# Supplementary material for: (1R,2S,4aR,6S,8R,8aS)-1-(3-Hy­droxy­propano­yl)-1,3,6,8-tetra­methyl-1,2,4a,5,6,7,8,8a-octa­hydronaphthalene-2-carb­oxy­lic acid
Source: IUCrdata. 2024 Sep 17;9(Pt 9):x240885. doi: 10.1107/S241431462400885X (PMC11451037; doi:10.1107/S241431462400885X)
Supplement: Supplementary file 1 [file x-09-x240885-sup1.cif]

##############################################################################
#                                                                            #
# This CIF contains the data for a data article accepted for                 #
# publication in IUCrData. It conforms to the requirements of                #
# Notes for Authors for IUCrData, and has been                               #
# peer reviewed under the auspices of IUCrData.                              #
#                                                                            #
# Full details of the Crystallographic Information File format               #
# are given in the paper "The Crystallographic Information File (CIF):       #
# a New Standard Archive File for Crystallography" by S. R. Hall, F. H.      #
# Allen and I. D. Brown [Acta Cryst. (1991), A47, 655-685].                  #
#                                                                            #
# The current version of the core CIF dictionary is obtainable from          #
# ftp://ftp.iucr.org/pub/cif_core.dic.                                       #
#                                                                            #
# Software is freely available for graphical display of the structure(s)     #
# in this CIF. For information consult the CIF software page                 #
# http://www.iucr.org/resources/cif/software.                                #
#                                                                            #
# This file may be used for bona fide research purposes within the           #
# scientific community so long as proper attribution is given to the data    # 
# article from which it was obtained.                                        #
#                                                                            #
##############################################################################
data_I
_audit_creation_method
;
Olex2 1.3-ac4
(compiled 2018.12.18 svn.r3554 for Rigaku Oxford Diffraction, GUI svn.r1)
;
_journal_date_recd_electronic     2024-05-15
_journal_date_accepted     2024-09-10
_journal_name_full     'IUCrData'
_journal_year     2024
_journal_volume     9
_journal_issue      1
_journal_page_first     0
_journal_page_last     0
_journal_paper_category     HO
_journal_paper_doi     10.1107/S241431462400885X
_journal_coeditor_code     BV4052
_publ_contact_author_name     'Frederick P. Malan'
_publ_contact_author_address
;
Department of Chemistry, Faculty of Natural and Agricultural Sciences,
University of Pretoria, Pretoria, South Africa
;
_publ_contact_author_email     'frikkie.malan@up.ac.za'
_publ_contact_author_fax     ?
_publ_contact_author_phone     ?
_publ_section_title
;\
(1<i>R</i>,2<i>S</i>,4a<i>R</i>,6<i>S</i>,8<i>R</i>,8a<i>S</i>)-1-(3-\
Hydroxypropanoyl)-1,3,6,8-tetramethyl-1,2,4a,5,6,7,8,8a-\
octahydronaphthalene-2-carboxylic acid
;
loop_
    _publ_author_name
    _publ_author_footnote
    _publ_author_address
    'Botha, Christo J.' .
;
Department of Paraclinical Sciences, Faculty of Veterinary Science,
Onderstepoort, University of Pretoria, Pretoria, South Africa
;
    'Fouche, Gerda' .
;
Department of Paraclinical Sciences, Faculty of Veterinary Science,
Onderstepoort, University of Pretoria, Pretoria, South Africa
;
    'Malan, Frederick P.' .
;
Department of Chemistry, Faculty of Natural and Agricultural Sciences,
University of Pretoria, Pretoria, South Africa
;
_publ_section_synopsis
;
The single-crystal structure elucidation of diplodiatoxin, a toxic metabolite
of <i>Diplodia maydis</i>, is described.
;
_chemical_name_systematic
;\
(1<i>R</i>,2<i>S</i>,4a<i>R</i>,6<i>S</i>,8<i>R</i>,8a<i>S</i>)-1-(3-\
Hydroxypropanoyl)-1,3,6,8-tetramethyl-1,2,4a,5,6,7,8,8a-\
octahydronaphthalene-2-carboxylic acid
;
_chemical_name_common     ?
_chemical_formula_moiety     'C18 H28 O4'
_chemical_formula_sum     'C18 H28 O4'
_chemical_formula_iupac     'C18 H28 O4'
_chemical_formula_weight     308.40
_chemical_melting_point     ?
_chemical_absolute_configuration     ad
_space_group_crystal_system     tetragonal
_space_group_name_H-M_alt     'P 43 21 2'
_space_group_name_Hall     'P 4nw 2abw'
loop_
    _space_group_symop_operation_xyz
    'x, y, z'
    '-x, -y, z+1/2'
    '-y+1/2, x+1/2, z+3/4'
    'y+1/2, -x+1/2, z+1/4'
    '-x+1/2, y+1/2, -z+3/4'
    'x+1/2, -y+1/2, -z+1/4'
    'y, x, -z'
    '-y, -x, -z+1/2'
_cell_length_a     7.34100(10)
_cell_length_b     7.34100(10)
_cell_length_c     64.8549(13)
_cell_angle_alpha     90
_cell_angle_beta     90
_cell_angle_gamma     90
_cell_volume     3495.05(12)
_cell_formula_units_Z     8
_cell_measurement_reflns_used     13711
_cell_measurement_theta_min     2.7230
_cell_measurement_theta_max     78.4540
_cell_measurement_temperature     150.00(10)
_exptl_crystal_description     'plate'
_exptl_crystal_colour     'colourless'
_exptl_crystal_size_max     0.234
_exptl_crystal_size_mid     0.210
_exptl_crystal_size_min     0.064
_exptl_crystal_density_diffrn     1.172
_exptl_crystal_density_meas     ?
_exptl_crystal_density_method     ?
_exptl_crystal_F_000     1344
_exptl_absorpt_coefficient_mu     0.653
_exptl_absorpt_correction_type     multi-scan
_exptl_absorpt_process_details
;
(CrysAlisPro; Rigaku OD, 2022)
;
_exptl_absorpt_correction_T_min     0.52985
_exptl_absorpt_correction_T_max     1.00000
_exptl_special_details     ?
_diffrn_ambient_temperature     150.00(10)
_diffrn_source     'Rotating-anode X-ray tube'
_diffrn_radiation_type     CuK\a
_diffrn_radiation_wavelength     1.54184
_diffrn_radiation_monochromator     mirror
_diffrn_measurement_device_type     'XtaLAB Synergy R, DW system, HyPix'
_diffrn_measurement_device     'four-circle diffractometer'
_diffrn_measurement_method     '\w scans'
_diffrn_detector     'Hybrid Pixel Array Detector'
_diffrn_detector_area_resol_mean     10.0000
_diffrn_reflns_number     23874
_diffrn_reflns_av_R_equivalents     0.0407
_diffrn_reflns_av_unetI/netI     0.0179
_diffrn_reflns_theta_min     2.725
_diffrn_reflns_theta_max     72.115
_diffrn_reflns_theta_full     67.684
_diffrn_measured_fraction_theta_max     1.000
_diffrn_measured_fraction_theta_full     1.000
_diffrn_reflns_limit_h_min     -9
_diffrn_reflns_limit_h_max     9
_diffrn_reflns_limit_k_min     -8
_diffrn_reflns_limit_k_max     9
_diffrn_reflns_limit_l_min     -80
_diffrn_reflns_limit_l_max     80
_diffrn_radiation_probe     x-ray
_refine_special_details
;
The structure was solved by direct methods with the SHELXTS-2016
 program,
refined using the <i>SHELXL2016</i> algorithm, all using the <i>OLEX2</i>
interface. All H atoms were placed in geometrically idealized positions and
constrained to ride on their parent atoms. The highest calculated residual
electron density is 0.10 e.\%A^-3^ at 1.07 \%A from C16, which is
insignificant in this case.
;
_reflns_number_total     3437
_reflns_number_gt     3350
_reflns_threshold_expression     'I > 2\s(I)'
_refine_ls_structure_factor_coef     Fsqd
_refine_ls_matrix_type     full
_refine_ls_R_factor_all     0.0458
_refine_ls_R_factor_gt     0.0442
_refine_ls_wR_factor_gt     0.0966
_refine_ls_wR_factor_ref     0.0973
_refine_ls_goodness_of_fit_ref     1.131
_refine_ls_restrained_S_all     1.131
_refine_ls_number_reflns     3437
_refine_ls_number_parameters     243
_refine_ls_number_restraints     0
_refine_ls_hydrogen_treatment     constr
_refine_ls_weighting_scheme     calc
_refine_ls_weighting_details
              'w=1/[\s^2^(Fo^2^)+(0.0224P)^2^+1.8437P] where P=(Fo^2^+2Fc^2^)/3'
_atom_sites_solution_hydrogens     geom
_atom_sites_solution_primary     dual
_atom_sites_solution_secondary     ?
_refine_ls_shift/su_max     0.001
_refine_ls_shift/su_mean     0.000
_refine_diff_density_max     0.139
_refine_diff_density_min     -0.173
_refine_ls_extinction_method     none
_refine_ls_extinction_coef     .
_refine_ls_abs_structure_details
;
Flack <i>x</i> determined using 1195 quotients
[(<i>I</i>^+^)-(<i>I</i>^-^)]/[(<i>I</i>^+^)+(<i>I</i>^-^)]
(Parsons <i>et al.</i>,  2013)
;
_refine_ls_abs_structure_Flack     -0.02(7)
loop_
    _atom_type_symbol
    _atom_type_description
    _atom_type_scat_dispersion_real
    _atom_type_scat_dispersion_imag
    _atom_type_scat_source
    'C' 'C' 0.0181 0.0091
                         'International Tables Vol C Tables 4.2.6.8 and 6.1.1.4'
    'H' 'H' 0.0000 0.0000
                         'International Tables Vol C Tables 4.2.6.8 and 6.1.1.4'
    'O' 'O' 0.0492 0.0322
                         'International Tables Vol C Tables 4.2.6.8 and 6.1.1.4'
_computing_data_collection
;
CrysAlisPro 1.171.41.123a (Rigaku OD, 2022)
;
_computing_cell_refinement
;
CrysAlisPro 1.171.41.123a (Rigaku OD, 2022)
;
_computing_data_reduction
;
CrysAlisPro 1.171.41.123a (Rigaku OD, 2022)
;
_computing_structure_solution
;
<i>SHELXT</i> (Sheldrick, 2015a)
;
_computing_structure_refinement
;
SHELXL (Sheldrick, 2015b)
;
_computing_molecular_graphics
;
Olex2 (Dolomanov <i>et al.</i>,  2009)
;
_computing_publication_material
;
Olex2 (Dolomanov <i>et al.</i>,  2009)
;
loop_
    _atom_site_type_symbol
    _atom_site_label
    _atom_site_fract_x
    _atom_site_fract_y
    _atom_site_fract_z
    _atom_site_U_iso_or_equiv
    _atom_site_adp_type
    _atom_site_calc_flag
    _atom_site_occupancy
    _atom_site_disorder_assembly
    _atom_site_disorder_group
    C C15 0.4129(4) 0.9084(3) 0.34201(4) 0.0332(5) Uani d 1 . .
    C C14 0.2579(3) 0.4534(4) 0.31694(4) 0.0350(6) Uani d 1 . .
    H H14A 0.1772 0.4962 0.3059 0.053 Uiso calc 1 . .
    H H14B 0.1852 0.4234 0.3292 0.053 Uiso calc 1 . .
    H H14C 0.3234 0.3446 0.3123 0.053 Uiso calc 1 . .
    C C13 0.5014(3) 0.6691(4) 0.30311(4) 0.0343(6) Uani d 1 . .
    H H13 0.5875 0.7661 0.3078 0.041 Uiso calc 1 . .
    C C8 0.3723(4) 0.7573(5) 0.28718(4) 0.0468(8) Uani d 1 . .
    H H8A 0.3235 0.6632 0.2775 0.056 Uiso calc 0.494(10) A 1
    H H8B 0.3082 0.6503 0.2810 0.056 Uiso calc 0.506(10) A 2
    C C7 0.2209(4) 0.8661(4) 0.29625(4) 0.0446(7) Uani d 1 . .
    H H7 0.1513 0.9392 0.2871 0.054 Uiso calc 1 . .
    C C6 0.1752(4) 0.8697(4) 0.31595(4) 0.0372(6) Uani d 1 . .
    C C5 0.2884(3) 0.7690(3) 0.33183(4) 0.0298(5) Uani d 1 . .
    H H5 0.2038 0.7207 0.3426 0.036 Uiso calc 1 . .
    O O4 0.5103(3) 1.0133(3) 0.33280(3) 0.0434(5) Uani d 1 . .
    C C4 0.3950(3) 0.6032(3) 0.32235(3) 0.0271(5) Uani d 1 . .
    O O3 0.3983(3) 0.9074(3) 0.36252(2) 0.0382(4) Uani d 1 . .
    H H3 0.4571 0.9954 0.3674 0.057 Uiso calc 1 . .
    C C3 0.5263(3) 0.5462(3) 0.33960(3) 0.0260(5) Uani d 1 . .
    C C18 0.7363(4) 0.3999(5) 0.30382(4) 0.0468(7) Uani d 1 . .
    H H18A 0.8232 0.4724 0.3118 0.070 Uiso calc 1 . .
    H H18B 0.8028 0.3185 0.2945 0.070 Uiso calc 1 . .
    H H18C 0.6608 0.3275 0.3132 0.070 Uiso calc 1 . .
    C C16 0.0178(4) 0.9783(4) 0.32428(5) 0.0506(8) Uani d 1 . .
    H H16A -0.0328 1.0548 0.3133 0.076 Uiso calc 1 . .
    H H16B 0.0602 1.0558 0.3356 0.076 Uiso calc 1 . .
    H H16C -0.0765 0.8952 0.3294 0.076 Uiso calc 1 . .
    O O2 0.6696(2) 0.6285(2) 0.34185(2) 0.0344(4) Uani d 1 . .
    C C2 0.4710(3) 0.3998(3) 0.35434(3) 0.0295(5) Uani d 1 . .
    H H2A 0.4303 0.2921 0.3464 0.035 Uiso calc 1 . .
    H H2B 0.3661 0.4435 0.3626 0.035 Uiso calc 1 . .
    O O1 0.5583(2) 0.1903(2) 0.38058(2) 0.0304(4) Uani d 1 . .
    H H1 0.6375 0.1612 0.3893 0.046 Uiso calc 1 . .
    C C1 0.6215(3) 0.3425(4) 0.36885(4) 0.0323(5) Uani d 1 . .
    H H1A 0.7315 0.3083 0.3609 0.039 Uiso calc 1 . .
    H H1B 0.6534 0.4445 0.3782 0.039 Uiso calc 1 . .
    C C12 0.6150(4) 0.5266(5) 0.29124(4) 0.0446(7) Uani d 1 . .
    H H12 0.5335 0.4532 0.2821 0.054 Uiso calc 0.494(10) A 1
    H H12A 0.5228 0.4445 0.2847 0.054 Uiso calc 0.506(10) A 2
    C C9A 0.4987(12) 0.9074(14) 0.27458(14) 0.042(2) Uani d 0.494(10) A 1
    H H9AA 0.4225 0.9794 0.2650 0.051 Uiso calc 0.494(10) A 1
    H H9AB 0.5584 0.9919 0.2844 0.051 Uiso calc 0.494(10) A 1
    C C10A 0.6394(9) 0.7995(13) 0.26283(10) 0.0426(19) Uani d 0.494(10) A 1
    H H10A 0.5750 0.7265 0.2521 0.051 Uiso calc 0.494(10) A 1
    C C11A 0.7432(14) 0.6671(14) 0.27687(17) 0.040(2) Uani d 0.494(10) A 1
    H H11A 0.8215 0.7393 0.2862 0.048 Uiso calc 0.494(10) A 1
    H H11B 0.8246 0.5920 0.2681 0.048 Uiso calc 0.494(10) A 1
    C C17A 0.7749(10) 0.9272(11) 0.25190(12) 0.058(2) Uani d 0.494(10) A 1
    H H17A 0.7085 1.0082 0.2425 0.087 Uiso calc 0.494(10) A 1
    H H17B 0.8625 0.8545 0.2440 0.087 Uiso calc 0.494(10) A 1
    H H17C 0.8400 1.0000 0.2622 0.087 Uiso calc 0.494(10) A 1
    C C9B 0.4775(13) 0.8310(12) 0.26980(13) 0.0384(19) Uani d 0.506(10) A 2
    H H9BA 0.5492 0.9359 0.2749 0.046 Uiso calc 0.506(10) A 2
    H H9BB 0.3902 0.8787 0.2595 0.046 Uiso calc 0.506(10) A 2
    C C10B 0.6078(9) 0.7018(11) 0.25875(9) 0.0357(15) Uani d 0.506(10) A 2
    H H10B 0.5316 0.6119 0.2510 0.043 Uiso calc 0.506(10) A 2
    C C11B 0.7214(13) 0.5943(13) 0.27430(16) 0.0360(19) Uani d 0.506(10) A 2
    H H11C 0.7799 0.4904 0.2672 0.043 Uiso calc 0.506(10) A 2
    H H11D 0.8192 0.6739 0.2797 0.043 Uiso calc 0.506(10) A 2
    C C17B 0.7255(9) 0.8015(11) 0.24295(10) 0.053(2) Uani d 0.506(10) A 2
    H H17D 0.6476 0.8761 0.2340 0.079 Uiso calc 0.506(10) A 2
    H H17E 0.7916 0.7124 0.2345 0.079 Uiso calc 0.506(10) A 2
    H H17F 0.8128 0.8800 0.2501 0.079 Uiso calc 0.506(10) A 2
loop_
    _atom_site_aniso_label
    _atom_site_aniso_U_11
    _atom_site_aniso_U_22
    _atom_site_aniso_U_33
    _atom_site_aniso_U_12
    _atom_site_aniso_U_13
    _atom_site_aniso_U_23
    C15 0.0350(14) 0.0275(12) 0.0369(12) 0.0021(10) 0.0031(11) 0.0020(10)
    C14 0.0293(13) 0.0416(15) 0.0342(12) -0.0039(11) -0.0065(10) -0.0013(11)
    C13 0.0253(13) 0.0513(16) 0.0263(11) 0.0011(11) -0.0011(10) 0.0081(11)
    C8 0.0271(14) 0.080(2) 0.0329(13) 0.0079(14) 0.0001(11) 0.0196(14)
    C7 0.0273(14) 0.061(2) 0.0454(15) 0.0040(13) -0.0018(12) 0.0273(14)
    C6 0.0277(13) 0.0373(15) 0.0466(14) 0.0001(11) -0.0003(11) 0.0141(12)
    C5 0.0281(12) 0.0295(13) 0.0318(11) -0.0005(10) 0.0031(10) 0.0053(10)
    O4 0.0506(12) 0.0335(10) 0.0461(10) -0.0104(9) 0.0129(9) 0.0014(8)
    C4 0.0250(11) 0.0307(12) 0.0255(10) -0.0010(10) -0.0023(9) 0.0028(9)
    O3 0.0428(11) 0.0368(10) 0.0349(8) -0.0075(8) 0.0019(8) -0.0019(8)
    C3 0.0250(12) 0.0271(12) 0.0260(10) 0.0024(9) -0.0013(9) -0.0024(9)
    C18 0.0399(16) 0.0577(19) 0.0429(15) 0.0137(14) 0.0068(12) -0.0039(14)
    C16 0.0451(17) 0.0456(17) 0.0612(17) 0.0154(14) 0.0062(14) 0.0178(14)
    O2 0.0322(10) 0.0385(10) 0.0326(8) -0.0072(8) -0.0088(7) 0.0060(7)
    C2 0.0280(12) 0.0284(12) 0.0322(11) 0.0021(10) -0.0022(10) 0.0041(10)
    O1 0.0325(9) 0.0288(9) 0.0300(8) -0.0001(7) -0.0063(7) 0.0067(7)
    C1 0.0320(13) 0.0335(13) 0.0315(11) -0.0016(10) -0.0024(10) 0.0057(10)
    C12 0.0329(14) 0.072(2) 0.0293(12) 0.0094(14) 0.0001(11) -0.0018(13)
    C9A 0.027(3) 0.060(6) 0.039(4) 0.002(4) 0.006(3) 0.023(4)
    C10A 0.042(4) 0.055(5) 0.030(3) -0.003(3) 0.003(3) 0.007(3)
    C11A 0.034(4) 0.048(6) 0.037(4) 0.000(4) 0.015(3) 0.004(4)
    C17A 0.058(5) 0.060(5) 0.056(4) 0.001(4) 0.024(3) 0.021(4)
    C9B 0.043(4) 0.040(5) 0.033(3) 0.001(4) -0.003(3) 0.009(3)
    C10B 0.037(3) 0.040(4) 0.029(3) 0.001(3) 0.005(2) 0.003(3)
    C11B 0.028(4) 0.041(5) 0.038(4) 0.003(4) 0.002(3) 0.001(4)
    C17B 0.049(4) 0.064(5) 0.045(3) -0.001(3) 0.010(3) 0.014(3)
_geom_special_details
;
 All esds (except the esd in the dihedral angle between two l.s. planes)
 are estimated using the full covariance matrix.  The cell esds are taken
 into account individually in the estimation of esds in distances, angles
 and torsion angles; correlations between esds in cell parameters are only
 used when they are defined by crystal symmetry.  An approximate (isotropic)
 treatment of cell esds is used for estimating esds involving l.s. planes.
;
loop_
    _geom_bond_atom_site_label_1
    _geom_bond_atom_site_label_2
    _geom_bond_site_symmetry_2
    _geom_bond_distance
    _geom_bond_publ_flag
    C15 C5 . 1.523(4) ?
    C15 O4 . 1.208(3) ?
    C15 O3 . 1.335(3) ?
    C14 H14A . 0.9800 ?
    C14 H14B . 0.9800 ?
    C14 H14C . 0.9800 ?
    C14 C4 . 1.532(3) ?
    C13 H13 . 1.0000 ?
    C13 C8 . 1.544(3) ?
    C13 C4 . 1.550(3) ?
    C13 C12 . 1.543(4) ?
    C8 H8A . 1.0000 ?
    C8 H8B . 1.0000 ?
    C8 C7 . 1.490(4) ?
    C8 C9A . 1.656(9) ?
    C8 C9B . 1.469(9) ?
    C7 H7 . 0.9500 ?
    C7 C6 . 1.321(4) ?
    C6 C5 . 1.516(3) ?
    C6 C16 . 1.504(4) ?
    C5 H5 . 1.0000 ?
    C5 C4 . 1.573(3) ?
    C4 C3 . 1.535(3) ?
    O3 H3 . 0.8400 ?
    C3 O2 . 1.222(3) ?
    C3 C2 . 1.494(3) ?
    C18 H18A . 0.9800 ?
    C18 H18B . 0.9800 ?
    C18 H18C . 0.9800 ?
    C18 C12 . 1.524(4) ?
    C16 H16A . 0.9800 ?
    C16 H16B . 0.9800 ?
    C16 H16C . 0.9800 ?
    C2 H2A . 0.9900 ?
    C2 H2B . 0.9900 ?
    C2 C1 . 1.511(3) ?
    O1 H1 . 0.8400 ?
    O1 C1 . 1.429(3) ?
    C1 H1A . 0.9900 ?
    C1 H1B . 0.9900 ?
    C12 H12 . 1.0000 ?
    C12 H12A . 1.0000 ?
    C12 C11A . 1.679(11) ?
    C12 C11B . 1.437(11) ?
    C9A H9AA . 0.9900 ?
    C9A H9AB . 0.9900 ?
    C9A C10A . 1.509(11) ?
    C10A H10A . 1.0000 ?
    C10A C11A . 1.534(13) ?
    C10A C17A . 1.539(9) ?
    C11A H11A . 0.9900 ?
    C11A H11B . 0.9900 ?
    C17A H17A . 0.9800 ?
    C17A H17B . 0.9800 ?
    C17A H17C . 0.9800 ?
    C9B H9BA . 0.9900 ?
    C9B H9BB . 0.9900 ?
    C9B C10B . 1.526(10) ?
    C10B H10B . 1.0000 ?
    C10B C11B . 1.528(12) ?
    C10B C17B . 1.527(8) ?
    C11B H11C . 0.9900 ?
    C11B H11D . 0.9900 ?
    C17B H17D . 0.9800 ?
    C17B H17E . 0.9800 ?
    C17B H17F . 0.9800 ?
loop_
    _geom_angle_atom_site_label_1
    _geom_angle_atom_site_label_2
    _geom_angle_atom_site_label_3
    _geom_angle_site_symmetry_1
    _geom_angle_site_symmetry_3
    _geom_angle
    _geom_angle_publ_flag
    O4 C15 C5 . . 124.7(2) ?
    O4 C15 O3 . . 122.9(2) ?
    O3 C15 C5 . . 112.3(2) ?
    H14A C14 H14B . . 109.5 ?
    H14A C14 H14C . . 109.5 ?
    H14B C14 H14C . . 109.5 ?
    C4 C14 H14A . . 109.5 ?
    C4 C14 H14B . . 109.5 ?
    C4 C14 H14C . . 109.5 ?
    C8 C13 H13 . . 107.1 ?
    C8 C13 C4 . . 111.1(2) ?
    C4 C13 H13 . . 107.1 ?
    C12 C13 H13 . . 107.1 ?
    C12 C13 C8 . . 106.4(2) ?
    C12 C13 C4 . . 117.5(2) ?
    C13 C8 H8A . . 110.5 ?
    C13 C8 H8B . . 103.2 ?
    C13 C8 C9A . . 105.4(4) ?
    C7 C8 C13 . . 114.7(2) ?
    C7 C8 H8A . . 110.5 ?
    C7 C8 H8B . . 103.2 ?
    C7 C8 C9A . . 104.8(4) ?
    C9A C8 H8A . . 110.5 ?
    C9B C8 C13 . . 110.2(4) ?
    C9B C8 H8B . . 103.2 ?
    C9B C8 C7 . . 119.8(4) ?
    C8 C7 H7 . . 117.2 ?
    C6 C7 C8 . . 125.6(2) ?
    C6 C7 H7 . . 117.2 ?
    C7 C6 C5 . . 120.5(2) ?
    C7 C6 C16 . . 123.6(2) ?
    C16 C6 C5 . . 115.8(2) ?
    C15 C5 H5 . . 107.9 ?
    C15 C5 C4 . . 113.0(2) ?
    C6 C5 C15 . . 107.2(2) ?
    C6 C5 H5 . . 107.9 ?
    C6 C5 C4 . . 112.6(2) ?
    C4 C5 H5 . . 107.9 ?
    C14 C4 C13 . . 111.80(19) ?
    C14 C4 C5 . . 108.56(19) ?
    C14 C4 C3 . . 112.6(2) ?
    C13 C4 C5 . . 108.91(19) ?
    C3 C4 C13 . . 110.81(19) ?
    C3 C4 C5 . . 103.80(17) ?
    C15 O3 H3 . . 109.5 ?
    O2 C3 C4 . . 119.5(2) ?
    O2 C3 C2 . . 120.9(2) ?
    C2 C3 C4 . . 119.5(2) ?
    H18A C18 H18B . . 109.5 ?
    H18A C18 H18C . . 109.5 ?
    H18B C18 H18C . . 109.5 ?
    C12 C18 H18A . . 109.5 ?
    C12 C18 H18B . . 109.5 ?
    C12 C18 H18C . . 109.5 ?
    C6 C16 H16A . . 109.5 ?
    C6 C16 H16B . . 109.5 ?
    C6 C16 H16C . . 109.5 ?
    H16A C16 H16B . . 109.5 ?
    H16A C16 H16C . . 109.5 ?
    H16B C16 H16C . . 109.5 ?
    C3 C2 H2A . . 108.9 ?
    C3 C2 H2B . . 108.9 ?
    C3 C2 C1 . . 113.6(2) ?
    H2A C2 H2B . . 107.7 ?
    C1 C2 H2A . . 108.9 ?
    C1 C2 H2B . . 108.9 ?
    C1 O1 H1 . . 109.5 ?
    C2 C1 H1A . . 110.1 ?
    C2 C1 H1B . . 110.1 ?
    O1 C1 C2 . . 108.16(19) ?
    O1 C1 H1A . . 110.1 ?
    O1 C1 H1B . . 110.1 ?
    H1A C1 H1B . . 108.4 ?
    C13 C12 H12 . . 109.7 ?
    C13 C12 H12A . . 104.7 ?
    C13 C12 C11A . . 99.4(4) ?
    C18 C12 C13 . . 117.5(2) ?
    C18 C12 H12 . . 109.7 ?
    C18 C12 H12A . . 104.7 ?
    C18 C12 C11A . . 110.1(4) ?
    C11A C12 H12 . . 109.7 ?
    C11B C12 C13 . . 116.1(5) ?
    C11B C12 C18 . . 107.6(5) ?
    C11B C12 H12A . . 104.7 ?
    C8 C9A H9AA . . 110.4 ?
    C8 C9A H9AB . . 110.4 ?
    H9AA C9A H9AB . . 108.6 ?
    C10A C9A C8 . . 106.5(6) ?
    C10A C9A H9AA . . 110.4 ?
    C10A C9A H9AB . . 110.4 ?
    C9A C10A H10A . . 108.1 ?
    C9A C10A C11A . . 111.9(6) ?
    C9A C10A C17A . . 110.8(6) ?
    C11A C10A H10A . . 108.1 ?
    C11A C10A C17A . . 109.8(6) ?
    C17A C10A H10A . . 108.1 ?
    C12 C11A H11A . . 108.3 ?
    C12 C11A H11B . . 108.3 ?
    C10A C11A C12 . . 116.1(7) ?
    C10A C11A H11A . . 108.3 ?
    C10A C11A H11B . . 108.3 ?
    H11A C11A H11B . . 107.4 ?
    C10A C17A H17A . . 109.5 ?
    C10A C17A H17B . . 109.5 ?
    C10A C17A H17C . . 109.5 ?
    H17A C17A H17B . . 109.5 ?
    H17A C17A H17C . . 109.5 ?
    H17B C17A H17C . . 109.5 ?
    C8 C9B H9BA . . 107.9 ?
    C8 C9B H9BB . . 107.9 ?
    C8 C9B C10B . . 117.4(6) ?
    H9BA C9B H9BB . . 107.2 ?
    C10B C9B H9BA . . 107.9 ?
    C10B C9B H9BB . . 107.9 ?
    C9B C10B H10B . . 107.2 ?
    C9B C10B C11B . . 110.7(6) ?
    C9B C10B C17B . . 111.8(6) ?
    C11B C10B H10B . . 107.2 ?
    C17B C10B H10B . . 107.2 ?
    C17B C10B C11B . . 112.4(6) ?
    C12 C11B C10B . . 112.7(7) ?
    C12 C11B H11C . . 109.0 ?
    C12 C11B H11D . . 109.0 ?
    C10B C11B H11C . . 109.0 ?
    C10B C11B H11D . . 109.0 ?
    H11C C11B H11D . . 107.8 ?
    C10B C17B H17D . . 109.5 ?
    C10B C17B H17E . . 109.5 ?
    C10B C17B H17F . . 109.5 ?
    H17D C17B H17E . . 109.5 ?
    H17D C17B H17F . . 109.5 ?
    H17E C17B H17F . . 109.5 ?
loop_
    _geom_torsion_atom_site_label_1
    _geom_torsion_atom_site_label_2
    _geom_torsion_atom_site_label_3
    _geom_torsion_atom_site_label_4
    _geom_torsion_site_symmetry_1
    _geom_torsion_site_symmetry_2
    _geom_torsion_site_symmetry_3
    _geom_torsion_site_symmetry_4
    _geom_torsion
    _geom_torsion_publ_flag
    C15 C5 C4 C14 . . . . 167.55(19) ?
    C15 C5 C4 C13 . . . . -70.5(2) ?
    C15 C5 C4 C3 . . . . 47.6(2) ?
    C14 C4 C3 O2 . . . . 160.9(2) ?
    C14 C4 C3 C2 . . . . -23.5(3) ?
    C13 C8 C7 C6 . . . . -10.5(5) ?
    C13 C8 C9A C10A . . . . 65.9(6) ?
    C13 C8 C9B C10B . . . . 54.0(7) ?
    C13 C4 C3 O2 . . . . 34.8(3) ?
    C13 C4 C3 C2 . . . . -149.6(2) ?
    C13 C12 C11A C10A . . . . -57.7(7) ?
    C13 C12 C11B C10B . . . . -54.1(7) ?
    C8 C13 C4 C14 . . . . 63.3(3) ?
    C8 C13 C4 C5 . . . . -56.7(3) ?
    C8 C13 C4 C3 . . . . -170.3(2) ?
    C8 C13 C12 C18 . . . . -171.8(3) ?
    C8 C13 C12 C11A . . . . 69.5(5) ?
    C8 C13 C12 C11B . . . . 58.7(5) ?
    C8 C7 C6 C5 . . . . 4.9(5) ?
    C8 C7 C6 C16 . . . . -178.4(3) ?
    C8 C9A C10A C11A . . . . -52.5(8) ?
    C8 C9A C10A C17A . . . . -175.4(5) ?
    C8 C9B C10B C11B . . . . -46.5(9) ?
    C8 C9B C10B C17B . . . . -172.6(6) ?
    C7 C8 C9A C10A . . . . -172.7(5) ?
    C7 C8 C9B C10B . . . . -169.6(5) ?
    C7 C6 C5 C15 . . . . 99.0(3) ?
    C7 C6 C5 C4 . . . . -25.8(4) ?
    C6 C5 C4 C14 . . . . -70.8(2) ?
    C6 C5 C4 C13 . . . . 51.2(3) ?
    C6 C5 C4 C3 . . . . 169.3(2) ?
    C5 C4 C3 O2 . . . . -81.9(3) ?
    C5 C4 C3 C2 . . . . 93.6(2) ?
    O4 C15 C5 C6 . . . . -51.3(3) ?
    O4 C15 C5 C4 . . . . 73.4(3) ?
    C4 C13 C8 C7 . . . . 37.0(4) ?
    C4 C13 C8 C9A . . . . 151.7(4) ?
    C4 C13 C8 C9B . . . . 175.8(4) ?
    C4 C13 C12 C18 . . . . -46.6(4) ?
    C4 C13 C12 C11A . . . . -165.3(4) ?
    C4 C13 C12 C11B . . . . -176.1(5) ?
    C4 C3 C2 C1 . . . . 173.2(2) ?
    O3 C15 C5 C6 . . . . 126.3(2) ?
    O3 C15 C5 C4 . . . . -109.0(2) ?
    C3 C2 C1 O1 . . . . -174.03(19) ?
    C18 C12 C11A C10A . . . . 178.3(6) ?
    C18 C12 C11B C10B . . . . 171.8(5) ?
    C16 C6 C5 C15 . . . . -78.0(3) ?
    C16 C6 C5 C4 . . . . 157.1(2) ?
    O2 C3 C2 C1 . . . . -11.3(3) ?
    C12 C13 C8 C7 . . . . 166.0(3) ?
    C12 C13 C8 C9A . . . . -79.3(5) ?
    C12 C13 C8 C9B . . . . -55.2(5) ?
    C12 C13 C4 C14 . . . . -59.5(3) ?
    C12 C13 C4 C5 . . . . -179.5(2) ?
    C12 C13 C4 C3 . . . . 66.9(3) ?
    C9A C8 C7 C6 . . . . -125.6(5) ?
    C9A C8 C9B C10B . . . . 136(2) ?
    C9A C10A C11A C12 . . . . 52.6(9) ?
    C11A C12 C11B C10B . . . . -88(2) ?
    C17A C10A C11A C12 . . . . 176.0(6) ?
    C9B C8 C7 C6 . . . . -145.1(5) ?
    C9B C8 C9A C10A . . . . -39.5(13) ?
    C9B C10B C11B C12 . . . . 44.0(8) ?
    C11B C12 C11A C10A . . . . 92(2) ?
    C17B C10B C11B C12 . . . . 169.8(6) ?
loop_
    _geom_hbond_atom_site_label_D
    _geom_hbond_atom_site_label_H
    _geom_hbond_atom_site_label_A
    _geom_hbond_site_symmetry_A
    _geom_hbond_distance_DH
    _geom_hbond_distance_HA
    _geom_hbond_distance_DA
    _geom_hbond_angle_DHA
    C5 H5 O1 5 1.00 2.60 3.571(3) 163.0
    O3 H3 O1 1_565 0.84 1.82 2.658(2) 172.1
    C2 H2A O4 1_545 0.99 2.30 3.176(3) 146.2
    C2 H2B O3 5_545 0.99 2.54 3.460(3) 154.6
    O1 H1 O2 5_645 0.84 1.89 2.719(2) 171.8
_shelx_space_group_comment
;
The symmetry employed for this shelxl refinement is uniquely defined
by the following loop, which should always be used as a source of
symmetry information in preference to the above space-group names.
They are only intended as comments.
;
_shelx_estimated_absorpt_T_min     ?
_shelx_estimated_absorpt_T_max     ?
_shelx_hkl_file
;
   0   0  -4 4682.24   77.47
   0   0   4 4622.93   77.18
   0   0  -5    0.26    0.41
   0   0   5    0.15    0.38
   0   0   5    1.04    0.50
   0   0  -6    0.16    0.51
   0   0   6    0.17    0.45
   0   0   6    1.21    0.58
   0   0   6    0.07    0.53
   0   0   7    0.27    0.56
   0   0  -7    0.34    0.63
   0   0   7    0.45    0.62
   0   0   7    1.80    0.71
   0   0   8 2513.15   42.75
   0   0   8 2534.65   43.43
   0   0   8 2580.85   43.18
   0   0   9    4.39    0.84
   0   0   9    3.37    0.92
   0   0  10    2.75    1.01
   0   0  10    1.00    0.94
   0   0  11   -0.20    0.97
   0   0  11   -0.03    1.09
   0   0  11    0.20    1.01
   0   0  12  630.18   11.64
   0   0  12  604.94   12.06
   0   0  12  615.42   12.50
   0   0  13    2.09    1.33
   0   0  13    4.50    1.41
   0   0  13   -0.40    1.43
   0   0  14    0.63    1.40
   0   0  14    3.74    1.54
   0   0  14    0.63    1.49
   0   0  15   -0.03    1.60
   0   0  15    1.32    1.78
   0   0  15    2.48    1.62
   0   0 -16  121.27    4.33
   0   0  16  120.84    3.77
   0   0  16  121.50    4.06
   0   0  16  119.14    4.46
   0   0  17   -0.06    1.68
   0   0 -17    0.18    1.74
   0   0  17    2.83    1.55
   0   0  17    1.17    1.74
   0   0  18    1.26    1.81
   0   0 -18    1.73    1.92
   0   0  18    0.98    1.85
   0   0  19    0.23    1.49
   0   0 -19   -0.45    1.65
   0   0  19   -0.16    1.68
   0   0  19    3.23    1.57
   0   0 -20  939.88   18.90
   0   0  20  971.24   17.73
   0   0  20  956.13   19.30
   0   0 -21    0.39    1.69
   0   0  21    0.25    1.40
   0   0  21    1.28    1.58
   0   0 -22    0.72    1.70
   0   0  22    1.10    1.53
   0   0  22    0.77    1.51
   0   0  23    0.56    1.52
   0   0 -23    0.82    1.82
   0   0  23    1.35    1.68
   0   0 -24 2751.33   50.35
   0   0  24 2789.42   48.71
   0   0  24 2774.77   50.75
   0   0  25    1.74    1.55
   0   0 -25    0.56    1.94
   0   0  25    0.37    1.69
   0   0 -26    0.67    1.89
   0   0  26    1.09    1.60
   0   0  26    5.15    1.93
   0   0 -27    0.31    2.10
   0   0  27    0.52    1.67
   0   0  27   -0.16    1.71
   0   0  28  646.43   14.05
   0   0 -28  662.67   15.82
   0   0  28  655.77   16.07
   0   0 -29   -0.08    2.07
   0   0  29    0.51    1.68
   0   0  29    0.45    1.98
   0   0 -30    3.11    2.29
   0   0  30    2.35    1.81
   0   0  30    3.38    2.10
   0   0  31    0.28    1.72
   0   0 -31    1.77    2.17
   0   0  31   -0.78    1.96
   0   0  32    5.95    1.91
   0   0 -32    3.60    2.44
   0   0  32    8.86    2.42
   0   0 -33    1.22    2.29
   0   0  33    0.83    1.71
   0   0  33    0.53    2.07
   0   0  34    0.85    1.74
   0   0 -34    1.16    2.31
   0   0  34    1.43    2.07
   0   0 -35    1.00    2.30
   0   0  35   -0.25    1.79
   0   0  35    1.15    2.23
   0   0 -36   69.48    5.09
   0   0  36   69.65    3.94
   0   0  36   73.03    5.21
   0   0 -37   -0.24    2.33
   0   0  37    1.62    2.17
   0   0 -38    0.75    2.51
   0   0  38    2.32    2.17
   0   0 -39    0.91    2.44
   0   0  39    1.47    2.26
   0   0 -40  527.91   16.08
   0   0  40  563.64   16.60
   0   0 -41   -0.70    2.55
   0   0  41   -0.14    2.27
   0   0 -42    0.15    2.61
   0   0  42    0.59    2.15
   0   0 -43    2.25    2.80
   0   0  43    4.77    2.63
   0   0 -44 1160.49   28.64
   0   0  44 1211.26   29.19
   0   0 -45    1.60    2.77
   0   0  45    0.16    2.42
   0   0 -46    0.82    2.76
   0   0  46    1.68    2.40
   0   0 -47    2.03    2.89
   0   0  47    0.70    2.36
   0   0 -48  251.78   11.30
   0   0  48  248.79   11.33
   0   0 -49    2.31    3.02
   0   0  49   -0.18    2.55
   0   0 -50    0.56    1.60
   0   0 -50   -1.64    2.83
   0   0  50   -2.28    2.77
   0   0  51   -0.19    2.69
   0   0 -51   -0.04    1.59
   0   0 -51    0.68    1.65
   0   0 -51    2.61    3.22
   0   0  52    1.19    2.82
   0   0 -52    0.89    1.61
   0   0 -52    0.69    1.69
   0   0 -52    0.38    2.89
   0   0  53   -0.61    2.85
   0   0 -53    1.11    1.65
   0   0 -53    0.55    1.68
   0   0 -53   -1.74    3.20
   0   0 -54    0.34    1.77
   0   0 -54    0.37    1.62
   0   0  54   -1.45    2.88
   0   0 -55    0.74    1.78
   0   0  55    0.63    2.81
   0   0 -55    1.26    1.70
   0   0  56   40.69    5.40
   0   0 -56   37.25    2.69
   0   0 -56   36.16    2.96
   0   0 -57    0.35    1.86
   0   0 -57    0.81    1.75
   0   0  57    0.22    2.86
   0   0 -58   -0.06    1.94
   0   0 -58    0.94    1.74
   0   0 -59    0.79    1.96
   0   0 -59    1.28    1.75
   0   0 -60   28.30    2.46
   0   0 -60   28.95    2.80
   0   0 -61    0.85    1.93
   0   0 -61   -0.25    1.75
   0   0 -62   -0.98    2.03
   0   0 -62    0.37    1.73
   0   0 -63    3.76    2.11
   0   0 -63    3.02    1.83
   0   0 -64  375.37    8.87
   0   0 -64  386.75    9.93
   0   0 -65    0.96    1.98
   0   0 -65    0.70    1.69
   0   0 -66    2.53    2.02
   0   0 -66    1.13    1.68
   0   0 -67   -0.58    1.96
   0   0 -67    0.76    1.62
   0   0 -68   14.58    2.36
   0   0 -68   14.43    1.94
   0   0 -69   -0.11    1.92
   0   0 -69    0.30    1.53
   0   0 -70   -1.58    1.93
   0   0 -70    1.02    1.50
   0   0 -71   -1.32    1.91
   0   0 -71   -0.46    1.41
   0   0 -72   26.23    1.92
   0   0 -72   26.90    2.50
   0   0 -73    0.36    1.31
   0   0 -73   -0.51    1.76
   0   0 -74    1.35    1.73
   0   0  74   35.08    2.53
   0   0 -75    2.11    1.66
   0   0  75   22.67    2.27
   0   0 -76  512.97   10.44
   0   0  76  448.23   10.00
   0   0 -77    2.46    1.49
   0   0  77    5.18    1.63
   0   0 -78    1.07    1.33
   0   0  78    1.48    1.47
   0   0 -79    1.38    1.19
   0   0  79   -0.72    1.32
   0   0 -80   62.63    2.30
   0   0  80   38.88    2.00
   0   0 -81    0.64    0.86
  -1   0   0    1.29    0.67
   0   1   0    4.56    1.07
   0   1   0    4.50    0.99
   1   0   0    0.91    0.67
   0   1   1 2439.65   43.58
   1   0   1 2682.09   43.72
   0   1  -1 2493.39   43.77
   1   0  -1 2758.86   43.91
   0   1  -1 2591.13   43.35
   0   1   1 2532.14   43.55
   0  -1  -1 2296.32   43.58
   0  -1   1 2526.00   43.78
  -1   0  -1 2668.46   43.82
  -1   0   1 2813.79   43.97
   0   1   2 5565.40   94.15
   1   0   2 5916.48   94.28
   1   0  -2 5860.49   94.38
   0   1  -2 5648.40   93.70
   0   1  -2 5355.26   94.23
  -1   0  -2 5956.35   94.40
   0  -1   2 5283.60   94.13
  -1   0   2 5939.17   94.35
   0  -1  -2 5304.49   94.26
   0   1   3 3938.28   68.19
   1   0   3 4189.85   68.28
   0   1  -3 4041.63   67.56
   0   1  -3 3973.63   68.37
   1   0  -3 4133.25   68.44
   0  -1  -3 3807.66   68.42
  -1   0  -3 4381.21   68.69
   1   0   4 3112.64   50.84
   0   1  -4 2991.45   49.88
   1   0  -4 3254.53   51.15
   0   1  -4 2908.32   50.92
  -1   0  -4 3083.00   51.13
   0  -1  -4 2716.36   50.91
   0   1   4 2910.26   50.71
   1   0  -5 2622.34   44.04
   0   1  -5 2540.43   42.61
   0   1  -5 2539.37   43.95
   1   0   5 2670.31   43.78
   0   1   5 2508.50   43.66
  -1   0  -5 2664.04   44.17
   0  -1  -5 2409.90   43.98
   0   1  -6 2379.10   41.94
   1   0  -6 2446.03   42.02
  -1   0  -6 2478.68   42.19
   1   0   6 2556.73   41.81
   0   1   6 2483.81   42.66
   0   1   6 2432.03   41.68
   1   0  -7 1033.00   19.70
   1   0  -7 1094.80   19.37
   0   1  -7 1039.68   19.26
   0   1   7 1033.98   19.10
  -1   0  -7 1079.71   19.57
   0   1   7 1051.46   18.99
   1   0   7 1097.69   19.10
   0   1   7 1091.88   19.98
   0  -1  -8  870.08   17.47
   1   0  -8  925.94   17.30
   0   1   8  913.51   17.09
   1   0  -8  908.82   17.73
   0   1  -8  897.19   17.25
  -1   0  -8  911.81   17.54
   0   1   8  933.82   17.94
   0   1   8  923.36   17.01
   1   0   8  948.44   17.08
  -1   0  -9 2719.42   46.35
   1   0  -9 2747.64   46.01
   1   0  -9 2689.50   46.36
   0   1   9 2627.85   45.65
   0   1  -9 2631.03   45.94
   0   1   9 2747.15   46.69
   0   1   9 2581.05   45.50
   1   0   9 2769.11   45.69
   0  -1 -10  187.19    5.67
  -1   0 -10  195.68    5.75
   1   0 -10  197.49    5.40
   0   1  10  198.93    5.36
   0   1 -10  199.51    5.47
   1   0  10  202.44    5.24
   0   1  10  193.39    5.17
   0   1  10  203.53    6.00
  -1   0 -11 2393.11   41.83
   0   1 -11 2331.47   41.32
   0   1  11 2297.54   40.92
   1   0 -11 2365.71   41.33
   0   1 -11 2309.93   40.01
   0   1  11 2406.16   41.98
   0   1  11 2361.04   40.97
   1   0  11 2424.39   41.02
   1   0 -12 2638.92   46.84
   0   1 -12 2750.30   47.03
   0  -1 -12 2672.43   47.58
  -1   0 -12 2636.32   47.47
   0   1  12 2665.20   46.50
   0   1 -12 2628.98   45.59
   0   1  12 2641.66   46.49
   0   1  12 2694.39   47.50
   1   0  12 2697.41   46.54
   0   1 -13  246.94    6.73
   1   0 -13  238.10    6.62
  -1   0 -13  240.10    7.11
   0  -1 -13  248.46    7.24
   0   1  13  237.36    6.39
   0   1 -13  239.52    5.72
   0   1  13  241.84    6.36
   1   0  13  244.80    6.36
   0   1  13  248.79    7.16
   1   0 -14 3149.67   54.95
   0   1 -14 3306.97   55.15
  -1   0 -14 3144.10   55.68
   0  -1 -14 2957.74   55.47
   0   1 -14 3092.31   53.50
   0   1  14 3109.93   54.34
  -1   0  14 3002.03   55.42
   0   1  14 3172.35   55.41
   0   1  14 3110.23   54.41
   1   0  14 3192.13   54.48
   1   0 -15   48.32    2.94
   0   1 -15   53.10    3.07
   0  -1 -15   56.12    3.53
  -1   0 -15   53.51    3.48
   0   1  15   50.84    3.02
   0   1 -15   47.82    2.51
   1   0  15   59.49    3.01
   0   1  15   56.72    2.98
  -1   0  15   57.21    3.65
   0   1  15   54.26    3.44
   1   0 -16  400.69   10.01
   0   1 -16  425.18   10.20
   0  -1 -16  375.10   10.51
  -1   0 -16  388.93   10.58
   0   1 -16  407.34    8.92
   0   1  16  408.86    9.53
   0   1  16  402.68    9.60
  -1   0  16  387.95   10.24
   1   0  16  404.92    9.57
   0   1  16  400.68   10.30
   1   0 -17  117.47    4.81
   0   1 -17  126.64    4.98
  -1   0 -17  124.16    5.40
   0  -1 -17  120.63    5.44
  -1   0  17  127.90    5.30
   1   0  17  131.20    4.68
   0   1  17  131.90    5.28
   0   1  17  131.17    4.75
   0   1  17  124.82    4.62
   0   1 -17  125.92    4.22
   0   1  18    3.00    1.57
  -1   0  18    4.22    2.01
   1   0  18    3.30    1.52
   1   0 -18    3.08    1.56
   0   1 -18    4.01    1.65
   0   1  18    2.53    1.86
   0   1 -18    4.59    1.53
   1   0  19  999.20   19.97
   0   1  19  991.04   20.09
  -1   0  19  972.42   20.55
   1   0 -19  971.77   20.54
   0   1 -19 1014.62   20.78
   0   1  19  989.03   19.70
   0   1 -19  954.29   19.07
   1   0 -19  972.57   20.49
   1   0  20  592.76   13.68
   0   1  20  600.05   13.87
  -1   0  20  578.76   14.16
   1   0 -20  608.21   14.42
   0   1 -20  611.12   14.45
   0   1 -20  612.57   13.05
   1   0 -20  611.69   14.33
   0   1  20  644.28   13.68
   0   1  21    0.76    1.55
   1   0  21    2.21    1.59
  -1   0  21    1.26    1.93
   0   1 -21    3.03    1.62
   1   0 -21    0.50    1.96
   1   0 -21    0.22    1.45
   0   1 -21    0.77    1.51
   0   1  21    2.13    1.75
   1   0  22  556.29   13.31
   0   1  22  570.95   13.51
  -1   0  22  532.22   13.55
   1   0 -22  558.27   14.04
   0   1 -22  585.99   14.28
   1   0 -22  544.13   13.77
   0   1  22  593.37   13.15
   0   1 -22  577.57   12.70
  -1   0  23    6.33    2.14
   1   0  23    0.27    1.53
   0   1  23    0.49    1.54
   1   0 -23    0.47    2.04
   0   1  23    0.35    1.81
   1   0 -23    1.15    1.59
   0   1 -23    0.08    1.46
   0   1 -23    0.22    1.52
  -1   0  24   17.73    2.63
   0   1  24   19.02    2.47
   1   0  24   19.20    2.40
   0  -1  24   19.50    2.47
   0   1 -24   16.46    2.46
   1   0 -24   16.33    2.48
   0   1  24   19.57    2.60
   0   1 -24   19.24    2.34
   1   0 -24   18.00    2.76
  -1   0  25   48.47    3.68
   0  -1  25   50.43    3.65
  -1   0  25   48.45    3.70
   0   1  25   53.15    3.68
   1   0  25   51.18    3.62
   1   0 -25   47.39    3.73
   0   1 -25   45.05    3.79
   0   1 -25   53.63    3.42
   0   1  25   54.28    3.53
   1   0 -25   48.24    3.87
   0   1 -26  854.41   18.29
   1   0 -26  850.88   19.58
   1   0  26  843.91   17.48
   0   1  26  887.04   18.52
   0   1  26  864.20   19.18
  -1   0  26  866.01   19.46
   1   0  26  862.48   19.11
  -1   0  26  782.34   18.82
   0  -1  26  834.20   19.17
   0   1  27 1483.74   28.80
   0   1 -27 1458.67   28.64
   1   0  27 1432.45   27.71
   0  -1 -27 1510.93   30.39
   1   0 -27 1456.69   30.11
   0   1  27 1505.89   29.89
  -1   0  27 1467.26   29.96
  -1   0  27 1383.90   29.34
   0  -1  27 1443.47   29.78
   1   0  27 1470.06   29.59
   0  -1 -28  637.25   15.94
   1   0 -28  605.26   15.65
   0   1  28  625.90   14.54
   0   1 -28  598.87   14.37
   1   0  28  594.09   13.49
  -1   0  28  612.68   15.48
   1   0  28  611.98   15.25
  -1   0  28  583.82   15.01
   0   1  28  605.22   15.20
   0  -1  28  571.60   15.11
   0   1 -29  373.07   10.52
   0  -1 -29  393.84   11.84
   1   0 -29  371.30   11.56
   1   0  29  374.05    9.70
   0   1  29  388.29   10.70
   1   0  29  395.97   11.44
  -1   0  29  356.68   10.96
   0   1  29  385.30   11.40
   0  -1  29  378.97   11.36
  -1   0  29  385.61   11.53
   0  -1 -30    3.27    2.49
   0   1 -30    4.03    2.25
   0   1  30    3.56    2.32
   1   0 -30    3.75    2.49
   1   0  30    5.39    2.00
   0  -1  30    4.24    2.23
  -1   0  30    3.09    2.42
   1   0  30    2.55    2.15
  -1   0  30    2.92    2.25
   0   1  30    3.00    2.27
   1   0  31 1393.83   27.00
   0   1  31 1404.09   28.19
   0   1 -31 1375.80   28.29
   0  -1 -31 1457.00   30.22
   1   0 -31 1370.56   29.71
  -1   0  31 1373.57   29.56
   0   1  31 1415.35   29.51
   0  -1  31 1350.96   29.31
   1   0  31 1402.76   29.37
  -1   0  31 1321.89   28.76
   0  -1 -32  326.56   11.07
   1   0  32  307.21    8.67
   1   0 -32  308.34   10.70
   0   1 -32  308.77    9.67
   0   1  32  328.58    9.77
   0  -1  32  293.42   10.26
  -1   0  32  311.07   10.50
  -1   0  32  289.44    9.88
   0   1  32  304.96   10.34
   1   0  32  295.95   10.18
   0  -1 -33   48.65    4.56
   0   1 -33   39.31    3.55
   0   1  33   45.67    3.75
   1   0 -33   41.07    4.20
   1   0  33   41.33    3.17
  -1   0 -33   45.72    4.01
   1   0  33   44.80    4.05
  -1   0  33   44.54    4.07
   0   1  33   40.79    3.91
   0  -1  33   43.97    4.02
  -1   0  33   44.04    3.82
   1   0 -34   97.96    6.07
  -1   0 -34   98.12    5.61
   0   1 -34   98.46    5.37
   0   1  34   96.57    5.20
   1   0  34   92.66    4.52
   0  -1 -34  100.63    6.23
  -1   0  34   93.89    5.76
   0  -1  34   91.61    5.71
   0   1  34  101.29    5.89
   1   0  34  105.28    5.92
  -1   0  34   91.40    5.34
   0  -1 -35   36.34    4.23
   1   0  35   29.55    2.89
   0   1  35   31.05    3.35
  -1   0 -35   31.95    3.63
   0   1 -35   28.53    3.36
   1   0 -35   32.03    3.99
   0   1  35   28.56    3.57
  -1   0  35   26.71    3.30
   1   0  35   27.17    3.49
   0  -1  35   29.33    3.55
  -1   0  35   27.80    3.60
  -1   0 -36   14.65    2.99
   0   1 -36   14.27    2.84
   0   1  36   18.64    2.98
   0  -1 -36   20.19    3.66
   1   0 -36   18.12    3.38
   1   0  36   16.65    2.44
   0   1  36   18.43    3.12
   0  -1  36   18.54    3.14
  -1   0  36   16.53    2.76
  -1   0  36   16.79    3.03
   1   0  36   17.76    3.04
   0   1 -37  259.68    9.43
   0  -1 -37  279.64   10.98
   1   0  37  255.40    8.02
   0   1  37  273.02    9.23
  -1   0 -37  272.40    9.94
   1   0 -37  257.55   10.38
   0   1  37  272.35   10.37
  -1   0  37  232.13    9.17
  -1   0  37  272.70   10.45
   0  -1  37  264.75   10.18
   1   0  37  283.01   10.49
   0   1 -38  108.22    6.07
   1   0 -38  101.65    6.62
   1   0  38  110.58    5.08
   0  -1 -38  114.38    7.18
  -1   0 -38  111.91    6.38
   0   1  38  127.29    6.17
  -1   0  38  119.70    6.84
   0   1  38  115.80    6.72
   1   0  38  112.81    6.56
   0  -1  38  125.10    6.89
   0   1  39  334.15   10.68
  -1   0 -39  340.53   11.68
   0  -1 -39  339.27   12.63
   1   0 -39  314.68   12.08
   0   1 -39  320.18   11.00
   0   1  39  326.94   12.00
   0  -1  39  320.77   11.84
  -1   0  39  330.11   12.07
   1   0  39  327.30   11.91
   0  -1 -40  194.13    9.49
  -1   0 -40  186.14    8.48
   0   1 -40  169.58    7.81
   1   0 -40  173.47    8.85
   0   1  40  184.00    7.66
   0   1  40  189.18    8.84
  -1   0  40  187.85    8.87
   1   0  40  191.32    8.84
   0  -1  40  175.13    8.61
   0   1 -41   11.37    2.91
  -1   0 -41    7.73    2.93
   0   1  41    9.55    2.77
   0  -1 -41   11.16    3.45
   1   0 -41    9.30    3.20
   1   0  41   12.75    3.09
   0  -1  41   11.14    3.04
   0   1  41   13.61    3.15
  -1   0  41   11.44    2.97
   0   1 -42    1.51    2.22
  -1   0 -42    3.16    2.70
   0  -1 -42    4.02    3.19
   0   1  42    1.57    2.24
   1   0 -42    1.60    2.69
  -1   0  42    3.52    2.61
   1   0  42    1.66    2.38
   0  -1  42    1.64    2.43
   0   1  42    2.29    2.57
   1   0 -43  140.94    8.25
   0   1 -43  132.54    7.15
   0  -1 -43  145.25    8.66
  -1   0 -43  144.33    7.78
   1   0  43  145.42    8.03
   0   1  43  149.59    8.16
   0  -1  43  148.65    8.15
  -1   0  43  153.58    8.30
  -1   0 -44  337.87   12.42
   0  -1 -44  362.42   13.94
   1   0 -44  334.49   13.22
   0   1 -44  308.36   11.64
   0   1  44  335.55   12.94
  -1   0  44  355.88   13.30
   0  -1  44  350.10   13.05
   1   0  44  349.36   13.00
  -1   0 -45    1.98    2.68
   0   1 -45    1.52    2.40
   1   0 -45    0.88    2.81
   0  -1 -45    0.74    3.09
  -1   0  45    1.35    2.45
   0  -1  45    0.66    2.37
   1   0  45    1.16    2.35
   0   1  45    0.17    2.44
  -1   0 -46    5.82    3.06
   0  -1 -46    5.76    3.47
   1   0 -46    3.63    2.96
  -1   0  46    4.34    2.67
   1   0  46    4.41    2.76
   0   1  46    4.16    2.73
   0  -1  46    5.79    2.96
  -1   0 -47   13.43    3.63
   1   0 -47   19.37    4.28
   0  -1 -47   18.73    4.42
   0  -1  47   20.57    3.91
   1   0  47   22.22    3.94
   0   1  47   21.89    3.92
  -1   0  47   18.63    3.87
   1   0 -48   56.87    6.02
   0  -1 -48   60.31    6.36
  -1   0 -48   54.65    5.52
   1   0  48   62.90    5.78
   0  -1  48   56.21    5.60
   0   1  48   61.49    5.80
  -1   0  48   57.19    5.65
   0   1 -49    3.69    1.66
  -1   0 -49    2.38    1.76
   0  -1 -49    2.34    1.67
   1   0 -49    3.14    1.74
   0   1 -49    2.52    1.77
   1   0  49    2.02    2.55
   0   1  49    2.82    2.80
  -1   0  49    1.51    2.61
   0  -1  49    3.71    2.80
   0   1 -49    5.12    1.80
   1   0 -49    0.78    3.17
  -1   0 -49    2.38    2.87
   0  -1 -49   -0.42    3.42
   0   1 -50  110.91    4.22
   1   0 -50  113.63    4.52
   0  -1 -50  106.34    4.41
   0   1  50  129.40    8.28
   0  -1  50  125.97    8.17
  -1   0  50  122.47    8.09
   1   0  50  115.64    7.82
   1   0 -50  112.53    4.08
   0   1 -50  117.31    4.32
  -1   0 -50  112.67    4.19
   0   1 -50  109.79    4.57
   1   0 -50  114.43    8.20
   0  -1 -50  130.15    8.89
  -1   0 -50  108.68    4.53
   0   1 -51   95.34    3.96
   0  -1 -51   95.97    4.14
   1   0 -51   96.85    4.25
  -1   0  51  102.35    7.56
   0  -1  51  105.34    7.59
   1   0  51  112.69    7.68
   0   1  51  109.77    7.82
   1   0 -51   93.93    3.79
  -1   0 -51   96.77    3.92
   0   1 -51   99.49    3.99
  -1   0 -51   97.20    4.20
   0  -1 -51  107.87    8.45
   0   1 -51   90.62    4.26
   1   0 -51   95.99    7.76
   0   1 -52   33.15    2.62
   1   0 -52   35.06    2.75
   0  -1 -52   36.30    2.77
  -1   0  52   36.01    5.06
   0   1  52   29.24    4.74
   0  -1  52   31.72    4.77
   1   0  52   34.07    4.81
   0   1 -52   34.73    2.69
  -1   0 -52   30.14    2.51
   1   0 -52   34.14    2.53
   0   1 -52   37.59    2.88
   0  -1 -52   37.87    5.73
   1   0 -52   32.81    5.21
  -1   0 -52   37.34    2.83
   0   1 -53    4.92    1.86
   0  -1  53    1.01    2.77
   1   0  53    6.44    3.18
   0   1  53    3.71    3.06
  -1   0  53    4.28    3.07
  -1   0 -53    4.74    1.87
   0   1 -53    4.19    1.94
   1   0 -53    5.22    1.77
   0   1 -53    3.96    1.93
   1   0 -53    2.92    1.87
   0  -1 -53    4.41    1.89
  -1   0 -53    8.21    2.08
   0  -1 -53    6.54    3.98
   1   0 -53    6.58    3.83
   0  -1  54  120.09    8.28
   1   0  54  110.45    8.04
   0   1  54  117.19    8.29
  -1   0  54  120.42    8.35
   1   0 -54  110.86    4.20
   0   1 -54  113.36    4.43
  -1   0 -54  116.47    4.35
   1   0 -54  118.47    4.71
   0  -1 -54  120.47    4.72
   0  -1 -54  109.33    8.83
  -1   0 -54  120.28    4.77
   0   1 -54  117.98    4.78
  -1   0  55   36.27    5.16
   0  -1  55   29.28    4.64
   1   0  55   28.52    4.76
   0   1  55   31.35    5.08
   0   1 -55   28.92    2.62
   1   0 -55   29.76    2.44
  -1   0 -55   28.28    2.52
   1   0 -55   31.33    2.73
   0  -1 -55   31.16    2.73
   0  -1 -55   31.23    5.46
   0   1 -55   30.67    2.79
  -1   0 -55   32.14    2.79
   0   1  56   81.52    7.18
  -1   0  56   88.62    7.46
   1   0  56   73.48    6.86
   0  -1  56   72.66    6.98
   1   0 -56   91.07    4.19
   0  -1 -56   76.35    3.88
  -1   0 -56   77.64    3.61
   1   0 -56   79.51    3.56
   0   1 -56   77.33    3.70
   0  -1 -56   73.14    7.58
   0   1 -56   83.47    4.12
  -1   0 -56   78.33    3.99
   0  -1 -57   63.45    3.62
   1   0 -57   63.85    3.67
  -1   0 -57   61.48    3.30
   0   1 -57   61.64    3.35
   1   0 -57   64.39    3.23
   0   1 -57   65.33    3.73
  -1   0 -57   65.99    3.70
   0  -1 -58   43.67    3.22
   1   0 -58   44.46    3.26
   0   1 -58   44.09    3.00
   1   0 -58   40.77    2.73
  -1   0 -58   43.41    2.88
   0   1 -58   47.39    3.38
  -1   0 -58   43.19    3.22
   0  -1 -59   33.52    2.93
   1   0 -59   31.71    2.92
   1   0 -59   34.26    2.56
  -1   0 -59   34.59    2.71
   0   1 -59   35.84    2.78
   0   1 -59   37.01    3.10
  -1   0 -59   35.43    3.02
   1   0 -60   73.35    3.97
   1   0 -60   69.98    3.35
   0   1 -60   68.91    3.53
  -1   0 -60   67.60    3.45
  -1   0 -60   71.21    3.97
   0   1 -60   71.56    3.99
   0  -1 -60   68.06    3.82
   0   1 -61   34.76    2.80
   1   0 -61   36.09    2.60
  -1   0 -61   34.45    2.70
  -1   0 -61   39.17    3.13
   1   0 -61   39.96    3.11
   0   1 -61   39.86    3.18
   0  -1 -61   36.10    3.03
  -1   0 -62  430.39    9.98
   0   1 -62  439.78   10.18
   1   0 -62  420.16    9.77
   1   0 -62  449.46   10.89
  -1   0 -62  448.00   10.96
   0  -1 -62  438.36   10.80
   0   1 -62  444.31   10.98
   1   0 -63    7.09    2.20
   0   1 -63    6.48    2.20
   0  -1 -63    6.84    2.11
  -1   0 -63    5.73    2.16
   0   1 -63    4.74    1.98
  -1   0 -63    5.08    1.96
   1   0 -63    5.79    1.81
   0   1 -64  103.41    4.19
  -1   0 -64  105.10    4.12
   1   0 -64  106.95    3.96
   1   0 -64  115.73    4.76
   0  -1 -64  111.89    4.68
  -1   0 -64  112.81    4.77
   0   1 -64  109.46    4.73
  -1   0 -65   37.91    2.66
   1   0 -65   37.35    2.48
   0   1 -65   38.66    2.78
   0  -1 -65   36.89    2.97
   0   1 -65   38.32    3.10
   1   0 -65   39.07    3.05
  -1   0 -65   37.77    3.04
  -1   0 -66    3.62    2.09
   0  -1 -66    2.81    1.96
   0   1 -66    3.24    2.05
   1   0 -66    4.31    2.04
  -1   0 -66    3.69    1.86
   0   1 -66    3.75    1.93
   1   0 -66    2.92    1.63
  -1   0 -67  103.36    3.89
   1   0 -67  103.47    4.46
   0  -1 -67  104.73    4.45
  -1   0 -67  106.63    4.54
   0   1 -67  104.80    4.56
   0   1 -67  101.43    3.95
   1   0 -67   99.21    3.63
  -1   0 -68   23.54    2.20
   1   0 -68   29.66    2.71
  -1   0 -68   25.26    2.67
   0  -1 -68   25.08    2.58
   0   1 -68   30.08    2.84
   0   1 -68   26.54    2.39
   1   0 -68   26.26    2.10
  -1   0 -69   28.38    2.71
   0  -1 -69   27.04    2.67
   1   0 -69   24.69    2.63
   0   1 -69   26.36    2.73
  -1   0  69   65.31    3.46
   0   1  69   69.03    3.54
  -1   0 -69   25.79    2.25
   0   1 -69   27.91    2.36
   1   0 -69   27.10    2.04
   0  -1 -70    6.68    2.00
   0   1 -70    6.00    2.11
  -1   0 -70    6.85    2.01
   1   0 -70    3.82    1.90
  -1   0  70   33.00    2.86
   0   1  70   35.75    2.83
   0   1 -70    6.04    1.77
  -1   0 -70    5.34    1.72
   1   0 -71    8.82    2.11
  -1   0 -71    8.72    2.09
   0  -1 -71   11.12    2.09
   0   1 -71    8.93    2.13
  -1   0  71   32.13    2.76
   0   1  71   30.44    2.71
   0   1 -71   11.08    1.83
  -1   0 -71    9.14    1.71
   0  -1 -72    2.45    1.80
  -1   0 -72    0.14    1.76
   1   0 -72    1.82    1.79
   0   1 -72    2.22    1.82
   0   1 -72    2.11    1.57
  -1   0 -72    0.42    1.46
  -1   0  72   14.10    2.28
   0   1  72   12.08    2.30
  -1   0 -73   42.16    2.76
   0  -1 -73   42.67    2.74
   0   1 -73   47.90    2.85
   1   0 -73   43.84    2.74
  -1   0 -73   39.43    2.19
   0   1 -73   43.93    2.36
  -1   0  73   46.66    2.85
   0   1  73   43.68    2.84
  -1   0  74   24.58    2.37
   0   1  74   26.57    2.42
   1   0 -74   23.89    2.22
  -1   0 -74   23.93    2.23
   0   1 -74   28.46    2.34
   0  -1 -74   23.67    2.19
  -1   0 -74   24.19    1.79
   0   1 -74   26.28    1.91
   0   1  75   20.00    2.09
  -1   0  75   19.50    2.15
   0   1 -75   23.84    1.77
  -1   0 -75   21.30    1.59
   0   1 -75   20.49    2.10
   1   0 -75   22.79    2.12
  -1   0 -75   22.51    2.08
   0  -1 -75   25.98    2.15
   0  -1 -76    5.22    1.58
   0   1 -76    5.25    1.59
   1   0 -76    4.01    1.54
  -1   0 -76    4.40    1.53
   1   0  76   35.51    2.19
   0  -1  76   30.58    2.14
  -1   0 -76    5.84    1.20
   0   1 -76    5.07    1.32
   0   1  76    1.74    1.54
  -1   0  76    2.87    1.64
   1   0  77   28.48    1.97
   0  -1  77   28.12    1.92
   0   1 -77   15.36    1.40
  -1   0 -77   12.94    1.67
   1   0 -77   15.83    1.74
   0   1 -77   14.66    1.71
   0  -1 -77   16.38    1.75
  -1   0  77    9.21    1.68
   0   1  77   10.28    1.74
   0  -1  78   49.95    2.30
   1   0  78   50.05    2.39
  -1   0  78   45.03    2.40
   0   1  78   48.23    2.38
   0   1 -78   60.54    1.97
   0   1 -78   61.65    2.53
   1   0 -78   60.08    2.52
  -1   0 -78   55.95    2.43
   0  -1 -78   59.39    2.49
   0  -1  79    6.88    1.33
   0   1  79    2.12    1.20
  -1   0  79    2.81    1.27
   1   0  79    6.70    1.28
   0   1 -79    8.23    0.94
   0  -1 -79    8.06    1.28
   1   0 -79    7.68    1.28
   0  -1 -80    1.70    0.95
   1   0 -80    0.94    0.93
   0  -1 -81   -0.27    0.75
   1  -1   0 2251.43   38.42
   1   1   0 2211.92   39.73
  -1  -1   0 2235.49   39.64
   1   1   1  126.72    4.33
   1   1  -1  134.49    4.41
   1   1   1  133.99    4.47
   1  -1  -1  141.61    3.81
  -1   1   1  142.65    4.90
  -1  -1  -1  134.44    4.38
  -1  -1   1  135.69    4.42
   1   1   2   25.95    2.09
   1  -1  -2   25.31    1.84
   1   1  -2   24.37    2.00
  -1  -1   2   25.65    2.11
  -1  -1  -2   26.05    2.03
  -1   1   2   25.08    2.51
   1   1   3  317.31    7.58
   1  -1  -3  325.78    7.05
   1   1  -3  303.64    7.60
  -1  -1  -3  304.54    7.61
  -1  -1   3  329.17    7.83
  -1   1   3  311.41    5.62
   1  -1   3  312.87    5.63
  -1  -1   4    5.33    1.42
  -1  -1  -4    6.33    1.55
   1  -1  -4    4.77    1.51
   1   1  -4    5.50    1.60
   1  -1   4    5.77    0.67
  -1   1   4    5.74    0.69
   1   1   4    5.17    1.55
   1   1   5 9999.00  166.42
   1   1  -5 9983.65  166.73
   1  -1  -5 9890.97  165.89
   1  -1   5 9960.46  164.46
  -1   1   5 9902.71  164.46
  -1  -1  -5 9879.84  166.84
   1   1   6 4711.95   79.28
   1   1  -6 4606.31   79.54
   1  -1  -6 4599.69   78.83
  -1   1   6 4601.06   77.46
  -1  -1  -6 4731.79   79.86
   1  -1   6 4637.45   77.44
   1   1   7 1389.95   25.26
   1  -1  -7 1373.25   24.95
   1   1  -7 1276.11   25.36
  -1  -1  -7 1340.54   25.69
  -1   1   7 1369.34   23.65
   1  -1   7 1346.89   23.59
   1   1   8 3641.98   61.59
   1  -1  -8 3513.80   61.31
   1   1  -8 3572.40   62.01
  -1   1   8 3520.20   62.76
  -1   1   8 3520.38   60.02
  -1  -1  -8 3613.04   62.23
   1  -1   8 3530.07   59.97
  -1  -1  -9    6.57    1.91
   1   1  -9    5.41    1.65
   1  -1  -9    7.72    1.96
  -1   1   9    8.35    2.51
   1  -1   9   11.44    1.21
   1   1   9   10.69    1.84
  -1   1   9   10.26    1.30
   1  -1 -10 4029.24   69.85
   1   1 -10 4145.47   70.51
   1  -1  10 3992.00   68.49
   1   1  10 4060.59   69.83
  -1  -1 -10 4051.16   70.63
  -1   1  10 4063.17   68.58
  -1   1  10 3981.72   71.22
   1  -1 -11   90.72    3.99
   1   1 -11   82.03    3.88
  -1   1  11   81.70    3.02
  -1   1  11   81.84    4.47
   1   1  11   81.17    3.58
   1  -1  11   79.36    2.90
  -1  -1 -11   79.87    4.04
   1   1 -12   35.27    2.75
   1  -1 -12   36.99    2.86
  -1  -1 -12   38.12    3.06
  -1   1  12   43.12    3.57
  -1   1  12   43.16    2.33
   1  -1  12   43.20    2.25
   1   1  12   43.19    2.76
   1  -1 -13 6672.42  113.46
   1   1 -13 6407.84  113.84
  -1   1  13 6558.65  114.78
   1   1  13 6716.03  113.19
   1  -1  13 6567.56  112.11
  -1   1  13 6836.70  112.29
  -1  -1 -13 6753.51  114.54
   1  -1 -14  246.59    7.40
   1   1 -14  227.05    7.34
  -1   1  14  275.97    6.72
  -1  -1 -14  246.94    7.91
   1   1  14  258.28    7.22
   1  -1  14  254.10    6.50
  -1   1  14  254.96    8.24
  -1  -1 -15   85.82    4.54
   1   1 -15   88.81    4.29
   1  -1 -15   86.71    4.21
   1  -1  15   88.71    3.53
  -1   1  15   88.70    3.58
   1   1  15   86.29    3.92
  -1   1  15   85.07    4.77
  -1  -1 -16  104.78    5.10
   1   1 -16  108.45    4.80
   1  -1 -16  100.48    4.64
   1   1  16  103.59    4.39
  -1   1  16  109.55    5.37
   1  -1  16  101.18    3.92
  -1   1  16  101.91    4.01
  -1  -1 -17 1363.49   27.62
   1   1 -17 1385.56   26.96
   1  -1 -17 1338.92   26.54
   1   1  17 1315.88   26.01
  -1   1  17 1290.45   27.25
   1  -1  17 1326.41   25.32
  -1   1  17 1339.85   25.43
  -1  -1 -18   50.30    3.90
   1  -1 -18   44.87    3.46
   1   1 -18   44.55    3.33
  -1   1  18   52.62    2.98
   1   1  18   49.42    3.19
   1  -1  18   51.89    2.92
  -1   1  18   45.83    3.76
  -1  -1 -19  597.64   15.36
   1  -1 -19  583.53   14.33
   1   1 -19  611.79   14.63
   1  -1  19  604.91   13.33
   1   1  19  600.85   13.92
  -1   1  19  602.09   13.45
  -1   1  19  578.82   14.93
   1   1 -20  812.21   17.89
  -1  -1 -20  753.58   18.55
   1  -1 -20  763.97   17.42
  -1   1  20  773.09   16.42
  -1  -1  20  708.51   16.10
   1   1  20  770.05   16.87
   1  -1  20  768.20   16.29
  -1   1  20  749.67   17.95
  -1  -1 -21    7.46    2.47
   1  -1 -21   13.51    2.56
  -1   1 -21   10.25    1.61
   1   1 -21   10.95    2.17
  -1   1  21   10.61    2.72
  -1   1  21   10.62    1.97
   1  -1  21    9.71    1.85
  -1  -1  21   10.74    2.03
   1   1  21    8.82    2.00
   1   1 -22   18.79    2.63
  -1  -1 -22   17.22    3.10
  -1   1 -22   19.26    1.98
   1  -1 -22   20.95    2.98
  -1   1  22   23.65    2.44
   1   1  22   20.86    2.55
  -1  -1  22   21.02    2.32
  -1   1  22   19.42    2.97
   1  -1  22   23.95    2.43
   1   1 -23  809.03   18.84
  -1  -1 -23  770.52   19.68
   1   1  23  778.58   17.03
   1  -1 -23  778.42   18.27
  -1   1 -23  789.65   15.84
   1  -1  23  793.87   17.25
   1   1  23  783.68   17.71
  -1   1  23  790.55   17.34
  -1   1  23  751.72   18.57
  -1  -1  23  747.87   16.56
  -1  -1 -24    2.65    2.38
  -1   1 -24    3.15    1.63
   1   1  24    3.05    2.08
   1   1 -24    1.78    1.73
   1  -1 -24    3.20    2.29
   1  -1  24    2.31    1.67
  -1  -1  24    3.50    1.70
   1   1  24    2.83    1.89
  -1   1  24    3.46    2.49
  -1   1  24    2.54    1.69
   1   1 -25  366.57   11.69
  -1  -1 -25  372.60   12.79
   1   1 -25  376.38   11.02
  -1   1 -25  376.95    9.37
   1   1  25  390.31   10.43
   1  -1  25  377.96    8.39
  -1  -1  25  390.09    9.98
  -1   1  25  405.01   10.87
   1   1  25  400.37   11.22
   1  -1  25  400.42   10.71
  -1   1  25  376.48   11.73
   1   1 -26  948.10   22.51
  -1  -1 -26  947.32   23.68
  -1   1  26  944.81   22.31
   1  -1  26 1010.50   21.05
   1   1  26  995.55   21.70
  -1  -1  26  936.47   19.83
  -1   1  26 1018.32   21.26
   1  -1  26  941.60   18.06
  -1   1 -26  951.74   19.43
   1   1 -26  962.21   21.42
   1   1  26  985.90   20.60
   1   1  27  159.32    6.82
  -1   1  27  168.62    6.69
  -1   1  27  159.44    7.38
   1  -1  27  172.04    6.62
  -1  -1  27  161.50    5.80
   1   1 -27  167.21    7.52
   1  -1  27  158.11    4.62
  -1   1 -27  167.33    5.74
   1   1  27  157.10    6.27
   1   1 -27  160.21    6.86
  -1   1  28  780.97   18.03
  -1  -1  28  726.27   16.32
  -1   1  28  725.92   18.85
   1  -1  28  767.16   17.79
   1   1  28  782.55   18.46
   1   1 -28  738.05   19.25
   1  -1  28  761.57   14.80
  -1   1 -28  756.89   16.39
   1   1 -28  751.36   18.15
   1   1  28  769.86   17.32
  -1   1  29  280.09    9.22
  -1   1  29  262.29    9.80
  -1  -1  29  244.53    7.68
   1  -1  29  275.08    9.07
   1   1  29  264.38    9.39
   1   1 -29  274.51   10.34
   1   1  29  275.10    8.71
   1   1 -29  280.91    9.48
  -1   1 -29  273.59    8.03
  -1  -1  30  244.62    7.59
  -1   1  30  277.48    9.28
   1   1  30  257.43    9.34
  -1   1  30  261.12    9.85
   1  -1  30  268.88    9.02
   1   1 -30  260.18   10.17
   1   1 -30  256.42    9.20
  -1   1 -30  247.15    7.80
   1   1  30  254.18    8.49
   1  -1  31  397.57   11.72
   1   1  31  388.59   12.22
  -1   1  31  412.73   12.05
  -1   1  31  377.70   12.51
   1   1 -31  385.23   13.04
  -1   1 -31  376.51   10.45
   1   1  31  413.31   11.40
   1   1 -31  397.20   12.11
   1   1  32  124.25    6.51
  -1   1  32  113.15    6.51
  -1   1  32  118.91    6.13
   1  -1  32  117.04    6.01
   1   1 -32  126.88    7.19
   1   1  32  126.62    5.88
  -1   1 -32  120.90    5.34
   1   1 -32  132.25    6.64
   1  -1  33  631.27   16.46
  -1   1  33  608.85   17.17
  -1  -1  33  624.81   17.28
   1   1  33  636.94   17.03
  -1   1  33  629.51   16.60
   1   1 -33  630.58   18.18
   1   1  33  652.48   15.79
  -1   1 -33  618.38   15.04
   1   1 -33  620.49   16.74
  -1   1 -34   79.19    4.54
   1   1  34   93.39    5.16
   1  -1 -34   95.10    6.35
   1   1 -34   95.63    5.81
   1  -1  34   77.57    5.11
  -1  -1  34   85.80    5.83
   1   1  34   86.85    5.64
  -1   1  34   89.55    5.50
  -1   1  34   81.64    5.67
   1  -1 -35   16.27    3.75
   1   1 -35   21.41    3.44
   1   1  35   19.50    3.13
  -1   1 -35   14.31    2.54
  -1   1  35   18.36    3.39
  -1  -1  35   15.07    3.18
   1  -1  35   17.88    3.01
   1   1  35   19.37    3.29
  -1   1  35   21.17    3.20
  -1   1 -36 1073.58   23.80
   1   1  36 1119.73   24.32
   1  -1 -36 1142.93   27.28
  -1   1  36 1063.19   26.19
   1  -1  36 1085.60   25.38
  -1   1  36 1125.84   25.81
  -1  -1  36 1132.67   26.66
   1   1  36 1121.36   26.35
   1  -1 -37  325.68   12.48
  -1   1 -37  299.81    9.86
   1   1  37  320.91   10.25
  -1  -1  37  331.10   12.03
   1  -1  37  319.31   11.15
   1   1  37  325.43   11.78
   1  -1 -38   19.21    3.92
   1   1  38   21.56    3.13
  -1   1 -38   18.13    2.82
  -1  -1  38   24.58    3.72
   1   1  38   19.58    3.42
  -1   1  38   17.90    3.29
   1  -1  38   18.69    3.08
  -1   1 -39    4.63    2.22
   1   1  39    3.26    2.36
  -1  -1 -39    2.53    2.79
   1  -1 -39    3.94    3.02
  -1   1  39    2.58    2.34
   1  -1  39    1.43    2.21
  -1  -1  39    4.20    2.63
   1   1  39    4.95    2.48
  -1   1 -40  238.19    8.86
  -1  -1 -40  240.98   10.61
   1   1  40  241.06    8.92
   1  -1 -40  261.97   11.43
   1   1  40  250.84   10.66
  -1   1  40  237.37   10.07
  -1  -1  40  257.80   10.85
   1  -1  40  238.05    9.89
  -1   1 -41  290.36   10.17
   1  -1 -41  323.28   13.02
   1   1  41  300.02   10.28
  -1  -1 -41  319.29   12.48
  -1   1  41  299.96   11.61
   1  -1  41  300.89   11.43
  -1  -1  41  333.94   12.62
   1   1  41  330.96   12.51
   1   1  42   44.10    4.02
   1  -1 -42   46.06    5.52
  -1   1 -42   41.41    3.96
  -1  -1 -42   44.61    5.06
  -1  -1  42   49.48    5.08
   1  -1  42   46.55    4.56
  -1   1  42   42.41    4.54
   1   1  42   47.21    4.91
   1   1  43    0.85    2.24
  -1  -1 -43    0.34    2.95
   1  -1 -43    1.31    2.94
   1   1  43    0.17    2.54
  -1  -1  43    0.34    2.54
  -1   1  43    1.71    2.37
   1  -1  43   -0.45    2.26
   1   1  44    3.25    2.40
  -1  -1 -44    4.76    3.26
   1  -1 -44    4.42    3.31
  -1   1  44    3.36    2.58
  -1  -1  44    6.94    2.93
   1  -1  44    3.98    2.51
   1   1  44    5.87    3.10
   1   1  45   43.75    4.14
   1  -1 -45   44.02    5.54
  -1  -1 -45   52.34    5.70
  -1   1  45   48.42    5.00
   1  -1  45   42.44    4.66
  -1  -1  45   48.88    5.31
   1   1  45   47.42    5.20
   1  -1 -46    8.72    3.67
  -1  -1 -46    9.73    3.71
   1   1  46   11.13    3.39
   1  -1  46    9.13    2.90
  -1  -1  46   14.03    3.57
  -1   1  46    9.18    3.07
  -1  -1 -47  223.48   11.13
   1  -1 -47  220.80   11.51
  -1  -1  47  217.51   10.86
   1   1  47  226.74   10.94
   1  -1  47  202.82    9.96
  -1   1  47  205.31   10.20
  -1   1 -48   55.70    3.08
   1   1  48   52.46    5.58
  -1  -1  48   67.15    6.30
   1  -1  48   47.48    5.19
  -1   1  48   54.15    5.43
  -1  -1 -48   52.88    5.96
  -1   1 -48   54.98    3.22
   1  -1 -48   58.47    6.49
   1  -1 -48   57.61    3.16
   1   1 -49   58.10    3.02
  -1   1 -49   66.15    3.34
   1   1 -49   63.40    3.24
   1  -1  49   64.52    5.78
  -1  -1  49   72.22    6.49
  -1   1  49   69.20    6.13
   1   1  49   69.23    6.33
  -1   1 -49   68.25    3.56
  -1  -1 -49   72.51    6.85
   1  -1 -49   63.30    6.81
  -1  -1 -49   67.55    3.45
   1   1 -49   67.09    3.40
   1  -1 -49   67.92    3.42
   1   1 -50   60.07    3.10
   1   1 -50   64.35    3.30
  -1   1 -50   70.18    3.47
  -1   1  50   65.82    6.12
   1   1  50   69.09    6.43
   1  -1  50   71.45    6.20
  -1  -1  50   72.29    6.54
  -1   1 -50   65.42    3.57
   1  -1 -50   75.83    7.27
  -1  -1 -50   68.66    6.82
   1  -1 -50   73.30    3.57
   1   1 -50   64.15    3.43
  -1  -1 -50   68.07    3.51
   1   1 -51   84.38    3.63
  -1   1 -51   93.28    3.96
   1   1 -51   89.20    3.82
   1  -1  51   88.42    6.86
  -1   1  51   91.82    7.19
  -1  -1  51   99.81    7.64
   1   1  51   98.34    7.58
   1  -1 -51   96.49    8.23
  -1  -1 -51   97.98    8.02
  -1   1 -51   90.43    4.17
  -1  -1 -51   84.56    3.97
   1   1 -51   86.04    4.00
   1  -1 -51   96.18    4.14
   1   1 -52   38.90    2.64
   1   1 -52   41.50    2.80
  -1   1 -52   42.10    2.91
  -1   1  52   38.67    5.14
   1   1  52   38.22    5.37
  -1  -1  52   47.53    5.85
   1  -1  52   43.92    5.27
  -1   1 -52   42.56    3.08
   1   1 -52   41.25    2.97
   1  -1 -52   45.51    6.27
  -1  -1 -52   42.31    5.97
  -1  -1 -52   39.64    2.93
   1  -1 -52   45.20    3.04
   1   1 -53    0.70    1.59
   1   1 -53    0.76    1.75
  -1   1 -53    1.19    1.84
  -1  -1  53    2.59    3.20
   1  -1  53   -0.19    2.63
  -1   1  53    0.20    2.76
   1   1  53    0.21    2.79
  -1  -1 -53   -0.22    3.37
   1  -1 -53   -0.24    3.51
  -1   1 -53   -0.48    1.87
   1   1 -53    0.23    1.79
  -1  -1 -53    0.28    1.77
   1  -1 -53    1.17    1.82
   1   1 -54    7.11    1.82
  -1   1 -54    8.31    2.10
   1   1 -54    8.12    2.03
   1  -1  54    6.52    3.16
  -1  -1  54   10.78    3.79
   1   1  54    9.46    3.48
  -1   1  54    9.11    3.45
   1  -1 -54    6.75    4.09
  -1  -1 -54    6.90    3.82
   1   1 -54    9.71    2.17
   1  -1 -54    7.76    2.07
  -1   1 -54    6.79    2.13
  -1  -1 -54    8.45    2.12
   1   1 -55    1.42    1.68
  -1  -1  55    0.22    3.09
  -1   1  55    1.23    2.74
   1   1  55    2.61    3.19
   1  -1  55    1.40    2.73
  -1   1 -55    3.80    2.05
   1   1 -55    2.80    1.99
   1  -1 -55    2.67    1.99
  -1  -1 -55    0.40    1.84
   1  -1 -55    0.97    3.47
  -1  -1 -55    1.35    3.56
  -1   1 -55    2.66    1.93
   1   1 -55    2.77    1.96
   1   1  56  353.95   14.88
  -1   1  56  341.02   14.37
  -1  -1  56  374.78   15.41
   1  -1  56  332.45   14.06
  -1   1 -56  329.42    9.07
  -1  -1 -56  334.77    8.97
   1   1 -56  330.44    8.92
   1   1 -56  331.60    8.46
  -1   1 -56  338.61    8.57
   1  -1 -56  343.61    8.99
  -1   1 -57  442.09   10.98
   1   1 -57  441.79   10.83
  -1  -1 -57  433.54   10.74
   1   1 -57  429.58   10.19
  -1   1 -57  429.68   10.25
   1  -1 -57  458.06   10.89
  -1   1 -58   45.41    3.33
  -1  -1 -58   43.68    3.19
   1   1 -58   48.24    3.30
  -1   1 -58   42.02    2.99
   1   1 -58   39.34    2.93
   1  -1 -58   42.84    3.16
  -1  -1 -59   44.45    3.17
  -1   1 -59   43.23    3.26
   1   1 -59   39.94    3.09
   1   1 -59   39.01    2.88
  -1   1 -59   39.62    2.96
   1  -1 -59   45.01    3.22
  -1  -1 -60  155.31    5.57
   1   1 -60  156.68    5.62
  -1   1 -60  139.83    5.50
   1   1 -60  143.52    5.00
  -1   1 -60  138.61    4.99
   1  -1 -60  147.16    5.43
   1   1 -61   31.37    2.85
  -1  -1 -61   32.53    2.86
  -1   1 -61   21.66    2.68
   1   1 -61   25.96    2.55
  -1   1 -61   21.10    2.51
   1  -1 -61   24.46    2.69
  -1  -1 -62   99.53    4.49
   1   1 -62  107.45    4.63
  -1   1 -62  106.02    4.70
   1   1 -62   98.44    4.07
  -1   1 -62  101.36    4.17
   1  -1 -62  103.16    4.55
  -1   1 -63   22.42    2.65
   1   1 -63   22.73    2.65
  -1  -1 -63   24.83    2.71
   1   1 -63   24.51    2.47
  -1   1 -63   24.01    2.49
   1  -1 -63   20.43    2.61
  -1   1 -64   39.36    3.18
  -1  -1 -64   39.02    3.13
   1   1 -64   41.81    3.21
   1   1 -64   40.45    2.80
  -1   1 -64   41.53    2.88
   1  -1 -64   46.82    3.23
   1   1 -65    4.55    1.86
  -1   1 -65    3.10    1.93
   1  -1 -65    4.99    2.03
  -1  -1 -65    7.75    2.18
  -1   1 -65    2.86    2.04
   1   1 -65    5.16    2.06
  -1   1 -66   58.01    3.16
   1   1 -66   52.81    3.00
   1   1 -66   56.90    3.44
  -1   1 -66   58.59    3.52
   1  -1 -66   60.13    3.44
  -1  -1 -66   57.03    3.41
  -1   1 -67   56.06    3.05
   1   1 -67   53.51    2.93
   1   1 -67   52.14    3.29
  -1  -1 -67   51.65    3.26
   1  -1 -67   53.38    3.26
  -1   1 -67   54.20    3.35
  -1   1  68  171.35    5.66
  -1   1 -68  156.95    4.99
   1   1 -68  158.28    4.87
   1  -1 -68  168.80    5.54
  -1  -1 -68  168.47    5.56
   1   1 -68  163.09    5.53
  -1   1 -68  163.76    5.62
  -1   1  69   78.82    3.92
  -1   1 -69   73.55    3.31
   1   1 -69   74.26    3.20
  -1  -1 -69   73.32    3.62
   1  -1 -69   72.79    3.60
   1   1 -69   71.29    3.61
  -1   1 -69   69.27    3.62
  -1   1 -70    2.51    1.93
   1   1 -70    5.27    1.94
   1  -1 -70    4.29    1.91
  -1  -1 -70    5.12    1.93
  -1   1 -70    5.77    1.82
   1   1 -70    3.21    1.62
  -1   1  70    5.37    2.27
  -1   1 -71  101.45    4.15
   1  -1 -71  105.40    4.12
   1   1 -71  110.60    4.25
  -1  -1 -71  108.95    4.18
  -1   1 -71  105.71    3.75
   1   1 -71  104.60    3.58
  -1   1  71  104.58    4.26
  -1   1 -72   61.57    3.25
   1   1 -72   66.78    3.28
   1  -1 -72   62.63    3.19
  -1  -1 -72   66.39    3.24
  -1   1  72   59.58    3.34
  -1   1 -72   65.08    2.92
   1   1 -72   61.15    2.67
   1   1 -73    0.62    1.62
  -1   1 -73    0.76    1.63
  -1  -1 -73    1.53    1.66
   1  -1 -73    2.03    1.65
  -1   1  73   -2.41    2.01
   1   1 -73    1.98    1.39
  -1   1 -73    1.87    1.55
   1  -1 -74    1.56    1.55
  -1  -1 -74   -0.71    1.54
  -1   1 -74    0.94    1.58
  -1   1 -74    0.26    1.38
   1   1 -74    1.90    1.28
  -1   1  74   -3.10    1.92
  -1  -1 -75    3.76    1.55
  -1   1 -75    1.45    1.50
   1  -1 -75    2.12    1.48
  -1   1 -75    4.31    1.46
   1   1 -75    4.45    1.22
  -1  -1  75    6.53    1.65
  -1   1  75    0.55    1.72
  -1   1  76   26.30    2.21
  -1  -1  76   25.14    1.91
   1  -1 -76   32.22    2.10
  -1  -1 -76   31.13    2.04
   1   1 -76   29.64    1.60
  -1   1 -76   33.25    1.86
  -1   1  77   30.68    2.17
  -1   1 -77   36.41    1.75
   1   1 -77   32.57    1.51
  -1  -1 -77   33.20    1.94
   1  -1 -77   35.97    2.07
  -1   1 -78   13.73    1.22
   1   1 -78   10.91    0.97
  -1  -1 -78   14.28    1.38
   1  -1 -78   12.80    1.44
  -1  -1  78    5.42    1.25
  -1   1  78    5.98    1.50
  -1   1 -79    6.10    0.92
  -1   1  79    3.58    1.17
   1  -1 -79    4.89    1.15
  -1  -1 -79    3.73    1.01
   1  -1 -80    0.73    0.89
   1  -1 -81   50.60    1.74
   0   2   0 1029.04   18.91
  -2   0   0 1052.35   19.57
   2   0   1 1991.02   34.05
   0   2  -1 1886.96   33.05
   0   2   1 1866.65   33.26
   2   0  -1 2041.18   34.10
   0   2  -1 1712.83   33.61
   0   2   1 1757.37   33.63
   0  -2  -1 1743.34   33.61
   0  -2   1 1767.56   33.66
  -2   0   1 2040.46   34.06
  -2   0  -1 2021.31   34.00
  -2   0   2    3.15    1.34
  -2   0  -2    1.15    1.35
   0  -2   2    3.31    1.28
   0  -2  -2    5.11    1.53
   2   0  -2    4.22    1.31
   0   2   2    1.08    1.23
   0   2   2    6.11    1.70
   2   0   2    1.77    1.31
   0   2  -2    1.51    1.17
   0   2  -2    4.84    1.70
   2   0   2    3.69    1.56
   2   0   3   19.83    1.98
   0   2   3   15.61    1.85
   2   0   3   16.29    1.87
   0   2  -3   17.51    1.73
   0   2  -3   14.85    1.78
   0   2   3   18.88    2.14
   0   2   3   15.34    1.78
   2   0  -3   17.38    1.85
  -2   0   3   21.81    2.00
  -2   0  -3   21.99    2.02
   0  -2  -3   23.64    2.16
   0  -2   3   19.54    1.87
   2   0   4 3621.14   61.75
   0   2   4 3232.65   61.44
   0   2  -4 3598.47   60.55
   2   0  -4 3698.77   61.94
   0   2   4 3435.90   61.41
   0   2  -4 3424.14   61.66
   0  -2   4 3458.42   61.86
  -2   0   4 3981.77   62.42
  -2   0  -4 4067.79   62.57
   0  -2  -4 3360.91   61.90
   0   2   5   14.43    1.75
   2   0   5   17.42    1.90
   2   0  -5   20.71    1.92
   0   2   5   18.23    2.14
   0   2  -5   18.81    1.80
   0   2  -5   19.10    1.64
  -2   0   5   19.60    1.90
   0  -2   5   15.62    1.74
   0  -2  -5   17.67    2.01
  -2   0  -5   18.55    2.01
   2   0   6 1924.96   33.25
   0   2   6 1790.99   33.07
   0   2   6 1781.45   33.03
   2   0  -6 1861.69   33.40
   0   2  -6 1784.71   31.69
   0   2  -6 1795.59   33.25
  -2   0  -6 2067.58   34.08
  -2   0   6 1939.06   33.46
   0  -2  -6 1727.31   33.41
   0  -2   6 1730.31   33.05
   2   0   7  262.26    6.95
   0   2   7  248.61    6.81
   2   0  -7  294.72    7.38
   0   2  -7  259.70    5.70
   0   2   7  265.00    7.07
   0   2  -7  279.97    7.22
  -2   0  -7  272.16    7.38
   0  -2  -7  237.65    7.06
   0   2   8  212.73    6.12
   2   0   8  228.67    6.27
   2   0  -8  231.63    6.50
   0   2   8  208.07    6.23
   0   2  -8  208.70    6.24
  -2   0  -8  246.25    6.86
   0  -2  -8  207.91    6.46
   2   0   9   36.86    2.49
   0   2   9   32.52    2.35
   2   0  -9   32.10    2.38
   0   2  -9   28.27    2.28
  -2   0  -9   35.08    2.58
   0  -2  -9   31.84    2.53
   2   0  10 2059.86   36.43
   0   2  10 1914.30   36.17
   2   0 -10 2093.64   36.83
   0   2 -10 1977.88   36.59
   0  -2 -10 1857.21   36.91
  -2   0 -10 2134.63   37.40
   2   0  11  578.20   12.42
   0   2  11  543.96   12.17
   2   0 -11  569.52   12.60
   0   2 -11  572.32   12.59
  -2   0 -11  570.01   13.07
   0  -2 -12  868.25   19.66
   2   0 -12  928.42   19.28
   0   2 -12  948.90   19.38
   2   0  12 1011.72   19.29
  -2   0 -12  995.58   20.12
   0   2  12  942.26   18.99
   0  -2 -13   53.80    3.49
  -2   0 -13   55.84    3.52
   0   2 -13   51.16    3.07
   2   0 -13   51.04    3.05
   0   2  13   53.91    3.03
   2   0  13   57.57    3.17
   0  -2 -14    0.88    1.56
  -2   0 -14    1.63    1.60
   0   2 -14    1.92    1.33
   2   0 -14    1.46    1.29
   2   0  14    1.20    1.49
   0   2  14    2.24    1.36
   0   2  15 1646.12   31.30
   0   2 -15 1643.48   31.55
   2   0 -15 1660.27   31.53
   0   2  15 1626.61   31.03
   2   0  15 1722.55   31.28
   0  -2 -16  585.34   14.37
   0   2  16  554.58   13.22
   2   0 -16  536.17   13.23
   0   2 -16  558.55   13.47
   2   0  16  582.78   13.26
   0   2  16  569.61   13.11
   2   0 -17  109.01    4.83
   0   2 -17  108.29    4.84
   0  -2 -17   92.50    5.01
  -2   0 -17  113.33    5.43
   0   2  17  103.94    4.74
   0   2  17  100.00    4.51
   2   0  17  110.61    4.70
   0   2 -18   41.81    3.19
   2   0 -18   42.22    3.14
   0  -2 -18   43.14    3.60
  -2   0 -18   48.08    3.78
   0   2  18   43.34    3.33
   0   2  18   44.76    3.08
   2   0  18   45.27    3.15
   0   2 -19   13.92    2.14
   2   0 -19   17.77    2.34
  -2   0 -19   17.33    2.73
   0  -2 -19   15.83    2.67
   0   2  19   16.26    2.55
   2   0  19   13.55    2.13
   0   2  19   18.25    2.29
   0   2 -20  334.78    9.99
   2   0 -20  320.18    9.73
  -2   0 -20  343.96   10.96
   0  -2 -20  344.37   11.00
   0   2  20  334.85    9.61
  -2   0  20  324.32   11.07
   0   2  20  336.11    9.51
   2   0  20  349.05    9.61
   2   0 -21 1277.41   26.17
   0   2 -21 1276.29   26.30
  -2   0 -21 1280.43   27.53
   0   2  21 1247.39   25.44
   2   0  21 1288.67   25.57
   0   2  21 1224.46   25.38
  -2   0  21 1235.77   27.59
   2   0 -22   21.91    2.62
   0   2 -22   28.49    3.02
  -2   0 -22   29.25    3.50
   0  -2 -22   23.25    3.26
   0   2  22   31.24    3.23
  -2   0  22   24.19    3.53
   0   2  22   29.07    2.87
   2   0  22   29.41    2.87
   2   0 -23  124.02    5.91
   0   2 -23  141.26    6.32
   0  -2 -23  132.43    6.85
  -2   0 -23  131.47    6.86
   0   2  23  135.64    5.90
   2   0  23  135.41    5.78
   0   2  23  130.18    5.77
  -2   0  23  133.72    6.93
  -2   0  24   39.92    4.27
   2   0  24   41.39    3.39
   0   2  24   41.68    3.47
   0   2  24   39.85    3.78
   2   0 -24   34.94    3.40
   0   2 -24   44.50    3.75
   2   0  25 1869.63   36.32
   0   2  25 1829.32   36.32
  -2   0  25 1843.99   38.33
   0   2  25 1869.67   36.19
   2   0 -25 1774.98   36.84
   0   2 -25 1888.07   37.50
  -2   0  26  331.37   11.58
   2   0  26  319.81   10.09
   0   2  26  322.41   10.24
   2   0 -26  323.77   11.23
   0   2  26  343.76   10.36
   2   0 -26  317.69   10.64
   0   2 -26  345.12   11.11
   0   2  27   16.03    2.69
  -2   0  27   14.09    3.24
   2   0  27   16.28    2.59
   2   0 -27   15.14    3.21
   0   2  27   13.13    2.89
   0   2 -27   13.08    2.57
   2   0 -27   13.44    2.56
   2   0 -28    7.33    2.97
   0   2  28    6.69    2.60
   0   2 -28    6.40    2.31
   2   0 -28    3.65    1.96
   2   0  28    1.26    1.78
  -2   0  28    4.38    2.89
   0   2  28    2.90    2.06
   0   2  29  308.68   10.34
  -2   0  29  312.04   11.46
   2   0  29  316.21   10.25
   2   0 -29  302.59   11.16
   0   2  29  304.44   10.08
   0   2 -29  308.91   10.98
   2   0 -29  288.19   10.53
   2   0 -30    3.78    2.85
   0   2  30    4.88    2.56
   2   0 -30    2.09    1.85
   0   2 -30    4.99    2.19
  -2   0  30    4.47    2.79
   0   2  30    5.85    2.30
   0  -2  30    1.92    2.08
   2   0  30    2.83    2.12
   2   0  31  223.21    8.67
  -2   0  31  216.55    8.79
  -2   0  31  217.42    9.63
   0   2  31  229.00    8.87
   0  -2  31  215.83    8.72
   2   0 -31  220.50    9.56
   0   2  31  214.84    8.43
   0  -2 -31  226.90    9.49
   2   0 -31  196.98    8.73
   0  -2 -32  191.90    8.85
   0   2  32  189.05    7.87
   2   0 -32  182.19    8.72
   0   2  32  180.53    7.99
  -2   0  32  182.29    8.10
  -2   0  32  184.85    8.78
   2   0  32  172.51    7.72
   0  -2  32  164.03    7.70
   2   0 -33  185.42    8.95
   0   2  33  178.41    7.87
  -2   0  33  183.51    8.25
   0  -2  33  180.13    8.16
   0   2  33  181.84    8.13
  -2   0  33  188.09    8.97
   2   0  33  176.22    7.94
   2   0 -34    9.62    3.28
   0   2  34   11.73    3.06
   2   0  34   10.97    2.48
  -2   0  34   12.34    2.92
   2   0  34   10.94    2.58
   0  -2  34   12.18    2.84
   0   2  34   13.32    2.92
  -2   0  34   11.41    3.26
   0   2  35   53.07    4.68
   2   0  35   52.63    3.84
   2   0 -35   44.55    5.04
   0   2  35   63.13    5.01
   2   0  35   49.87    4.45
   0  -2  35   52.21    4.64
  -2   0  35   57.98    4.85
  -2   0  35   59.75    5.33
   2   0  36   69.97    4.33
   0   2  36   77.99    5.52
   2   0 -36   67.95    5.86
  -2   0  36   77.16    6.06
   0  -2  36   68.07    5.33
   2   0  36   66.92    5.13
  -2   0  36   69.77    5.40
   0   2  36   74.24    5.43
   2   0  37   34.26    3.33
   2   0 -37   38.41    4.91
   0   2  37   39.35    4.26
  -2   0  37   39.51    4.33
  -2   0  37   37.67    4.76
   0   2  37   39.71    4.33
   2   0  37   33.48    4.02
   0  -2  37   35.54    4.16
   2   0  38    9.65    2.39
   0   2  38    9.37    3.16
  -2   0  38    7.81    2.71
   0  -2  38   10.38    2.81
  -2   0  38   11.53    3.42
   2   0  38   11.03    2.86
   0   2  38    9.50    2.82
   0   2  39  109.07    6.56
  -2   0  39  118.44    7.60
  -2   0  39  106.32    6.80
   2   0  39  104.99    6.62
   0  -2  39  107.80    6.74
   0   2  39  113.44    6.91
   0   2  40    0.77    2.18
  -2   0  40    1.85    2.93
   0  -2  40    0.30    2.19
   2   0  40   -0.15    2.21
  -2   0  40    1.99    2.42
  -2   0 -40    0.53    2.36
   0   2  40    0.65    2.65
   0   2  40    0.46    1.36
  -2   0  41   23.95    3.82
   0  -2  41   22.52    3.77
   0   2  41   24.51    3.88
   2   0  41   22.09    3.59
   0   2  41   22.60    3.79
  -2   0 -41   19.92    3.60
   0   2  41   22.93    1.89
   0   2  42  180.76    9.21
   2   0  42  180.61    9.04
  -2   0  42  181.76    9.19
   0  -2  42  193.50    9.39
   0  -2 -42  197.28   10.32
   0   2  42  188.18    8.76
  -2   0 -42  185.71    8.67
   0   2  42  165.24    4.75
   2   0  43   55.66    5.30
  -2   0  43   61.86    5.62
   0  -2  43   62.56    5.60
   0   2  43   58.50    5.44
   0  -2 -43   60.38    6.28
   0   2  43   53.12    5.09
  -2   0 -43   56.21    5.17
   0   2  43   55.73    2.70
   2   0  44   33.66    4.43
  -2   0  44   37.55    4.65
   0   2  44   38.46    4.71
   0  -2  44   40.41    4.75
   0  -2 -44   35.57    5.23
   0   2  44   33.30    4.37
  -2   0 -44   32.92    4.31
   0   2  44   33.68    2.25
   2   0  45   -0.17    2.51
   0  -2  45   -1.59    2.70
  -2   0  45    1.24    2.66
   0   2  45    1.60    2.62
   0  -2 -45    2.29    3.53
   0   2  45    2.45    1.56
   2   0  46  122.49    7.76
  -2   0  46  132.61    8.21
   0   2  46  124.74    8.03
   0  -2  46  125.18    7.99
   0   2  46  115.78    3.91
   0  -2 -46  122.64    8.80
  -2   0 -47  117.99    4.33
   0   2 -47  117.10    4.44
   0   2  47  112.92    3.89
  -2   0  47  126.04    8.08
   2   0  47  119.92    7.80
   0   2  47  122.30    8.01
   0  -2  47  128.35    8.12
   0  -2 -47  129.08    4.61
   2   0 -47  123.73    4.53
  -2   0 -47  121.96    4.70
   0  -2 -47  121.17    8.82
   0   2 -47  116.72    4.64
   0   2 -47  118.85    4.48
   0   2 -48    3.81    1.82
   0  -2 -48    5.44    1.80
  -2   0 -48    4.24    1.88
   0   2 -48    5.48    1.92
   2   0 -48    4.48    1.75
  -2   0  48    4.14    2.95
   0   2  48    3.25    3.01
   0  -2  48    2.88    3.02
   2   0  48    3.52    2.75
  -2   0 -48    4.26    1.82
   0   2 -48    3.52    1.88
   2   0 -48    3.14    1.69
   0   2 -48    2.88    1.78
   0  -2 -48    4.31    3.82
   0   2 -49    9.34    2.00
   0  -2 -49    9.83    2.00
   0   2 -49   10.07    2.11
  -2   0 -49    8.26    2.07
   2   0 -49    9.50    2.00
   0  -2  49   11.17    3.67
   2   0  49    8.88    3.25
  -2   0  49    8.28    3.45
   0   2  49    6.63    3.12
   2   0 -49    9.42    1.90
  -2   0 -49   12.39    2.15
   0   2 -49   10.71    2.04
   0   2 -49    9.35    2.04
   0  -2 -49    6.95    4.12
   0   2 -50  136.69    4.98
   2   0 -50  148.82    5.20
   0  -2 -50  145.89    5.14
   2   0  50  146.94    8.77
   0   2  50  155.74    9.20
   0  -2  50  143.26    9.02
  -2   0  50  149.89    9.09
   0   2 -50  137.99    5.02
   0   2 -50  144.56    4.97
  -2   0 -50  136.27    4.81
   2   0 -50  137.89    4.65
  -2   0 -50  140.86    5.27
   0   2 -50  141.79    5.31
   0  -2 -50  162.55   10.39
   0   2 -51    1.53    1.80
  -2   0 -51    2.69    1.90
   0  -2 -51    3.22    1.83
   2   0 -51    0.81    1.76
   0   2 -51    1.96    1.95
   0  -2  51    2.88    3.15
  -2   0  51    2.00    2.84
   2   0  51    0.39    2.70
   0   2  51    1.42    2.75
  -2   0 -51    1.78    1.87
   2   0 -51    2.79    1.75
   0   2 -51    3.01    1.90
   0   2 -51    2.52    1.80
   0  -2 -51    3.63    3.95
   0   2 -52    4.69    1.93
   2   0 -52    2.97    1.85
  -2   0 -52    4.22    2.06
   0  -2 -52    4.80    1.92
   0   2 -52    4.05    2.04
   0  -2  52    3.56    3.26
  -2   0  52    5.67    3.07
   2   0  52    2.19    2.69
   0   2  52   -0.21    2.95
  -2   0 -52    5.68    1.97
   0   2 -52    5.36    1.91
   2   0 -52    2.92    1.73
   0   2 -52    3.57    1.98
   0  -2 -52    4.18    3.85
   0   2 -53   46.10    3.05
   2   0 -53   43.40    3.14
   0  -2 -53   45.66    3.14
   0  -2  53   46.57    5.81
   0   2  53   41.67    5.47
  -2   0  53   48.32    5.77
   2   0  53   44.61    5.33
  -2   0 -53   45.03    3.01
   0   2 -53   45.05    2.92
   0   2 -53   46.58    3.07
   2   0 -53   42.52    2.75
  -2   0 -53   46.65    3.29
   0   2 -53   42.89    3.25
   0  -2 -53   41.43    6.30
   2   0  54    3.65    3.11
  -2   0  54    5.20    3.38
   0  -2  54    3.69    3.22
   0   2  54    2.73    3.10
   2   0 -54    3.31    1.90
   0   2 -54    4.16    2.10
  -2   0 -54    4.40    2.13
   0  -2 -54    4.79    2.00
   0   2 -54    5.69    1.94
  -2   0 -54    3.79    1.98
   2   0 -54    3.89    1.78
   0   2 -54    5.41    2.14
   0   2 -54    4.88    1.94
   0   2 -55   83.52    3.96
  -2   0 -55   80.06    3.77
   0   2 -55   81.95    3.93
   2   0 -55   81.57    3.58
   0   2 -55   85.42    4.23
  -2   0 -55   84.91    4.27
   2   0 -55   89.93    4.10
   0  -2 -55   91.18    4.10
   0  -2 -56  150.49    5.36
   2   0 -56  149.29    5.38
   2   0 -56  139.30    4.72
   0   2 -56  143.29    5.16
   0   2 -56  148.69    5.24
  -2   0 -56  143.49    5.03
  -2   0 -56  146.12    5.55
   0   2 -56  148.24    5.59
   2   0 -57   59.08    3.47
   0  -2 -57   56.51    3.37
   2   0 -57   53.83    2.96
   0   2 -57   51.39    3.29
   0   2 -57   54.36    3.33
  -2   0 -57   55.99    3.26
  -2   0 -57   58.87    3.64
   0   2 -57   58.64    3.66
   0   2 -58    3.97    1.99
   0  -2 -58    3.13    1.94
   2   0 -58    3.95    2.00
  -2   0 -58    3.82    2.14
   0   2 -58    2.27    2.08
   2   0 -58    2.24    1.69
  -2   0 -58    4.56    1.98
   0   2 -58    3.72    2.09
   0  -2 -59   28.34    2.73
   2   0 -59   24.06    2.57
   2   0 -59   24.03    2.29
   0   2 -59   24.22    2.59
  -2   0 -59   26.75    2.56
  -2   0 -59   28.04    2.86
   0   2 -59   27.52    2.85
  -2   0 -60   38.36    3.15
   0   2 -60   38.51    3.19
   2   0 -60   40.01    3.06
   0  -2 -60   37.62    2.94
  -2   0  60   70.09    3.75
   0   2  60   79.02    3.83
  -2   0 -60   37.08    2.84
   0   2 -60   38.89    2.95
   2   0 -60   37.67    2.54
   0   2 -61   36.66    3.07
  -2   0 -61   35.15    3.03
   2   0 -61   30.40    2.80
   0  -2 -61   30.26    2.78
   0   2  61   66.05    3.62
  -2   0  61   58.92    3.50
  -2   0 -61   31.72    2.70
   2   0 -61   30.90    2.40
   0   2 -61   30.61    2.73
   0   2 -62   45.76    3.32
  -2   0 -62   41.86    3.24
   2   0 -62   47.64    3.17
   0  -2 -62   49.13    3.23
  -2   0 -62   46.76    3.00
   2   0 -62   41.71    2.61
   0   2 -62   45.33    3.08
  -2   0  62   66.30    3.73
   0   2  62   70.46    3.71
  -2   0 -63   25.89    2.82
   2   0 -63   23.71    2.60
   0  -2 -63   27.17    2.70
   0   2 -63   22.33    2.72
   0   2  63   44.44    3.21
  -2   0  63   42.61    3.22
  -2   0 -63   22.98    2.44
   0   2 -63   25.41    2.55
  -2   0 -64   17.35    2.45
   2   0 -64   15.09    2.29
   0   2 -64   15.01    2.43
   0  -2 -64   13.51    2.25
  -2   0 -64   16.79    2.25
   0   2 -64   14.26    2.21
   0   2  64   31.44    2.92
  -2   0  64   27.94    2.82
   2   0 -65   88.97    4.02
   0  -2 -65   87.10    3.97
  -2   0 -65   86.97    4.13
   0   2 -65   87.68    4.16
  -2   0 -65   85.61    3.68
   0   2 -65   90.60    3.88
   0   2  65   93.94    4.21
  -2   0  65   98.52    4.29
  -2   0 -66   20.35    2.46
   0   2 -66   20.67    2.49
   2   0 -66   20.89    2.40
   0  -2 -66   23.48    2.42
   0   2  66   26.40    2.70
  -2   0  66   25.27    2.70
  -2   0 -66   19.90    2.20
   0   2 -66   20.44    2.33
  -2   0 -67    9.62    2.14
   0  -2 -67   11.43    2.08
   0   2 -67   12.55    2.20
   2   0 -67   11.25    2.10
  -2   0 -67   12.62    2.02
   0   2 -67   12.15    2.07
  -2   0  67   16.68    2.51
   0   2  67   14.46    2.34
  -2   0 -68   68.66    3.53
   0   2 -68   70.92    3.56
   0  -2 -68   71.32    3.45
   2   0 -68   71.62    3.46
   0   2  68   65.45    3.57
  -2   0  68   70.15    3.64
  -2   0 -68   72.57    3.16
   0   2 -68   70.78    3.28
   0  -2 -69    3.29    1.74
  -2   0 -69    4.90    1.91
   0   2 -69    4.46    1.87
   2   0 -69    2.54    1.70
   0   2 -69    4.02    1.77
  -2   0 -69    3.92    1.71
  -2   0  69    3.80    2.01
   0   2  69    3.20    2.00
   2   0 -70   29.31    2.37
  -2   0 -70   27.75    2.44
   0   2 -70   26.34    2.41
   0  -2 -70   27.91    2.35
  -2   0  70   24.80    2.47
  -2   0 -70   27.78    2.12
   0   2 -70   27.39    2.28
   2   0 -71    3.80    1.67
   0   2 -71    4.21    1.75
   0  -2 -71    4.80    1.74
  -2   0 -71    4.58    1.77
  -2   0 -71    3.95    1.53
   0   2 -71    4.83    1.70
  -2   0  71    1.68    1.86
   2   0 -72    2.80    1.62
   0  -2 -72    3.75    1.64
   0   2 -72    4.36    1.69
  -2   0 -72    4.14    1.69
  -2   0 -72    3.21    1.50
   0   2 -72    4.23    1.59
  -2   0  72   -1.17    1.81
   0   2 -73   17.89    1.77
  -2   0 -73   15.33    1.62
   0  -2 -73   16.11    1.87
  -2   0 -73   14.48    1.86
  -2   0  73   10.51    1.91
   0  -2 -74   34.81    2.22
  -2   0  74   31.66    2.28
  -2   0 -74   34.75    1.92
   0   2 -74   39.65    2.14
  -2   0 -75    1.73    1.19
   0   2 -75    2.90    1.30
   0  -2 -75    1.48    1.36
  -2   0  76    0.52    1.20
  -2   0 -76    1.76    1.07
   0   2 -76    1.51    1.23
   0  -2 -76    2.04    1.21
   0  -2 -77    1.49    1.11
  -2   0 -77    1.66    0.89
   0   2 -77    0.60    1.07
  -2   0  77    1.61    1.05
   0  -2 -78    0.41    0.94
   0   2 -78    0.83    0.94
   0  -2 -79    1.60    0.81
   0   2 -79    1.84    0.81
  -1   2 -79    4.96    0.85
   1  -2 -79    3.43    0.84
   1  -2 -78    1.19    0.93
  -1   2 -78    3.00    0.99
  -2   1  77    8.72    1.26
   1  -2 -77    9.75    1.31
  -1   2 -77    9.46    1.23
  -2   1  76   20.81    1.66
  -1   2 -76   18.86    1.58
   1  -2 -76   18.93    1.60
  -2   1  75    9.32    1.49
  -1   2 -75    8.26    1.47
   2   1 -75    7.17    1.04
   1  -2 -75    8.74    1.49
  -1  -2  75    6.69    1.24
   1  -2 -74    9.71    1.59
  -2   1  74   13.41    1.72
  -1  -2  74   11.98    1.49
  -1   2 -74   11.34    1.60
   2   1 -74   10.76    1.21
   1  -2 -73    1.21    1.42
  -2  -1 -73    0.92    1.29
   2   1 -73    1.42    1.14
  -1   2 -73    0.14    1.52
  -2  -1 -72    6.79    1.56
   1  -2 -72    7.87    1.68
   2   1 -72    5.78    1.34
  -1   2 -72    6.29    1.69
  -2   1  71    3.28    1.90
  -1   2 -71    9.54    1.77
   2   1 -71    6.12    1.44
   1  -2 -71    8.81    1.77
  -2  -1 -71    6.83    1.69
  -2   1  70   -0.44    1.95
   2   1 -70    2.28    1.40
  -1   2 -70    3.43    1.71
  -1   2 -70    1.82    1.68
  -2  -1 -70    1.76    1.57
   1  -2 -70    2.68    1.66
  -1   2 -69   21.68    2.20
   2   1 -69   20.17    1.87
  -1   2 -69   17.72    2.23
  -2  -1 -69   20.61    2.18
   1  -2 -69   23.76    2.26
  -2   1  69   15.44    2.35
  -1   2 -68   29.87    2.67
   1  -2 -68   38.52    2.70
  -2  -1 -68   36.34    2.66
  -2   1  68   31.19    2.93
  -2  -1 -68   34.60    2.09
   2   1 -68   33.82    2.22
  -1   2 -68   39.55    2.64
  -2  -1 -67    3.89    1.85
   1  -2 -67    3.94    1.82
  -1   2 -67    2.53    1.94
  -1   2 -67    5.15    1.94
  -2  -1 -67    2.42    1.48
   2   1 -67    4.06    1.67
  -2   1  67    0.85    2.14
  -1   2 -66   94.25    4.27
  -2  -1 -66   97.50    4.13
  -2   1  66   98.43    4.41
   1  -2 -66  104.62    4.21
  -2  -1 -66   89.17    3.38
  -1   2 -66  102.86    4.00
   2   1 -66   95.94    3.62
   1  -2 -65   13.33    2.15
  -1   2 -65   11.51    2.30
  -2  -1 -65   14.24    2.25
  -1   2 -65   15.39    2.25
   2   1 -65   15.93    2.04
  -2  -1 -65   14.13    1.84
  -2   1  65   14.79    2.57
  -1   2 -64   79.76    3.97
  -2  -1 -64   74.89    3.77
  -2   1  64   73.06    3.95
   1  -2 -64   82.14    3.86
  -2  -1 -64   70.34    3.12
   2   1 -64   76.99    3.40
  -1   2 -64   75.45    3.61
  -2  -1 -63    6.05    2.09
   2   1 -63    4.66    1.93
  -1   2 -63    6.52    2.16
   1  -2 -63    4.27    1.96
  -1   2 -63    5.86    2.08
   2   1 -63    4.27    1.82
  -2  -1 -63    4.16    1.66
  -2   1  63    4.63    2.31
  -1   2 -62   22.32    2.71
   2   1 -62   26.01    2.56
  -2  -1 -62   31.49    2.82
   1  -2 -62   26.15    2.64
  -2   1  62   25.27    3.00
  -2  -1 -62   26.53    2.26
   2   1 -62   24.81    2.38
  -1   2 -62   23.36    2.57
  -2  -1 -61   86.55    4.14
   2   1 -61   79.40    3.86
  -1   2 -61   84.76    4.20
   1  -2 -61   84.56    4.00
  -2   1  61   88.68    4.33
  -2  -1 -61   73.80    3.42
   2   1 -61   81.61    3.63
  -1   2 -61   85.46    3.89
  -1   2 -60   76.26    4.04
  -2  -1 -60   78.53    4.00
   2   1 -60   73.36    3.77
   1  -2 -60   79.12    3.91
  -2   1  60   84.29    4.22
  -2  -1 -60   72.81    3.35
  -1   2 -60   78.67    3.86
   2   1 -60   72.09    3.53
  -2  -1 -59  134.15    5.24
   2   1 -59  132.42    5.04
  -1   2 -59  138.79    5.43
   1  -2 -59  146.54    5.28
  -2   1  59  147.54    5.46
  -2  -1 -59  126.25    4.48
   2   1 -59  136.45    4.82
  -1   2 -59  141.16    5.04
  -2  -1 -58   26.65    2.78
   2   1 -58   24.37    2.61
  -1   2 -58   23.92    2.79
   1  -2 -58   26.39    2.67
  -2   1  58   34.98    3.26
  -2  -1 -58   24.33    2.31
   2   1 -58   27.04    2.57
  -1   2 -58   27.06    2.74
   2   1 -57   11.73    2.19
   1  -2 -57   13.13    2.36
  -1   2 -57    9.51    2.39
  -2  -1 -57   14.15    2.46
   2   1 -57   13.67    2.21
  -1   2 -57   15.97    2.48
  -2  -1 -57   12.51    2.05
   2   1 -57   13.56    2.23
   2   1 -56   53.15    3.39
  -2  -1 -56   56.87    3.59
  -1   2 -56   51.60    3.64
   1  -2 -56   54.22    3.43
  -2   1  56   64.65    3.87
  -2  -1 -56   51.06    3.03
  -1   2 -56   58.35    3.43
   2   1 -56   53.19    3.20
   2   1 -56   59.71    3.37
   2   1 -55  111.46    4.58
  -1   2 -55  113.60    4.96
  -2  -1 -55  106.10    4.68
  -2   1  55  121.45    4.96
   1  -2 -55  119.32    4.78
  -2  -1 -55  102.98    4.07
   2   1 -55  107.89    4.32
  -1   2 -55  111.83    4.59
   2   1 -55  110.97    4.48
  -2  -1 -54   83.83    4.12
  -1   2 -54   89.61    4.38
   2   1 -54   83.11    3.93
   1  -2 -54   96.59    4.23
  -2   1  54   95.97    4.45
   1   2  54   81.19    3.44
  -2   1  54   76.98    6.86
   1   2  54   85.63    7.40
   2  -1  54   64.09    6.27
  -1  -2  54  102.20    8.42
  -2  -1 -54   77.04    3.57
   2   1 -54   84.61    3.85
  -1   2 -54   88.16    4.07
   2   1 -54   79.42    3.88
  -1   2 -53    3.46    2.15
   2   1 -53    3.10    1.91
   1  -2 -53    4.44    2.02
  -2  -1 -53    2.27    1.90
   1   2  53    3.08    1.76
  -1   2 -53    1.83    1.91
  -2   1  53   -0.59    3.05
   1   2  53    3.09    2.88
  -1  -2  53    0.48    3.53
   2  -1  53    3.40    2.96
   2   1 -53    1.05    1.90
  -2  -1 -53    4.02    1.87
  -1   2 -53    2.85    2.07
   2   1 -53    2.47    1.88
   1  -2 -53    1.53    3.83
  -1   2 -52  240.81    7.43
   1  -2 -52  245.77   13.20
  -2  -1 -52  242.65    7.16
   1  -2 -52  253.10    7.21
   2   1 -52  239.21    6.97
  -2   1  52  246.23    7.10
   1   2  52  240.53    6.32
  -1   2 -52  233.25    6.90
  -1  -2  52  288.11   13.60
   1   2  52  247.04   12.19
   2  -1  52  211.90   10.68
  -2   1  52  261.83   11.79
  -2  -1 -52  220.04    6.38
   2   1 -52  238.52    6.77
   2   1 -52  246.35    7.01
  -1   2 -52  231.84    6.89
   1  -2 -51  259.81   13.34
  -1   2 -51  233.55    7.24
  -2  -1 -51  238.25   11.95
  -2  -1 -51  228.81    6.95
   2   1 -51  227.16    6.75
   1  -2 -51  248.67    7.09
  -2   1  51  244.46    6.99
   1   2  51  236.40    6.24
  -1   2 -51  234.10    6.80
   2  -1  51  214.56   10.66
  -1  -2  51  261.34   13.00
  -2   1  51  244.04   11.43
   1   2  51  232.09   11.83
  -2  -1 -51  211.54    6.24
   2   1 -51  236.60    6.89
  -1   2 -51  235.55    6.82
   2   1 -51  227.28    6.60
  -1   2 -50    4.72    2.08
   1  -2 -50    5.28    1.96
  -2  -1 -50    4.21    1.95
   2   1 -50    6.15    1.94
   1   2  50    5.44    1.88
  -1   2 -50    5.49    1.95
  -1  -2  50    5.26    3.87
   1   2  50    3.56    3.16
   2  -1  50    5.63    2.87
  -2   1  50    3.17    2.87
  -2  -1 -50    3.50    1.82
   2   1 -50    5.45    1.92
  -1   2 -50    5.78    2.03
   2   1 -50    3.18    1.98
   1  -2 -50    5.60    4.18
  -2  -1 -50    4.72    3.67
   1   2  50    5.37    3.17
   1  -2 -49   44.30    2.97
   2   1 -49   35.13    2.72
   1   2  49   40.91    2.63
  -1   2 -49   41.93    2.93
   2   1 -49   39.46    2.80
   2   1 -49   41.55    2.97
   1   2  49   43.05    5.36
   2  -1  49   36.35    4.77
  -2   1  49   42.04    5.11
  -1  -2  49   43.15    5.84
  -2  -1 -49   38.27    2.61
   1   2  49   34.46    4.65
  -2  -1 -49   39.70    2.90
   1  -2 -49   40.20    6.11
  -1   2 -49   42.92    3.16
  -2  -1 -49   37.47    5.49
   1  -2 -48   58.80    3.34
   2   1 -48   50.57    3.05
   1   2  48   59.31    3.01
   2   1 -48   57.04    3.31
   2   1 -48   56.55    3.14
   1   2  48   60.22    6.04
   2  -1  48   53.93    5.41
  -2   1  48   52.84    5.39
  -1  -2  48   60.59    6.44
  -2  -1 -48   51.47    2.93
   1  -2 -48   58.47    6.79
  -2  -1 -48   56.34    6.12
  -2  -1 -48   48.13    3.14
   1   2  48   54.91    5.46
  -1   2 -48   51.83    3.50
   2   1 -47  309.72    8.27
   1  -2 -47  344.35    8.68
   1   2  47  325.18    7.75
   2   1 -47  328.14    8.45
   2   1 -47  327.23    8.18
  -1  -2  47  396.26   15.48
   1   2  47  334.88   13.86
  -2   1  47  361.61   13.53
   2  -1  47  333.10   12.91
  -2  -1 -47  303.95    7.78
  -1   2 -47  319.54    8.89
   1   2  47  351.12   12.61
  -2  -1 -47  321.12    8.48
  -2  -1 -47  372.39   14.44
   2   1 -46  125.90    4.54
   1   2  46  126.00    4.25
  -1   2 -46  117.79    4.95
   1   2  46  126.46    7.44
  -2  -1 -46  145.02    8.83
   1  -2 -46  125.43    4.76
  -1  -2  46  152.18    9.45
  -2   1  46  133.84    7.99
   1   2  46  125.19    8.28
   2  -1  46  126.66    7.63
   1   2  45  100.08    7.29
   2  -1  45   93.63    6.53
  -2   1  45   95.61    6.80
  -1  -2  45  117.56    8.31
   1   2  45  101.73    6.66
  -2  -1 -45   99.35    7.48
   1   2  45   94.62    3.64
  -2   1  44  355.90   14.53
   2  -1  44  318.75   12.30
   1   2  44  330.75   13.43
  -2   1  44  352.89   13.00
  -1  -2  44  379.26   14.77
   1   2  44  329.92   12.13
   1   2  44  307.27    7.55
   2  -1  43  184.21    8.97
   1   2  43  189.48    9.84
  -1  -2  43  199.11   10.51
  -2   1  43  206.91   10.85
  -2   1  43  194.67    9.34
   1   2  43  202.41    9.09
   1   2  43  183.72    5.22
  -2   1  42  217.45   10.96
  -2   1  42  224.80    9.85
  -1  -2  42  239.08   11.29
   2  -1  42  202.49    9.30
   1   2  42  214.71   10.35
   1   2  42  201.93    9.13
   1   2  42  196.78    5.47
  -2   1  41   97.06    6.42
  -2   1  41  101.44    7.67
   1   2  41   97.78    6.94
   2  -1  41   92.48    6.13
  -1  -2  41  106.87    7.47
   1   2  41   92.41    6.19
   1   2  41   88.17    3.38
  -2   1  40  114.72    7.95
  -2   1  40  104.27    6.51
   2  -1  40  101.41    6.32
  -1  -2  40  119.01    7.83
   1   2  40  105.08    7.09
   1   2  40  113.76    6.73
   1   2  40   98.29    3.54
  -2   1  39  201.86   10.36
  -2   1  39  207.36    9.07
   1   2  39  202.02    9.65
  -1  -2  39  204.61   10.14
   2  -1  39  192.71    8.70
   1   2  39  176.29    5.01
   1   2  39  206.39    8.94
   1  -2 -39  206.22   10.59
   1   2  38  111.52    7.13
  -2   1  38  102.53    7.55
  -2   1  38  113.94    6.59
   2  -1  38  112.02    6.44
  -1  -2  38  110.70    7.38
   2   1 -38  103.99    7.43
   1   2  38   97.99    3.49
   1  -2 -38  116.85    7.83
   1   2  38  114.16    6.61
   1   2  37   93.86    6.45
  -2   1  37   91.42    5.83
  -2   1  37   92.88    7.07
   2  -1  37   86.92    5.62
   2   1 -37   82.19    6.50
   1   2  37   81.46    3.16
   1  -2 -37  102.77    7.31
   1   2  37   91.31    5.92
   2   1 -36  162.57    9.05
   1   2  36  162.76    7.78
   1  -2 -36  162.13    9.08
   2  -1  36  165.21    7.61
  -2   1  36  168.23    9.24
   1   2  36  164.66    8.36
  -2   1  36  169.53    7.86
   2   1 -35   47.51    4.99
   1   2  35   51.86    4.66
   1  -2 -35   59.43    5.57
   1   2  35   52.83    4.92
  -2   1  35   52.23    4.41
   2  -1  35   54.01    4.35
  -2   1  35   50.63    5.37
   2   1 -34   37.55    4.49
   1  -2 -34   43.16    4.83
   1   2  34   42.32    4.26
  -2   1  34   45.67    5.10
   2  -1  34   39.99    3.81
   1   2  34   40.83    4.29
  -2   1  34   52.06    4.28
   2   1 -33  218.54   10.09
   1  -2 -33  233.13   10.30
   1   2  33  236.77    9.13
  -2   1  33  233.71    8.94
   1   2  33  225.54    9.50
  -2   1  33  219.09   10.53
   2  -1  33  211.66    8.49
   2   1 -32  623.32   18.71
   1   2  32  658.49   17.03
   1  -2 -32  682.42   18.93
  -2   1  32  612.59   18.89
   1   2  32  648.67   17.80
  -2   1  32  648.89   16.84
   2  -1  32  623.45   16.41
   2   1 -31  103.88    6.73
  -2  -1 -31  100.64    7.48
   1  -2 -31  108.12    6.83
   1   2  31  111.71    6.14
  -2   1  31  115.11    7.29
   2  -1  31  103.49    5.55
   1   2  31  106.79    6.25
  -2   1  31  109.20    5.79
  -2  -1 -30    8.33    3.32
   2   1 -30   10.37    2.82
   1   2  30   14.15    3.07
   1  -2 -30   12.97    3.34
  -2   1  30   11.01    3.39
  -2   1  30   13.21    2.48
   1   2  30    9.07    2.69
   2  -1  30   11.25    2.34
   2   1 -29  355.16   12.66
  -2  -1 -29  360.83   14.13
   1  -2 -29  384.68   12.79
   1   2  29  375.03   11.49
  -2   1  29  372.44   11.15
   2  -1  29  346.21   10.76
  -2   1  29  353.50   13.04
   1   2  29  361.32   11.89
   2   1 -28  131.86    7.14
  -2  -1 -28  122.47    7.89
   1   2  28  126.76    6.25
   1  -2 -28  138.62    7.26
   1   2  28  114.28    6.20
  -2   1  28  127.19    5.95
  -2   1  28  128.76    7.56
   2  -1  28  116.27    5.62
   2   1 -27  236.52    9.62
  -2  -1 -27  230.48   10.60
   1  -2 -27  235.48    9.52
   1   2  27  235.60    8.62
   1   2  27  233.44    8.85
   2  -1  27  223.53    7.92
  -2   1  27  240.20    8.27
  -2   1  27  234.65   10.18
   2   1 -26  169.00    7.90
  -2  -1 -26  176.25    8.99
   1   2  26  172.40    7.19
   1  -2 -26  181.38    8.08
  -2   1  26  168.14    8.46
  -2   1  26  181.78    6.91
   2  -1  26  168.11    6.62
   1   2  26  174.47    7.52
   2   1 -25 1183.14   26.44
  -2  -1 -25 1179.90   28.12
   1  -2 -25 1171.75   26.07
   1   2  25 1119.42   24.44
  -2   1  25 1180.52   24.22
  -2   1  25 1110.25   27.07
   1   2  25 1094.38   24.99
   2  -1  25 1118.90   23.72
   2   1 -24  676.84   18.19
  -2  -1 -24  744.18   19.93
   1  -2 -24  740.59   18.39
   1   2  24  694.10   16.94
   1   2  24  683.15   17.39
  -2   1  24  694.18   19.27
   2  -1  24  711.21   16.38
  -2   1  24  758.05   16.78
  -2  -1 -23  544.39   16.11
   1   2  23  506.60   13.52
   2   1 -23  556.05   15.09
   1  -2 -23  534.75   14.71
   1   2  23  497.78   13.85
   2  -1  23  518.49   12.90
  -2   1  23  547.27   13.22
  -2   1  23  524.66   15.76
  -2  -1 -22 1256.29   28.27
   1  -2 -22 1231.77   26.62
   2   1 -22 1240.63   26.93
   1   2  22 1183.70   25.37
  -2   1  22 1277.80   24.97
   1   2  22 1177.26   25.92
   2  -1  22 1219.51   24.63
  -2   1  22 1200.62   28.04
  -2  -1 -21  618.64   16.88
   1  -2 -21  629.65   15.78
   1   2  21  591.94   14.64
   2   1 -21  606.14   15.84
   1   2  21  587.21   15.06
   2  -1  21  599.31   13.87
  -2   1  21  576.58   16.77
  -2   1  21  607.31   14.07
  -2  -1 -20  694.56   17.87
   1  -2 -20  640.88   16.29
   1   2  20  642.91   15.50
   2   1 -20  654.05   16.63
   1   2  20  654.26   16.02
  -2   1  20  679.31   18.08
   2  -1  20  654.53   14.77
  -2   1  20  676.22   14.97
  -2  -1 -19 1491.82   31.40
   1   2  19 1412.95   28.90
   1  -2 -19 1481.43   29.97
   2   1 -19 1514.99   30.55
  -2   1  19 1473.21   28.20
   2  -1  19 1459.44   28.05
  -2   1  19 1481.47   31.89
   1   2  19 1415.06   29.45
  -2  -1 -18  332.81   10.96
   1  -2 -18  326.96    9.98
   1   2  18  321.31    9.46
   2   1 -18  337.03   10.33
  -2   1  18  329.96    8.76
  -2   1  18  324.95   11.34
   1   2  18  323.14    9.74
   2  -1  18  325.91    8.62
   2  -1  17 1231.36   23.89
  -2  -1 -17 1301.92   27.08
  -2   1  17 1232.69   27.55
  -2   1  17 1238.35   24.00
   1  -2 -17 1217.42   25.56
   2   1 -17 1251.73   26.16
   1   2  17 1204.15   24.84
   1   2  17 1220.67   25.45
  -2  -1 -16 1438.56   29.95
   2  -1  16 1469.58   26.99
  -2   1  16 1412.77   30.66
  -2   1  16 1432.39   27.02
   1   2  16 1392.92   28.58
   1   2  16 1400.02   28.02
   2   1 -16 1450.70   29.31
   1  -2 -16 1414.53   28.61
  -2  -1 -15 1941.10   37.79
  -2   1  15 1880.59   38.55
   2  -1  15 1930.76   34.55
  -1   2 -15 1946.88   35.22
   1   2  15 1822.11   36.08
   2   1 -15 1909.78   37.00
   1  -2 -15 1839.27   36.12
  -2  -1 -14  975.51   21.96
   2  -1  14  987.75   19.20
  -2   1  14  962.62   22.74
  -1   2 -14 1022.97   19.85
   1   2  14  941.34   20.76
   2   1 -14 1028.93   21.68
   1  -2 -14  975.82   20.75
  -2  -1 -13 1557.10   31.15
  -2   1  13 1534.08   32.12
   2  -1  13 1556.86   28.19
  -1   2 -13 1564.67   28.72
   1   2  13 1487.56   29.96
   2   1 -13 1582.68   30.85
   1  -2 -13 1479.15   29.68
   2  -1  12  850.84   16.50
  -2  -1 -12  841.77   19.23
  -2   1  12  833.29   20.18
  -1   2 -12  854.02   16.96
   1   2  12  815.76   18.18
   2   1 -12  875.68   19.05
   1  -2 -12  850.13   18.04
  -2  -1 -11  656.09   15.66
  -1   2 -11  644.82   12.38
  -2   1  11  630.58   16.49
   2  -1  11  680.03   13.11
  -1   2 -11  662.78   13.50
   1   2  11  614.44   14.67
   2   1 -11  671.36   15.44
   1  -2 -11  610.53   14.29
  -1   2 -10  899.79   16.99
   2  -1  10  923.69   17.24
  -2  -1 -10  921.50   20.08
  -1   2 -10  956.23   17.70
   1   2  10  842.66   19.04
   2   1 -10  950.89   19.94
   1  -2 -10  872.83   18.58
  -1   2  -9 1369.08   24.67
  -1  -2   9 1275.00   26.62
  -2  -1  -9 1399.46   27.56
  -1   2  -9 1366.27   24.78
   2  -1   9 1382.26   24.53
   1   2   9 1312.05   26.60
   1  -2  -9 1315.47   25.86
   2   1  -9 1418.56   27.34
  -1   2  -8 1299.86   23.28
  -2  -1  -8 1286.16   25.72
  -1  -2   8 1219.82   25.09
  -1   2  -8 1292.37   22.91
   2  -1   8 1236.97   22.66
   1   2   8 1216.76   24.85
   1  -2  -8 1242.21   24.04
   2   1  -8 1210.18   25.10
   2  -1   7  775.60   14.61
   1   2   7  750.66   16.73
  -1   2  -7  799.36   14.81
  -1  -2   7  762.58   17.18
  -1   2  -7  795.87   15.55
  -2  -1  -7  834.06   17.75
   1  -2  -7  729.87   14.93
   1  -2  -7  788.19   15.97
   2   1  -7  811.89   17.28
   1   2   6  141.78    5.47
   2  -1   6  152.41    3.90
  -1   2  -6  144.64    3.86
  -1  -2   6  153.58    5.83
  -2  -1  -6  151.42    5.88
  -1   2  -6  150.92    4.80
  -2   1   6  145.46    3.94
   1  -2  -6  139.50    4.05
   1  -2  -6  135.78    4.69
   2   1  -6  139.28    5.50
   2  -1   5  267.40    5.79
   1   2   5  260.77    7.75
  -1   2  -5  250.26    5.67
  -2  -1  -5  261.47    8.03
  -2   1   5  272.69    5.98
  -1  -2   5  270.26    8.15
  -1   2  -5  260.84    7.00
   1  -2  -5  248.44    5.86
   1  -2  -5  256.66    6.71
   2   1  -5  267.16    7.96
   1   2   4 1301.06   25.39
  -1   2  -4 1273.38   22.58
   1  -2  -4 1257.85   22.75
   1  -2  -4 1277.61   23.83
   2   1  -4 1212.38   25.20
   2  -1   4 1356.46   22.89
   1   2   4 1185.42   25.35
  -1  -2   4 1309.21   25.74
  -1   2  -4 1320.01   24.62
  -2   1   4 1310.19   22.79
  -2  -1  -4 1303.31   25.71
   1   2   3  608.47   14.38
   1  -2  -3  631.50   11.95
   1  -2  -3  662.43   13.08
   1   2   3  647.54   14.76
   2   1  -3  667.84   14.73
  -1   2  -3  635.61   11.82
   2  -1   3  696.02   12.11
  -2   1   3  642.81   12.01
  -1   2  -3  637.67   13.94
  -1  -2   3  624.33   14.67
  -2  -1  -3  621.44   14.55
   1   2   2 3117.64   57.17
   1  -2  -2 3149.95   54.15
  -1   2  -2 3136.55   54.04
   2   1  -2 3392.15   57.73
   2  -1   2 3250.93   54.21
   1   2   2 3029.22   57.28
   1  -2  -2 3227.39   55.32
  -1   2  -2 3338.33   56.93
  -1  -2   2 3339.66   57.70
  -2  -1  -2 3307.71   57.54
  -2   1   2 3294.35   54.36
   2  -1   1  294.93    5.69
   1  -2  -1  286.42    6.60
  -1   2  -1  268.63    5.52
   2   1  -1  301.45    8.34
   1   2   1  264.37    8.02
   1  -2  -1  258.86    5.55
  -1   2  -1  286.19    7.97
  -2   1   1  287.37    5.84
  -1  -2   1  273.61    8.14
  -2  -1  -1  286.05    8.22
   1  -2   0  384.77    8.05
   1   2   0  351.26    9.73
  -1   2   0  364.98    7.21
   2   1   0  409.38   10.22
   2  -1   0  398.96    7.34
  -1  -2   0  387.35   10.16
  -2  -1   0  395.03   10.14
   1  -2   0  359.91    7.20
  -1   2   0  395.71    9.94
  -2   1   0  390.31    7.47
   2  -1  -1  299.31    5.69
   1   2  -1  265.55    7.97
   1  -2   1  296.36    6.25
   2   1   1  307.89    8.47
  -1   2   1  263.54    5.58
  -2  -1   1  308.88    8.50
  -1   2   1  295.64    8.33
  -1  -2  -1  276.81    8.18
  -2   1  -1  280.05    5.80
   1  -2   1  261.78    5.56
   2   1   2 3340.61   57.37
   1  -2   2 3225.68   54.39
  -1   2   2 3001.40   54.07
   2  -1  -2 3306.37   54.06
   1   2  -2 3038.26   57.14
   2   1   2 3416.95   57.84
  -1   2   2 3336.61   57.69
  -1  -2  -2 3171.90   57.32
  -2   1  -2 3354.83   54.34
  -2  -1   2 3387.68   57.72
   1  -2   2 3124.79   54.03
   2   1   3  667.58   14.56
  -2   1  -3  659.85   12.01
   1   2  -3  614.58   14.27
   1  -2   3  664.56   11.78
   2  -1  -3  691.92   11.77
  -1   2   3  570.86   11.78
   2   1   3  696.70   15.00
  -2  -1   3  662.11   14.82
  -1   2   3  643.87   14.82
   1  -2   3  597.36   11.63
  -1  -2  -3  587.82   14.30
   2   1   4 1368.25   25.31
  -1  -2  -4 1225.55   25.21
  -2  -1   4 1400.06   25.79
  -1   2   4 1344.15   25.85
   1  -2   4 1250.06   22.27
  -2   1  -4 1365.80   22.68
   2  -1  -4 1320.09   22.26
   2   1   4 1335.88   25.54
   1   2  -4 1206.15   24.82
  -1   2   4 1085.07   22.28
  -1   2   5  237.87    5.58
   2   1   5  266.17    7.73
   2  -1  -5  262.12    5.64
   1  -2   5  253.70    5.71
  -1  -2  -5  247.07    7.84
  -2  -1   5  288.90    8.32
  -1   2   5  253.44    8.15
  -2   1  -5  269.49    6.00
   1   2  -5  247.35    7.68
  -1   2   6  146.39    3.89
   2   1   6  148.54    5.51
   2  -1  -6  147.57    3.87
  -2  -1   6  156.38    5.88
  -1  -2  -6  140.20    5.79
  -1   2   6  150.04    6.15
   1  -2   6  140.31    3.78
  -2   1  -6  157.91    4.28
   1   2  -6  134.44    5.39
   2   1   7  811.04   17.08
  -1   2   7  752.57   14.68
   2  -1  -7  804.40   14.85
  -2  -1   7  801.36   17.41
  -1  -2  -7  789.74   17.67
  -1   2   7  785.26   17.89
  -2   1  -7  801.83   15.30
   1   2  -7  734.09   16.89
   2   1   8 1297.00   25.00
  -1   2   8 1221.75   22.61
   2  -1  -8 1250.53   22.76
  -1   2   8 1278.77   26.10
  -1  -2  -8 1183.74   25.30
  -2  -1   8 1279.52   25.25
  -2   1  -8 1286.69   23.32
   1   2  -8 1227.79   25.10
   2   1   9 1387.86   26.59
   2  -1  -9 1344.45   24.51
  -1   2   9 1356.41   27.74
  -1  -2  -9 1402.20   27.45
  -1   2   9 1314.39   24.25
  -2  -1   9 1335.05   26.65
  -2   1  -9 1381.85   25.08
  -1   2  10  856.41   16.67
  -1  -2 -10  879.08   19.57
   2  -1 -10  903.67   17.06
   2   1  10  913.77   18.93
   2  -1 -10  876.55   18.74
   1   2 -10  839.20   18.97
  -1  -2 -11  641.85   15.44
  -1   2  11  639.53   12.78
   2  -1 -11  629.55   13.12
   2   1  11  667.42   14.83
   1   2 -11  602.30   14.85
   2  -1 -11  621.76   14.68
  -1  -2 -12  833.33   19.11
  -1   2  12  805.40   16.15
   2  -1 -12  853.79   16.75
   2   1  12  870.14   18.29
   1   2 -12  799.50   18.44
   2  -1 -12  857.51   18.45
  -1   2  13 1520.57   27.65
  -1  -2 -13 1475.33   30.46
   2  -1 -13 1472.66   28.09
   2   1  13 1547.84   29.76
   1   2 -13 1521.42   30.26
   2  -1 -13 1532.75   29.92
  -1   2  14  949.04   18.73
  -1  -2 -14  926.46   21.35
   2  -1 -14  966.14   19.29
   2   1  14  979.87   20.64
   2  -1 -14  988.56   21.00
   1   2 -14  976.63   21.15
  -1   2  15 1869.13   37.17
  -1   2  15 1868.49   33.54
  -1  -2 -15 1878.14   36.76
   1  -2  15 1822.39   33.44
   2  -1 -15 1764.29   33.93
   2   1  15 1888.24   35.49
  -1   2  15 1831.09   35.06
   1   2 -15 1823.39   35.95
   2  -1 -15 1856.30   35.81
   1  -2  16 1421.48   26.93
  -1  -2 -16 1410.62   29.90
  -1   2  16 1440.75   30.49
  -1   2  16 1439.86   26.97
   2  -1 -16 1378.94   27.40
   2   1  16 1478.62   28.84
   1   2 -16 1490.77   29.58
  -1   2  16 1444.36   28.48
   2  -1 -16 1419.14   29.14
   2   1  17 1250.46   25.50
   1   2 -17 1245.08   26.01
   2  -1 -17 1243.92   25.95
  -1   2  17 1205.10   25.04
  -1  -2 -17 1213.41   26.62
  -1   2  17 1258.79   27.15
  -1   2  17 1225.80   23.75
   1  -2  17 1205.95   23.66
  -1  -2 -18  340.60   11.03
   1   2 -18  333.89   10.30
   2  -1 -18  341.62   10.45
  -1   2  18  311.15    9.57
  -1   2  18  331.49   11.14
  -1   2  18  324.93    8.63
   2   1  18  340.41    9.95
   1  -2  18  322.14    8.59
  -1  -2 -19 1417.81   31.05
   1   2 -19 1494.91   30.45
  -1   2  19 1430.50   29.21
   2  -1 -19 1479.86   30.32
  -1   2  19 1490.48   31.51
   2   1  19 1475.11   29.64
  -1   2  19 1465.11   28.07
   1  -2  19 1454.27   28.02
  -1  -2 -20  668.55   17.73
  -1   2  20  652.44   15.93
   2  -1 -20  657.05   16.74
   1   2 -20  682.74   16.87
  -1   2  20  686.11   17.83
   1  -2  20  658.50   14.86
   2   1  20  668.80   16.15
  -1   2  20  671.38   14.90
  -1  -2 -21  589.90   16.68
  -1   2  21  616.76   15.10
   1   2 -21  624.35   15.94
   2  -1 -21  616.34   15.92
  -1   2  21  604.58   16.66
   1  -2  21  597.68   13.90
   2   1  21  599.62   15.18
  -1   2  21  586.16   13.88
  -1  -2 -22 1171.70   27.71
   1   2 -22 1221.71   26.77
   2  -1 -22 1212.34   26.80
  -1   2  22 1225.61   25.76
  -1   2  22 1221.84   27.76
  -1   2  22 1229.35   24.67
   2   1  22 1225.76   26.02
   1  -2  22 1234.20   24.65
  -1  -2 -23  558.72   16.23
   2  -1 -23  524.19   14.80
   1   2 -23  505.91   14.57
  -1   2  23  523.10   13.97
  -1   2  23  539.42   15.64
   2   1  23  520.13   14.07
   1  -2  23  539.88   13.08
  -1   2  23  531.74   13.06
   1   2 -24  736.45   18.51
  -1  -2 -24  714.55   19.61
   2  -1 -24  698.33   18.20
  -1   2  24  702.84   17.26
  -1   2  24  702.21   19.03
  -1   2  24  734.33   16.54
   1  -2  24  691.30   16.21
   2   1  24  695.77   17.39
   1   2 -25 1118.09   25.84
  -1  -2 -25 1143.49   27.66
   2  -1 -25 1143.54   25.93
   1  -2  25 1140.09   23.68
  -1   2  25 1138.43   26.69
  -2  -1  25 1099.08   25.92
   2   1  25 1121.70   24.91
  -1   2  25 1132.91   23.80
   1   2 -26  168.71    7.85
  -1  -2 -26  163.48    8.65
   2  -1 -26  160.72    7.81
  -1   2  26  170.34    8.34
  -1   2  26  173.95    6.72
  -2  -1  26  178.91    8.02
   1  -2  26  167.42    6.55
   2   1  26  163.34    7.27
   1   2 -27  255.36    9.97
  -1  -2 -27  241.83   10.81
   2  -1 -27  250.29    9.82
  -1   2  27  223.75    9.80
  -1   2  27  242.13    8.32
  -2  -1  27  239.97    9.50
   2   1  27  234.42    8.94
   1  -2  27  233.78    8.10
   1   2 -28  135.83    7.22
  -1  -2 -28  118.39    7.70
   2  -1 -28  124.33    7.03
   2   1  28  121.34    6.36
  -2  -1  28  134.28    7.00
   1  -2  28  119.68    5.65
  -1   2  28  120.31    7.11
  -1   2  28  120.33    5.78
   1   2 -29  343.04   12.48
  -1  -2 -29  359.80   13.91
   2  -1 -29  344.34   12.35
  -1   2  29  361.37   12.80
   2   1  29  346.27   11.62
  -2  -1  29  388.06   12.42
  -1   2  29  364.87   11.02
   1  -2  29  357.20   10.80
  -1  -2 -30   12.23    3.57
   1  -2  30   12.36    2.36
  -1   2  30    9.23    3.20
  -2  -1  30   13.55    3.26
   2   1  30    9.47    2.55
  -1   2  30   10.65    2.35
   1   2 -30   13.37    2.98
   2  -1 -30   15.89    3.44
   2   1  31  106.14    6.27
  -1   2  31  106.09    6.95
  -2  -1  31  125.69    6.87
  -1   2  31  111.57    5.85
   1  -2  31  106.80    5.63
   1   2 -31  109.19    6.80
   2  -1 -31  103.67    6.84
  -1   2  32  636.51   16.71
  -1   2  32  608.57   18.59
   1  -2  32  622.83   16.42
   2   1  32  627.33   17.45
   1   2 -32  645.86   18.85
   2   1  32  664.06   16.79
  -2   1 -32  625.19   14.93
  -2  -1  33  245.64    9.73
  -1   2  33  217.06    8.63
   1  -2  33  216.24    8.50
   2   1  33  223.52    9.33
   1   2 -33  207.45    9.89
   2   1  33  226.44    8.68
  -2   1 -33  211.25    7.29
  -1   2  34   46.56    4.10
   1  -2  34   41.52    3.83
   2   1  34   38.33    4.25
   1   2 -34   44.79    4.79
   2   1  34   46.59    4.23
  -2   1 -34   39.53    3.28
  -1   2  35   54.52    4.44
   1  -2  35   48.52    4.12
   2   1  35   49.89    4.78
   1   2 -35   55.99    5.37
   2   1  35   54.06    4.49
  -2   1 -35   46.66    3.59
   1  -2  36  164.44    7.54
   2   1  36  163.74    8.24
  -1   2  36  163.64    7.74
   1   2 -36  153.83    8.81
   2   1  36  163.86    7.49
   2   1  37   87.02    6.19
  -1   2  37   93.61    5.90
   1  -2  37   96.53    5.85
   2   1  37   87.80    5.65
   1   2 -37   85.00    6.67
   2   1  38  108.79    6.92
  -1   2  38  110.46    6.49
   1  -2  38  110.84    6.42
  -2  -1  38  109.76    7.19
   1   2 -38  104.61    7.51
   2   1  38  102.12    3.58
   2   1  38  110.15    6.14
  -1   2  39  182.53    8.55
   1  -2  39  186.19    8.46
   2   1  39  186.50    9.23
  -2  -1  39  196.67    9.71
   2   1  39  182.96    5.05
   2   1  39  187.91    8.15
  -1   2  40  111.53    6.74
   2   1  40  108.74    7.11
   1  -2  40  101.09    6.29
  -2  -1  40  106.32    7.33
   2   1  40  103.88    3.65
   2   1  40  109.24    6.21
   2  -1 -40  106.58    7.82
  -1   2  41   91.06    6.20
   2   1  41   83.38    6.40
   1  -2  41   94.72    6.15
  -2  -1  41  103.27    7.21
   2   1  41   87.07    3.39
   2   1  41  101.44    5.98
   2  -1 -41   97.69    7.62
  -1  -2 -41  103.49    7.64
   1  -2  42  210.61    9.38
  -1   2  42  211.17    9.70
   2   1  42  210.09   10.19
  -2  -1  42  228.52   10.81
   2   1  42  203.54    5.54
   2  -1 -42  206.60   11.13
   2   1  42  208.19    8.71
  -1  -2 -42  217.46   11.02
   1  -2  43  186.20    8.97
  -1   2  43  189.67    9.25
  -2  -1  43  203.85   10.30
   2   1  43  195.11    9.89
   2   1  43  183.82    5.25
   2   1  43  205.73    8.59
   2  -1 -43  183.21   10.50
  -1  -2 -43  218.83   11.05
  -2  -1  44  358.26   14.01
  -1   2  44  315.91   12.48
   2   1  44  334.93   13.40
   1  -2  44  338.84   12.57
   2   1  44  316.19    7.60
   2  -1 -44  330.56   14.38
   2   1  44  330.46   11.36
  -1  -2 -44  330.22   14.05
  -1   2  45   98.41    6.92
   2   1  45   92.02    7.04
   1  -2  45   97.93    6.66
  -2  -1  45  103.62    7.65
   2  -1 -45   91.13    7.87
  -1  -2 -45   97.44    7.82
   2   1  45   95.89    3.64
   1   2 -46  127.18    4.61
  -2   1 -46  125.66    4.61
   2   1  46  127.43    4.25
   1   2 -46  120.13    4.47
   2   1  46  128.00    8.24
   1  -2  46  124.25    7.56
  -1   2  46  132.69    7.96
  -2  -1  46  139.36    8.78
  -2   1 -46  117.65    4.89
   2  -1 -46  138.52    9.34
  -1  -2 -46  136.25    9.12
   2  -1 -46  123.70    4.74
  -2   1 -47  335.37    8.33
   1   2 -47  318.10    8.37
   1   2 -47  338.03    8.41
   2   1  47  328.74    7.78
   1   2 -47  324.85    8.23
   2   1  47  341.01   13.88
  -2  -1  47  362.90   14.46
  -1   2  47  345.59   13.34
   1  -2  47  333.56   12.89
  -2   1 -47  312.69    8.79
   1   2 -47  306.44    8.40
   2  -1 -47  362.17   15.47
  -1  -2 -47  376.00   15.38
  -1  -2 -47  330.23    8.41
   2  -1 -47  332.91    8.66
  -2   1 -48   56.60    3.26
   1   2 -48   52.58    3.18
   1   2 -48   55.54    3.25
   2   1  48   58.69    2.96
   1   2 -48   50.08    3.03
   2   1  48   67.13    6.19
  -1   2  48   52.96    5.55
   1  -2  48   54.75    5.37
  -2  -1  48   66.52    6.40
  -1  -2 -48   59.74    6.82
  -2   1 -48   53.53    3.39
   1   2 -48   51.58    3.20
   2  -1 -48   56.79    6.67
   2  -1 -48   56.99    3.40
  -1  -2 -48   49.97    3.10
   1   2 -49   43.09    2.99
   1   2 -49   37.57    2.90
  -2   1 -49   41.10    2.93
   2   1  49   42.02    2.67
   1   2 -49   40.53    2.80
   2   1  49   36.64    4.99
   1  -2  49   40.85    4.99
  -1   2  49   36.18    4.89
  -2  -1  49   37.96    5.38
   1   2 -49   37.26    2.83
  -1  -2 -49   45.24    6.32
   2  -1 -49   37.43    6.04
  -2   1 -49   44.97    3.18
  -1  -2 -49   42.82    2.90
   2  -1 -49   44.91    3.02
   1   2 -50    3.87    2.08
  -2   1 -50    4.87    2.12
   1   2 -50    3.70    1.96
   2   1  50    6.47    1.82
   1   2 -50    5.72    1.88
  -2  -1  50    6.60    3.52
   2   1  50    4.74    3.12
  -1   2  50    1.70    2.79
   1  -2  50    1.61    2.64
   2  -1 -50    8.79    4.24
  -1  -2 -50    3.75    3.91
  -2   1 -50    7.26    2.17
   1   2 -50    5.57    2.02
  -1  -2 -50    5.07    1.88
   2  -1 -50    4.28    1.99
  -1  -2 -51  236.67    6.87
   2  -1 -51  245.06    7.06
  -1   2  51  238.48    6.89
   2   1  51  228.98    6.13
   1   2 -51  217.46    6.54
   2   1  51  239.71   11.87
  -1   2  51  233.76   11.25
  -2  -1  51  264.14   12.53
   1  -2  51  236.86   11.05
  -1  -2 -51  255.30   13.09
   1   2 -51  223.83    6.85
  -2   1 -51  226.84    7.14
  -2   1 -51  226.12    6.68
   1   2 -51  226.54    6.74
   1   2 -51  231.92    6.75
  -1   2  52  252.65    7.20
   1   2 -52  233.82    6.81
  -1  -2 -52  237.21    6.99
   2  -1 -52  260.91    7.34
   2   1  52  242.01   12.01
  -1   2  52  238.89   11.50
  -2  -1  52  264.77   12.73
   1  -2  52  256.19   11.59
   1   2 -52  235.06    7.10
  -1  -2 -52  267.69   13.52
  -2   1 -52  227.81    7.29
   1   2 -52  242.67    7.02
   1   2 -52  248.21    7.02
  -2   1 -52  243.37    6.99
   1   2 -53    3.82    1.90
   1   2 -53    5.33    2.00
  -1  -2 -53    2.71    1.86
  -2   1 -53    2.96    2.13
   2  -1 -53    4.08    1.96
  -2  -1  53    1.33    3.08
   2   1  53    2.60    2.81
   1  -2  53    0.95    2.80
  -1   2  53    3.76    3.10
  -1  -2 -53    1.47    3.68
   1   2 -53    2.64    1.96
  -2   1 -53    3.15    2.04
   1   2 -53    3.86    2.04
  -1   2  54   95.81    4.40
   1   2 -54   82.25    3.81
   2  -1 -54   89.01    4.15
  -1  -2 -54   82.47    3.96
  -1   2  54   69.70    6.65
  -2  -1  54   83.49    7.41
   2   1  54   87.43    7.42
   1  -2  54   73.19    6.65
  -2   1 -54   84.54    4.29
   1   2 -54   86.27    4.11
   1   2 -54   79.72    3.85
   1   2 -54   88.00    4.03
  -2   1 -54   83.81    3.91
   2  -1 -55  116.44    4.75
  -1   2  55  119.11    4.94
   1   2 -55  106.29    4.36
   1   2 -55  108.39    4.66
  -1  -2 -55  106.87    4.53
  -2   1 -55  116.08    4.96
   1   2 -55  109.33    4.49
  -2   1 -55  115.23    4.56
   1   2 -55  112.12    4.50
   2  -1 -56   52.36    3.44
   1   2 -56   50.42    3.13
   1   2 -56   53.03    3.48
  -1  -2 -56   51.65    3.33
  -2   1 -56   58.36    3.69
  -2   1 -56   54.02    3.36
   1   2 -56   59.73    3.41
   1   2 -56   52.94    3.23
  -2   1 -57    9.23    2.36
   1   2 -57   13.90    2.39
   2  -1 -57   12.91    2.30
   1   2 -57   13.10    2.13
  -1  -2 -57   15.51    2.34
   1   2 -57   13.17    2.30
   1   2 -57   12.51    2.14
  -2   1 -57   14.57    2.37
   2  -1 -58   25.57    2.60
   1   2 -58   24.10    2.47
   1   2 -58   22.46    2.67
  -1  -2 -58   27.36    2.68
  -2   1 -58   24.44    2.78
  -2   1 -58   24.50    2.64
   1   2 -58   25.19    2.51
   1   2 -58   26.95    2.68
   2  -1 -59  139.57    5.17
  -1   2  59  138.04    5.32
   1   2 -59  126.74    4.73
   1   2 -59  131.04    5.14
  -2   1 -59  133.14    5.30
  -1  -2 -59  133.43    5.04
   1   2 -59  135.73    4.93
   1   2 -59  131.44    4.77
  -2   1 -59  139.38    4.97
   2  -1 -60   80.56    3.92
  -1   2  60   79.09    4.18
   1   2 -60   74.70    3.57
   1   2 -60   74.88    3.92
  -2   1 -60   74.55    4.00
  -1  -2 -60   79.66    3.85
   1   2 -60   79.88    3.81
  -2   1 -60   78.09    3.78
   1   2 -60   69.61    3.46
   2  -1 -61   84.27    4.00
  -1   2  61   83.31    4.24
   1   2 -61   82.46    3.81
  -2   1 -61   81.65    3.82
   1   2 -61   79.01    3.59
  -2   1 -61   81.97    4.13
   1   2 -61   83.62    4.08
  -1  -2 -61   85.57    3.95
   1   2 -62   28.59    2.72
  -1  -2 -62   26.61    2.55
  -2   1 -62   22.24    2.67
   2  -1 -62   22.40    2.54
  -1   2  62   27.77    3.03
  -2   1 -62   24.81    2.54
   1   2 -62   22.95    2.54
   1   2 -62   24.12    2.33
  -1  -2 -63    4.93    1.92
  -2   1 -63    5.37    2.11
   1   2 -63    5.00    2.01
   2  -1 -63    5.80    2.05
  -2   1 -63    4.27    2.02
   1   2 -63    6.10    2.02
  -2   1 -64   76.17    3.89
  -1  -2 -64   72.48    3.62
   2  -1 -64   75.24    3.75
  -2   1 -64   73.77    3.61
   1   2 -64   76.12    3.58
  -1   2  65   13.54    2.56
  -1  -2 -65   13.35    2.11
   2  -1 -65   12.87    2.19
   1   2 -65   15.00    2.18
  -2   1 -65   13.42    2.21
  -2   1 -65   16.66    2.37
  -2   1 -66   98.49    4.26
  -1  -2 -66   96.23    4.02
  -2  -1  66  108.74    4.11
  -1   2  66   93.37    4.36
   2  -1 -66   91.52    4.14
  -2   1 -66   99.94    3.96
   1   2 -66  103.10    3.94
  -2   1 -67    3.10    1.86
  -1  -2 -67    2.83    1.76
  -2   1 -67    4.02    1.90
   1   2 -67    2.91    1.78
  -1   2  67   -0.85    2.29
  -2   1 -68   34.65    2.69
  -1  -2 -68   32.50    2.55
  -2  -1  68   38.39    2.61
  -1   2  68   29.12    2.81
  -2   1 -68   33.73    2.51
   1   2 -68   35.56    2.50
  -2   1 -69   20.24    2.25
  -1  -2 -69   19.90    2.13
  -2  -1  69   25.42    2.32
  -2   1 -69   20.95    2.15
   1   2 -69   20.92    2.06
  -1  -2 -70    2.16    1.57
  -2   1 -70    2.49    1.69
   1   2 -70    2.97    1.60
  -2   1 -70    3.13    1.69
  -1   2  70   -1.60    2.10
  -2  -1  70    2.38    1.67
   2  -1 -71    8.50    1.75
  -1  -2 -71    6.54    1.67
  -2   1 -71    7.42    1.69
   1   2 -71    7.94    1.66
  -1   2  71    3.11    1.93
  -2  -1  71    3.74    1.61
   2  -1 -72    5.76    1.64
  -1  -2 -72    6.10    1.55
   1   2 -72    6.55    1.53
  -2   1 -72    7.02    1.67
  -2  -1  72    2.50    1.50
  -1  -2 -73    2.09    1.36
   2  -1 -73    1.52    1.46
  -2   1 -73    1.52    1.42
   1   2 -73    1.95    1.38
  -2  -1  73   -1.11    1.42
  -1  -2 -74   11.70    1.51
   2  -1 -74   10.15    1.59
  -1   2  74   11.76    1.75
  -2   1 -74   12.18    1.60
   1   2 -74   12.27    1.50
  -1  -2 -75    4.43    1.20
   2  -1 -75    7.86    1.41
  -2   1 -75   10.30    1.42
   1   2 -75    8.24    1.29
  -2  -1  75    2.59    1.19
  -1   2  75    7.19    1.55
   2  -1 -76   18.52    1.60
  -1  -2 -76   15.16    1.37
  -1   2  76   17.28    1.62
  -2   1 -76   22.45    1.53
   1   2 -76   20.92    1.44
  -1  -2 -77    5.34    0.97
  -2   1 -77    7.72    1.21
   1   2 -77    8.00    1.09
  -1   2  77    5.56    1.23
   2  -1 -77    9.55    1.28
   2  -1 -78    1.55    0.93
   1   2 -78    1.24    0.80
  -2   1 -78    2.19    0.94
   2  -1 -79    3.56    0.85
   2   2   0 2221.55   42.60
  -2   2   0 2190.14   42.81
  -2  -2   0 2263.92   42.84
   2   2  -1  310.74    9.59
   2   2   1  306.69    9.53
  -2  -2  -1  276.08    9.27
  -2   2  -1  278.56    9.24
  -2   2   1  280.26    9.64
  -2  -2   1  273.18    9.30
   2   2  -2   24.37    2.89
   2   2   2   25.95    2.95
  -2   2   2   30.40    3.60
  -2  -2   2   22.53    3.11
  -2  -2  -2   19.67    2.89
  -2   2  -2   28.34    3.23
   2   2  -3  339.52   10.28
   2   2   3  351.76   10.57
  -2   2  -3  341.70   10.22
  -2  -2   3  343.71   10.60
  -2   2   3  361.06   11.10
  -2  -2  -3  318.27   10.22
   2   2   4  647.51   15.67
   2   2   4  644.59   16.00
  -2   2  -4  648.58   15.53
  -2  -2   4  638.14   15.97
  -2   2   4  656.71   16.56
  -2  -2  -4  641.93   16.06
   2   2   5  868.19   19.56
   2   2  -5  822.80   19.44
   2   2   5  850.20   19.80
  -2  -2  -5  854.72   19.92
  -2   2  -5  837.78   19.03
  -2  -2   5  887.99   20.09
  -2   2   5  868.70   20.50
   2   2   6  232.55    8.19
   2  -2  -6  227.74    7.06
   2   2  -6  222.13    8.06
   2   2   6  224.70    8.28
  -2  -2  -6  228.92    8.51
  -2  -2   6  241.00    8.62
  -2   2   6  233.14    8.96
  -2   2  -6  238.46    7.89
   2   2   7 1296.27   27.35
   2   2  -7 1352.23   27.63
   2  -2  -7 1315.53   25.96
   2   2   7 1328.93   27.89
  -2  -2   7 1357.89   28.24
  -2  -2  -7 1328.70   28.13
  -2   2   7 1306.94   28.68
  -2   2  -7 1288.08   26.58
   2   2   8  425.98   11.86
   2  -2  -8  399.46   10.63
   2   2   8  394.74   11.88
   2   2  -8  414.70   11.84
  -2  -2   8  445.77   12.67
  -2  -2  -8  426.50   12.45
  -2   2   8  437.44   13.15
  -2   2  -8  418.25   11.10
   2   2   9  235.58    8.02
   2   2  -9  219.80    7.94
   2  -2  -9  225.52    7.22
  -2  -2   9  239.62    8.56
  -2   2   9  238.40    9.17
  -2  -2  -9  223.39    8.34
  -2   2  -9  237.27    7.42
   2   2  10 3045.24   56.18
   2  -2 -10 3006.14   54.97
   2   2 -10 3212.58   56.84
  -2  -2  10 3180.49   57.26
  -2   2  10 3099.85   58.10
  -2   2 -10 3035.35   54.76
  -2  -2 -10 3092.68   57.19
  -2   2  10 2977.76   51.27
   2   2  11 1037.83   22.28
   2   2 -11 1150.81   23.22
   2  -2 -11 1114.25   21.73
  -2  -2  11 1067.95   23.14
  -2   2  11  982.38   17.96
  -2   2  11 1014.54   23.87
  -2   2 -11 1026.76   20.76
  -2  -2 -11 1011.49   23.03
   2  -2  11  920.86   17.77
   2   2  12 3413.05   60.90
   2   2 -12 3396.04   61.42
   2  -2 -12 3442.15   60.10
  -2  -2 -12 3302.63   61.87
  -2  -2  12 3399.28   61.73
  -2   2  12 3275.68   56.32
  -2   2 -12 3380.21   58.88
   2  -2  12 3200.78   56.21
   2   2  13  647.41   15.81
   2   2 -13  596.01   15.96
   2  -2 -13  595.30   14.98
  -2   2  13  621.95   12.24
  -2  -2 -13  615.86   16.43
  -2  -2  13  633.30   16.17
   2  -2  13  619.15   12.17
  -2   2 -13  618.50   13.90
   2   2  14 1236.60   26.41
   2   2 -14 1295.87   27.30
   2  -2 -14 1251.69   26.07
  -2  -2 -14 1235.35   27.56
   2  -2  14 1257.13   22.78
  -2   2  14 1256.41   22.84
  -2   2 -14 1177.87   24.00
  -2  -2  14 1228.26   26.80
   2   2  15 6499.24  111.06
   2  -2 -15 6337.18  110.42
  -2  -2  15 6171.25  111.24
  -2   2 -15 6336.32  107.87
  -2   2  15 6416.66  106.92
  -2  -2 -15 6249.47  112.26
   2  -2  15 6446.17  106.86
   2   2  16 3045.69   56.96
   2  -2 -16 3174.59   56.82
   2  -2  16 2996.78   53.04
  -2   2  16 3027.20   53.17
  -2   2 -16 3008.81   53.56
  -2  -2 -16 3031.11   58.40
   2   2  17 1940.95   37.60
   2   2 -17 1918.82   38.36
   2  -2 -17 1830.80   37.11
  -2   2  17 1843.70   33.97
  -2   2 -17 1890.27   33.90
   2  -2  17 1851.57   33.88
  -2   2  17 1889.35   39.86
  -2  -2 -17 1895.88   39.03
   2   2  18   89.29    5.38
   2  -2 -18  109.24    5.81
   2   2 -18  109.54    6.17
  -2   2  18   99.40    3.96
  -2   2 -18   84.46    3.37
   2  -2  18   93.48    3.78
  -2  -2 -18   95.01    6.22
  -2   2  18   91.09    6.64
   2   2  19 1933.74   38.26
   2   2 -19 1912.70   39.00
   2  -2 -19 1841.62   38.07
  -2   2  19 1934.41   35.07
  -2   2  19 1930.76   40.79
   2  -2  19 1876.85   34.81
  -2  -2 -19 1917.94   40.08
   2   2  20  386.36   12.10
   2   2 -20  410.43   12.76
   2  -2 -20  401.77   12.24
  -2  -2 -20  399.30   13.46
  -2   2  20  407.84   14.07
  -2   2  20  403.12    9.96
   2  -2  20  383.36    9.70
   2   2  21  264.65    9.54
  -2  -2 -21  266.95   10.83
   2   2 -21  261.65    9.99
   2  -2 -21  269.05    9.75
  -2   2  21  253.16   10.85
   2  -2  21  247.16    7.32
  -2   2  21  242.50    7.39
   2   2  22 2010.44   39.86
  -2  -2 -22 1980.90   41.97
   2   2 -22 2027.11   40.76
   2  -2 -22 2051.30   40.23
   2  -2  22 1870.22   36.39
  -2   2  22 1961.33   42.21
  -2   2  22 1965.25   36.73
   2   2  23  157.65    7.46
  -2  -2 -23  160.89    8.56
   2  -2 -23  180.05    8.05
   2   2 -23  178.05    8.14
  -2   2  23  151.46    8.54
   2  -2  23  151.48    5.70
  -2   2  23  160.33    5.94
   2   2  24 1164.68   26.54
  -2  -2 -24 1202.64   29.07
   2   2 -24 1198.37   27.58
   2  -2 -24 1191.27   27.03
  -2   2  24 1192.78   24.05
  -2   2  24 1152.89   28.71
   2  -2  24 1125.28   23.62
   2   2  25  148.62    7.36
  -2  -2 -25  147.46    8.56
   2  -2 -25  149.17    7.64
   2   2 -25  142.61    7.52
   2  -2  25  139.10    5.67
  -2   2  25  140.04    8.37
  -2   2  25  150.13    5.92
   2   2  26  372.59   12.60
  -2   2  26  406.58   14.60
   2  -2  26  374.57   10.56
  -2   2  26  398.60   10.94
  -2  -2 -26  424.05   15.02
   2   2 -26  395.61   13.43
   2  -2 -26  404.59   13.34
   2   2  27  867.35   21.72
   2   2 -27  866.81   22.67
  -2   2  27  870.41   23.78
   2  -2  27  804.48   18.90
  -2   2  27  853.17   19.35
  -2  -2 -27  873.40   24.31
   2   2  27  925.81   21.37
   2  -2 -27  903.09   22.50
   2   2  28   26.78    3.72
   2   2 -28   27.76    3.80
  -2   2  28   25.56    4.38
   2  -2  28   22.97    2.71
  -2   2  28   27.11    2.94
   2   2  28   30.03    3.86
   2  -2 -28   31.02    4.30
  -2  -2 -28   29.61    4.49
  -2   2  29    4.07    3.31
   2   2  29    5.13    2.52
   2  -2  29    2.07    1.75
  -2   2  29    2.93    1.93
   2   2 -29    4.24    2.37
   2  -2 -29    3.08    2.93
   2   2  29    2.07    2.68
  -2  -2 -29    3.68    2.95
   2   2  30    0.42    2.24
  -2   2  30    2.16    3.18
   2  -2  30    0.18    1.56
  -2   2  30    0.48    1.70
  -2  -2 -30    1.61    2.87
   2   2 -30    0.33    2.02
   2  -2 -30    1.37    2.84
   2   2  30    1.53    2.62
   2   2  31   34.78    4.19
   2   2 -31   28.94    4.23
  -2   2  31   33.95    4.94
  -2   2  31   38.38    3.49
   2  -2  31   36.77    3.39
  -2  -2 -31   26.53    4.81
   2   2  31   37.98    4.36
   2  -2 -31   35.54    4.62
  -2   2  32  293.55    7.56
   2   2  32  307.85   11.82
   2   2 -32  294.79   12.42
  -2  -2 -32  314.20   14.12
   2   2  32  331.43   11.49
   2  -2 -32  339.16   12.90
  -2   2  32  323.71   13.52
  -2   2  32  306.60   10.19
   2  -2  32  288.26    9.82
  -2   2  33    3.35    1.76
   2   2  33    1.92    1.45
  -2   2  33   -0.76    2.99
   2   2  33    0.76    2.32
   2  -2  33    0.61    1.67
  -2   2  33    2.72    2.01
  -2  -2 -33    0.22    2.73
   2   2 -33    1.80    2.40
   2  -2 -33    3.03    3.13
   2   2  33    1.39    2.75
  -2   2  34  171.76    5.38
   2   2  34  175.79    8.94
   2   2  34  158.90    4.71
   2   2 -34  172.29    9.52
  -2  -2 -34  174.43   10.76
  -2   2  34  184.81   10.21
   2  -2  34  173.03    7.37
  -2   2  34  188.65    7.86
   2  -2 -34  191.94    9.80
   2   2  34  184.26    8.55
   2   2  35    1.94    2.64
  -2   2  35    2.77    3.26
   2  -2  35    1.98    1.89
  -2   2  35    1.77    1.95
   2   2 -35    0.96    2.34
   2   2  35    3.98    3.11
   2  -2 -35    1.80    2.92
   2   2  35    2.98    1.57
  -2   2  35    3.65    1.86
   2   2  36  228.57    5.97
   2   2 -36  225.73   11.29
   2   2  36  264.09   10.45
   2  -2 -36  244.33   11.49
  -2   2  36  234.24    6.62
  -2   2  36  244.14   11.89
   2   2  36  243.57   10.85
   2  -2  36  223.31    8.90
  -2   2  36  261.97    9.67
   2   2  37    1.20    2.43
   2  -2  37    1.42    2.02
  -2   2  37   -0.41    2.95
  -2   2  37    1.13    2.02
  -2   2  37    3.74    1.92
   2   2  37    1.20    1.55
   2   2 -37    0.81    2.36
   2  -2 -37   -0.19    3.17
   2   2  37    1.25    2.84
   2   2  38   -0.18    2.42
  -2   2  38    3.49    3.06
   2  -2  38    0.49    1.79
  -2   2  38    1.57    2.09
   2   2  38    1.71    1.59
  -2   2  38    0.98    1.94
   2  -2 -38    1.58    3.21
   2   2  38    1.84    2.92
   2   2 -38    0.21    2.33
   2   2  39    1.99    2.43
  -2   2  39    0.42    3.30
   2  -2  39    4.56    1.90
  -2   2  39    5.41    2.03
   2  -2 -39    3.05    3.57
   2   2  39    3.31    2.97
   2   2 -39    1.29    2.44
   2   2  39    1.19    1.56
  -2   2  39    2.77    2.04
   2   2  40   99.52    3.78
   2   2 -40  103.03    7.95
   2   2  40  116.82    7.15
   2  -2 -40  106.77    8.12
  -2   2  40  106.95    4.45
  -2   2  40  100.17    7.93
   2   2  40  113.23    7.68
   2  -2  40   98.22    6.05
  -2   2  40  112.68    6.64
  -2   2  41    0.44    3.16
   2   2  41    2.09    2.76
   2  -2  41    4.02    1.95
  -2   2  41    6.64    2.30
   2  -2 -41    2.15    3.70
   2   2  41   -0.30    2.91
   2   2 -41    0.90    2.50
   2   2  41    4.49    1.73
  -2   2  41    4.18    2.11
   2   2  42  115.46    4.14
   2   2 -42  111.86    8.45
  -2   2  42  120.69    7.07
   2  -2  42  114.34    6.67
   2   2  42  116.74    8.07
  -2  -2  42  134.17    8.96
   2   2  42  133.98    7.78
   2  -2 -42  130.68    9.08
  -2   2  42  115.63    4.76
   2  -2 -43    9.26    1.72
  -2   2 -43    9.49    2.12
  -2   2  43   14.92    2.54
   2   2  43   12.08    2.07
  -2   2 -43   10.71    1.90
   2   2  43   10.19    3.48
  -2  -2  43   10.66    3.87
   2  -2  43    8.10    2.67
  -2   2  43   12.55    2.89
   2  -2 -43    9.74    3.92
   2   2  43   12.06    3.66
   2   2 -43   10.11    2.10
  -2   2 -43   10.02    2.04
   2   2 -43   10.80    2.13
   2  -2 -44   43.24    2.71
  -2   2  44   38.69    3.19
   2   2  44   38.81    2.69
   2   2  44   42.12    5.38
   2   2 -44   37.00    2.55
  -2   2 -44   37.84    2.67
  -2  -2  44   44.35    5.82
   2  -2  44   32.85    4.10
  -2   2  44   42.02    4.58
   2  -2 -44   42.87    6.06
  -2   2 -44   43.18    3.12
   2   2  44   38.31    4.81
   2   2 -44   38.77    2.84
   2   2 -44   39.16    2.96
   2  -2 -45   64.00    3.31
  -2   2  45   67.61    3.95
  -2  -2 -45   72.79    3.20
   2   2  45   66.69    3.29
   2   2  45   71.85    6.59
   2   2 -45   62.04    3.17
   2  -2  45   52.38    4.99
  -2   2  45   64.80    5.75
  -2  -2  45   73.48    7.03
   2   2  45   62.63    5.89
   2   2 -45   62.10    3.12
  -2   2 -45   62.71    3.67
   2  -2 -45   67.44    7.23
   2   2 -45   65.73    3.45
   2   2 -45   63.77    3.60
   2  -2 -46  394.55    9.28
  -2  -2 -46  381.10    8.66
  -2   2  46  361.42    9.55
   2   2  46  377.82    8.79
   2   2  46  395.07   15.52
   2   2 -46  349.11    8.72
  -2  -2  46  430.96   16.77
   2  -2  46  325.33   12.58
  -2   2  46  377.49   13.75
   2   2 -46  346.65    8.74
  -2   2 -46  366.15    9.69
   2   2  46  393.82   13.81
  -2  -2 -46  412.59   16.22
   2   2 -46  367.64    9.18
   2   2 -46  365.07    9.38
   2  -2 -47    1.71    1.74
   2   2 -47    3.20    1.66
  -2   2 -47    2.20    2.04
  -2  -2 -47    1.24    1.63
  -2   2  47    3.08    2.29
   2   2  47    4.50    2.03
   2   2 -47    1.44    1.64
  -2  -2  47    5.38    3.89
   2   2  47   -0.86    2.88
   2  -2  47    1.73    2.33
  -2   2  47   -0.51    2.42
   2   2  47    2.49    3.05
  -2  -2 -47    1.56    3.40
   2   2 -47    3.20    1.96
   2   2 -47    2.23    2.01
   2  -2 -48   53.53    3.29
  -2   2  48   55.57    3.66
  -2  -2 -48   55.87    2.88
   2   2  48   44.76    5.82
   2   2  48   52.26    3.10
   2   2 -48   49.85    2.99
  -2   2  48   51.02    5.34
  -2  -2  48   59.89    6.70
  -2   2 -48   45.18    3.40
   2   2 -48   55.47    3.07
   2   2  48   54.04    5.51
  -2  -2 -48   65.19    7.06
   2   2 -48   55.84    3.37
   2   2 -48   58.06    3.49
   2  -2 -49  213.08    6.55
  -2   2  49  205.77    6.67
  -2  -2 -49  213.96    5.85
   2   2  49  210.55    6.03
   2   2  49  218.91   11.54
   2   2 -49  198.51    5.96
  -2  -2  49  240.07   12.48
  -2   2  49  203.64   10.11
  -2  -2 -49  228.40   12.22
   2   2  49  219.29   10.07
   2   2 -49  190.40    6.06
  -2   2 -49  190.79    6.71
   2   2 -49  205.21    6.53
   2   2 -49  215.54    6.39
   2  -2 -50  144.78    5.36
  -2   2  50  156.59    5.67
   2   2  50  149.80    9.64
   2   2  50  157.67    5.03
   2   2 -50  136.48    4.80
  -2   2  50  140.97    8.60
   2   2 -50  129.63    4.90
  -2  -2 -50  143.95   10.06
  -2   2 -50  145.78    5.71
   2   2 -50  146.00    5.22
   2   2 -50  142.89    5.35
   2  -2 -51  136.60    5.06
  -2   2  51  121.38    5.06
   2   2  51  130.95    9.02
   2   2  51  123.74    4.52
   2   2 -51  125.87    4.53
  -2  -2  51  141.26    9.79
  -2  -2 -51  124.14    4.82
   2   2 -51  118.86    4.65
  -2   2 -51  124.84    5.19
  -2  -2 -51  131.35    9.67
   2   2 -51  124.79    4.82
   2   2 -51  128.73    5.03
  -2   2  52   22.97    2.87
   2   2  52   28.95    2.55
   2  -2 -52   28.08    2.70
   2   2 -52   22.88    2.29
  -2  -2 -52   20.45    2.41
  -2   2 -52   27.60    2.85
   2   2 -52   23.60    2.61
   2   2 -52   25.71    2.74
  -2   2  53   18.06    2.78
   2   2  53   20.86    2.41
   2  -2 -53   20.16    2.57
   2   2 -53   18.17    2.19
  -2   2 -53   19.55    2.67
  -2  -2 -53   17.27    2.32
   2   2 -53   20.15    2.58
   2   2 -53   17.26    2.45
  -2   2  54  375.58    9.76
   2   2  54  390.82    8.90
   2  -2 -54  382.08    9.64
   2   2 -54  350.39    8.87
  -2   2 -54  360.65    9.82
  -2  -2 -54  373.80    9.37
   2   2 -54  384.49    9.39
   2   2 -54  381.19    9.56
   2   2 -55    9.18    1.91
  -2  -2 -55    6.78    2.02
  -2   2 -55   13.05    2.50
   2  -2 -55   12.87    2.27
   2   2  55   10.57    2.07
  -2   2  55    8.11    2.56
  -2   2 -55   12.51    2.44
   2   2 -55   10.00    2.30
   2   2 -55    9.33    2.23
  -2   2  56   49.44    3.58
   2   2  56   55.33    3.00
   2  -2 -56   59.45    3.42
   2   2 -56   49.41    2.95
  -2   2 -56   54.26    3.53
  -2  -2 -56   52.28    3.22
   2   2 -56   53.31    3.37
  -2   2 -56   53.18    3.42
   2   2 -56   50.20    3.22
  -2   2  57   26.61    3.05
   2   2  57   34.03    2.53
   2  -2 -57   37.04    2.88
   2   2 -57   29.07    2.43
  -2  -2 -57   30.73    2.70
  -2   2 -57   38.58    3.12
  -2   2 -57   32.54    2.92
   2   2 -57   31.71    2.79
   2   2 -57   30.47    2.79
  -2   2  58  343.71    9.15
   2   2  58  344.35    7.94
   2  -2 -58  338.96    8.83
   2   2 -58  309.17    8.03
  -2   2 -58  309.55    8.90
  -2  -2 -58  328.44    8.60
   2   2 -58  345.07    8.54
   2   2 -58  350.97    8.74
  -2   2 -58  344.68    8.68
   2   2 -59   13.77    1.98
  -2   2 -59   13.31    2.43
  -2  -2 -59   10.14    2.17
   2  -2 -59   12.71    2.26
  -2   2  59   15.13    2.69
   2   2  59   18.19    2.08
   2   2 -59   17.34    2.39
   2   2 -59   14.84    2.35
  -2   2 -59   16.20    2.52
  -2   2  60   57.16    3.79
   2   2 -60   62.12    3.08
  -2   2 -60   61.63    3.64
  -2  -2 -60   57.34    3.34
  -2   2 -60   64.57    3.55
   2   2 -60   63.22    3.38
   2   2 -60   63.48    3.41
   2  -2 -60   68.01    3.57
  -2   2  61  265.54    7.62
   2  -2 -61  272.13    7.38
   2   2 -61  254.18    6.91
   2   2 -61  253.68    6.94
  -2   2 -61  270.63    7.18
  -2  -2 -61  235.72    6.97
  -2   2 -61  238.96    7.31
  -2   2 -62    9.64    2.22
  -2  -2 -62    5.93    1.84
   2  -2 -62    6.84    1.98
  -2   2 -62    8.65    2.18
   2   2 -62    7.31    1.88
   2   2 -62    8.48    2.02
  -2   2  62    3.45    2.31
  -2   2  63   11.37    2.48
   2   2 -63   18.01    2.11
   2   2 -63   18.05    2.21
   2  -2 -63   18.77    2.26
  -2   2 -63   18.31    2.32
  -2   2 -63   17.20    2.32
  -2  -2 -63   17.44    2.13
  -2  -2 -64   17.57    2.11
  -2   2  64   12.25    2.46
  -2   2 -64   15.81    2.30
   2  -2 -64   19.13    2.22
   2   2 -64   14.77    1.97
   2   2 -64   15.98    2.14
   2  -2 -65    0.56    1.72
  -2  -2 -65    3.22    1.66
   2   2 -65    2.78    1.74
  -2   2 -65    0.45    1.95
   2   2 -65    2.06    1.51
   2  -2 -66    7.40    1.84
  -2  -2 -66    8.31    1.69
   2   2 -66    6.82    1.60
   2   2 -66    6.37    1.76
  -2   2 -66    6.68    1.97
  -2   2  66    1.41    2.20
  -2  -2 -67    1.22    1.47
   2  -2 -67   -0.73    1.60
   2   2 -67    1.99    1.40
  -2   2 -67    0.15    1.82
   2   2 -67    0.10    1.55
  -2  -2 -68    8.26    1.63
   2  -2 -68    9.08    1.84
  -2   2 -68    8.06    1.90
   2   2 -68    9.07    1.74
  -2   2  68    9.22    2.04
  -2  -2  68    9.20    1.66
   2  -2 -69    7.81    1.77
  -2  -2 -69    7.76    1.54
   2   2 -69    8.65    1.61
  -2   2 -69    7.01    1.82
  -2   2  69    9.06    1.87
  -2  -2  69    5.64    1.47
  -2  -2 -70    8.74    1.43
   2  -2 -70   12.26    1.75
   2   2 -70   11.52    1.67
  -2   2 -70   10.52    1.85
  -2   2  70   13.14    1.95
   2  -2 -71   25.37    2.01
  -2  -2 -71   18.14    1.57
  -2   2  71   23.85    2.15
  -2   2 -71   26.25    2.03
   2   2 -71   23.67    1.80
   2  -2 -72    1.93    1.37
  -2  -2 -72    1.68    1.05
  -2   2 -72    1.48    1.44
   2   2 -72    3.33    1.31
  -2   2  72    3.43    1.55
   2  -2 -73    0.27    1.26
  -2   2 -73   -0.15    1.34
   2   2 -73    0.49    1.09
  -2   2  73   -0.34    1.35
   2  -2 -74    0.55    1.19
  -2   2 -74    0.63    1.28
   2   2 -74    1.11    1.03
  -2   2  74   -0.03    1.32
   2  -2 -75    7.91    1.25
  -2   2 -75    9.06    1.33
   2   2 -75    7.12    1.06
  -2   2  75    6.94    1.36
   2  -2 -76    9.23    1.20
  -2   2  76   10.33    1.22
   2   2 -76   11.08    1.00
   2  -2 -77    5.20    0.99
  -2   2 -77    7.45    1.08
  -2   2 -78   31.77    1.33
   2  -2 -78   29.78    1.36
  -3   0   0    0.20    1.41
   0  -3   0    1.22    1.45
   0   3   0    0.38    1.27
   3   0   0    0.33    1.28
   0   3   0    3.35    1.78
   3   0   1   44.70    3.12
   0   3  -1   38.75    2.84
   0   3   1   41.67    2.99
   0   3  -1   38.18    2.91
   3   0  -1   45.50    3.15
   0   3   1   35.65    2.81
  -3   0  -1   44.02    3.18
   0  -3  -1   42.06    3.11
  -3   0   1   43.27    3.09
   0  -3   1   44.03    3.05
   0  -3  -2    0.07    1.46
  -3   0   2    0.54    1.37
  -3   0  -2   -0.29    1.56
   0  -3   2   -0.66    1.38
   0   3  -2    1.58    1.71
   0   3  -2   -0.33    1.36
   3   0  -2    0.54    1.34
   0   3   2    0.07    1.32
   3   0   2    1.66    1.38
   0   3   2    1.45    1.81
   0   3  -3  171.69    6.19
   0   3   3  176.02    6.07
   0   3  -3  187.11    5.71
   3   0  -3  205.08    6.68
   0   3   3  177.85    6.40
   3   0   3  200.00    6.66
   0  -3  -3  187.48    6.64
  -3   0  -3  219.90    7.18
  -3   0   3  199.26    6.70
   0  -3   3  182.02    6.37
   0   3  -4  365.85    8.78
   0   3   4  352.12    9.48
   3   0   4  385.68   10.11
   0   3  -4  355.34    9.73
   3   0  -4  385.40   10.04
   0   3   4  334.87    9.69
  -3   0  -4  390.64   10.47
  -3   0   4  381.83   10.12
   0  -3   4  362.14    9.83
   0  -3  -4  366.44   10.09
   0   3   5   23.82    2.70
   0   3  -5   23.48    2.43
   0   3  -5   22.56    2.15
   3   0  -5   28.01    2.58
   0   3   5   19.28    2.37
   3   0   5   22.29    2.43
  -3   0   5   30.59    2.74
   0  -3   5   23.60    2.44
  -3   0  -5   31.62    2.90
   0  -3  -5   24.93    2.63
   0   3  -6  479.54   10.56
   0   3  -6  472.38   12.02
   3   0  -6  523.35   12.39
   0   3   6  480.89   11.86
   0   3   6  446.78   11.99
   3   0   6  542.31   12.65
  -3   0   6  523.53   12.50
  -3   0  -6  558.10   13.09
   0  -3   6  448.80   11.81
   0  -3  -6  447.87   12.10
   3   0   7   18.17    2.35
   0   3   7   14.08    2.26
   0   3   7   10.69    2.05
   0   3   7   13.25    2.44
   0   3  -7   14.25    2.07
   3   0  -7   17.32    2.18
   3   0   7   13.76    2.09
  -3   0  -7   18.22    2.44
   0  -3  -7   15.16    2.23
  -3   0   7   17.04    2.19
   0  -3   7   14.75    2.06
   3   0   8  281.63    8.36
   0   3   8  257.33    8.26
   0   3   8  272.30    8.29
   0   3  -8  278.39    8.42
   3   0  -8  304.59    8.71
   0   3   8  262.24    8.41
   3   0   8  313.69    8.89
  -3   0   8  298.54    8.80
   0  -3   8  266.16    8.25
  -3   0  -8  300.02    9.07
   0  -3  -8  265.94    8.51
   3   0   9  352.56    9.44
   0   3   9  332.73    9.45
   0   3  -9  315.57    9.31
   3   0  -9  329.47    9.39
   0   3   9  295.94    9.04
   0   3   9  287.13    9.19
   3   0   9  316.45    9.30
   0  -3   9  339.52    9.50
  -3   0   9  374.88   10.04
  -3   0  -9  368.28   10.29
   0  -3  -9  313.43    9.48
   0   3  10  665.32   15.90
   3   0  10  714.90   15.95
   0   3  10  695.62   16.05
   3   0 -10  768.63   16.51
   0   3 -10  700.96   16.19
  -3   0 -10  763.95   17.17
   0  -3  10  660.11   15.92
  -3   0  10  763.00   16.79
   0  -3 -10  650.90   16.32
   0   3  11  356.58   10.02
   3   0  11  379.84   10.03
   3   0 -11  359.88   10.06
   0   3 -11  348.25   10.05
   0   3  11  334.25    9.85
   0  -3 -11  339.83   10.37
   0  -3  11  337.62    9.81
  -3   0  11  386.75   10.54
  -3   0 -11  402.17   11.16
   3   0  12   31.44    2.80
   0   3  12   27.41    2.74
   0   3 -12   26.79    2.68
   3   0 -12   30.69    2.73
   0   3  12   30.25    3.18
   0  -3  12   25.44    2.55
  -3   0  12   27.68    2.77
   0  -3 -12   24.52    2.86
  -3   0 -12   28.78    3.13
   0  -3  13    5.88    1.63
  -3   0  13    6.87    1.85
  -3   0 -13    6.67    2.21
   0  -3 -13    5.99    1.98
   0   3 -13    7.15    1.89
   3   0 -13    8.56    1.82
   0   3  13    7.48    2.43
   3   0  13    7.95    1.95
   0   3  13    6.35    1.99
   0   3  14   50.52    3.51
   3   0  14   54.65    3.57
  -3   0 -14   55.91    4.17
   0  -3 -14   50.45    3.89
   0   3  14   51.53    3.98
   3   0 -14   53.38    3.57
   0   3 -14   55.36    3.69
   0  -3  14   43.08    3.14
  -3   0  14   48.11    3.52
   3   0  15  155.36    6.11
   0   3  15  144.26    5.98
  -3   0 -15  158.48    7.02
   0  -3 -15  147.70    6.62
   0   3  15  142.48    6.22
   0   3 -15  141.45    6.06
   3   0 -15  152.12    6.18
  -3   0 -16    7.25    2.38
   0  -3 -16    8.00    2.35
   0   3 -16    7.75    1.93
   3   0 -16    7.55    1.91
   0   3  16   10.31    2.68
   3   0  16    5.75    1.89
   0   3  16    4.89    1.86
   0   3  17  493.75   13.10
   3   0  17  534.06   13.35
   0   3 -17  505.67   13.48
   3   0 -17  489.73   13.20
   0  -3 -17  482.20   13.99
  -3   0 -17  555.98   14.96
   0   3  18    3.99    1.93
   3   0  18    5.19    1.91
   0   3 -18    6.88    2.00
   3   0 -18    6.86    1.86
  -3   0 -18    4.78    2.21
   0  -3 -18    4.29    2.05
   0   3  19    8.51    2.08
   3   0  19    7.92    2.09
   0  -3 -19    7.25    2.36
  -3   0 -19    8.27    2.47
   0   3 -19    7.97    2.08
   3   0 -19    9.03    2.05
   3   0 -20   33.09    3.15
   0   3 -20   32.36    3.24
   0   3  20   31.45    3.19
   3   0  20   35.27    3.31
  -3   0 -20   35.83    3.94
   0  -3 -20   31.15    3.63
   3   0 -21  120.09    5.92
   0   3 -21  130.96    6.29
   3   0  21  132.35    6.11
   0   3  21  123.85    5.88
  -3   0 -21  124.98    6.95
   0  -3 -21  112.67    6.54
   0   3 -22  155.14    7.06
   3   0 -22  143.30    6.67
   0  -3 -22  143.88    7.45
   3   0  22  150.47    6.66
   0   3  22  153.64    6.73
   0   3  23  195.72    7.81
   3   0  23  204.07    7.91
   0   3 -23  193.44    8.16
   3   0 -23  190.27    7.90
  -3   0  23  196.03    9.88
  -3   0 -23  213.33    9.45
   0  -3 -23  195.37    8.88
   0   3  23  187.62    7.92
   3   0  24   72.44    4.74
   0   3  24   69.23    4.67
   3   0 -24   68.13    4.72
   0   3 -24   71.78    4.97
  -3   0  24   70.44    6.19
   0  -3 -24   66.52    5.32
  -3   0 -24   75.40    5.73
   0   3  24   67.39    4.91
   3   0  25  663.08   16.96
   0   3  25  649.29   16.87
   3   0 -25  647.64   17.29
   0   3 -25  644.79   17.59
  -3   0  25  636.49   19.67
  -3   0 -25  688.25   19.48
   0  -3 -25  621.21   18.47
   0   3  25  674.39   17.26
   3   0  26  639.51   16.43
   0   3  26  607.66   16.22
   3   0 -26  571.87   16.37
   0   3 -26  599.78   16.91
  -3   0  26  606.33   18.99
  -3   0 -26  597.04   18.29
   0   3  26  604.12   16.36
   0   3  27  231.95    8.99
  -3   0  27  236.52   11.01
   0   3 -27  216.09    9.22
   3   0 -27  207.31    8.85
   3   0  27  238.97    9.07
   0   3  27  225.51    9.06
   3   0  28    2.44    2.07
   0   3  28    2.82    2.04
  -3   0  28    1.05    2.98
   0   3 -28    1.50    1.96
   3   0 -28    2.70    1.90
   0   3  28    1.86    2.61
   3   0  29   77.89    5.22
  -3   0  29   72.88    6.52
   0   3  29   75.27    5.20
   0   3 -29   79.10    5.63
   3   0 -29   73.51    5.25
   0   3  29   77.04    5.51
   0   3  30  196.91    8.56
  -3   0  30  210.18   10.64
   3   0  30  193.64    8.37
   3   0 -30  178.00    8.50
   0   3 -30  179.25    8.73
   0   3  30  193.65    8.67
   0  -3 -30  204.51    9.40
   0  -3 -31    3.04    2.84
   0   3  31    2.92    2.87
   0   3 -31    1.06    1.99
   3   0 -31    2.71    2.11
   0   3  31    0.26    1.99
  -3   0  31    2.24    2.94
   3   0  31    0.89    1.94
  -3   0  32  530.68   17.90
   0   3  32  510.87   15.28
   3   0  32  500.74   15.02
   3   0 -32  470.74   15.36
   0   3 -32  494.51   16.00
   0   3  32  514.58   15.34
   0  -3 -32  539.35   16.63
   0   3  32  478.47   10.18
   3   0  33   22.67    3.37
   0   3  33   22.04    3.47
  -3   0  33   24.16    4.71
   0  -3  33   23.73    3.70
  -3   0  33   21.74    3.53
   0   3 -33   22.19    3.68
   3   0 -33   25.05    3.62
   0   3  33   21.14    1.99
   0   3  33   26.30    4.18
   0  -3 -33   26.52    4.29
   0   3  34  319.04   11.66
  -3   0  34  336.83   13.94
   3   0  34  297.63   11.17
   0  -3  34  321.82   11.80
  -3   0  34  329.19   11.86
  -3   0  34  271.84    7.01
   0   3  34  277.60    7.05
   0   3  34  297.91    6.97
   0  -3 -34  328.84   12.82
   0   3  34  325.63   11.82
  -3   0  35  419.20   15.88
   0  -3  35  418.60   13.89
   0   3  35  394.54   13.50
  -3   0  35  412.47   13.75
   3   0  35  375.75   13.08
  -3   0  35  361.23    8.58
   0   3  35  371.19    8.62
   3   0  35  392.15    8.70
   0   3  35  369.54    8.39
   0   3  35  390.41   13.45
   0  -3 -35  406.00   14.66
   3   0  36   42.81    4.38
  -3   0  36   49.53    5.92
   0   3  36   37.84    4.36
   0  -3  36   39.47    4.46
  -3   0  36   49.14    4.78
  -3   0  36   39.04    2.53
   0   3  36   46.44    2.74
   3   0  36   42.81    2.64
   0   3  36   41.82    2.49
   0   3  36   40.59    4.74
   0  -3 -36   37.97    4.95
   0  -3  37    9.02    2.97
  -3   0  37    8.23    2.95
  -3   0  37   10.36    4.04
   3   0  37   10.63    2.85
   0   3  37    6.83    2.79
   0   3  37   16.25    2.13
  -3   0  37   10.16    1.86
   0   3  37    8.48    1.74
   3   0  37    8.11    1.80
   0  -3 -37   13.31    3.84
   0   3  37    6.36    3.10
   3   0  38   94.89    6.51
  -3   0  38  111.42    8.31
  -3   0  38  105.05    6.88
   0  -3  38  108.32    6.99
   0   3  38   96.32    6.62
  -3   0  38   91.49    3.72
   0   3  38   97.51    3.85
   3   0  38   98.57    3.71
   0   3  38   93.46    3.56
   0  -3 -38  103.35    7.75
   0   3  38  107.73    7.08
   3   0  39  114.17    7.12
  -3   0  39  133.24    9.01
   0   3  39  115.81    7.27
   0  -3  39  131.85    7.71
  -3   0  39  120.68    7.47
  -3   0  39  103.92    4.07
   0   3  39  110.00    4.18
   0   3  39  107.64    3.87
   3   0  39  113.85    4.03
   0  -3 -39  123.96    8.48
   0   3  39  128.98    7.88
  -3   0  40  523.63   18.46
   0   3  40  478.87   15.91
   3   0  40  456.23   15.41
   0  -3  40  514.89   16.44
  -3   0  40  503.42   16.17
   0   3  40  443.12   10.24
  -3   0  40  426.75   10.15
   3   0  40  465.56   10.06
   0   3  40  461.56    9.94
   0  -3 -40  454.36   16.89
   0   3  40  460.69   15.54
  -3   0  41  742.28   20.59
   3   0  41  650.84   19.46
   0   3  41  685.75   20.08
   0  -3  41  748.19   20.80
  -3   0  41  626.08   13.57
   0   3  41  623.14   13.57
   0  -3 -41  702.24   21.78
   0   3  41  708.93   20.00
   3   0  41  651.80   13.31
   0   3  41  653.63   13.23
   0  -3 -42  204.97   11.06
   0   3  42  194.81    9.69
  -3   0  42  152.24    5.22
   0   3  42  162.71    5.32
   3   0  42  161.46    5.00
   0   3  42  169.56    5.05
   0  -3  42  195.62    9.77
  -3   0  42  197.54    9.69
   0   3  42  166.90    9.11
   3   0  42  170.07    8.96
  -3   0 -42  161.60    5.26
   0   3 -42  179.87    5.45
   0  -3 -43  263.72   12.84
   0   3  43  254.96   11.41
  -3   0 -43  234.54    7.12
   0   3 -43  220.36    7.05
  -3   0  43  257.61    7.01
   0   3  43  261.35    7.01
   0   3  43  257.69    6.59
   3   0  43  266.51    6.66
   3   0 -43  245.89    6.94
   0   3  43  281.32   11.96
   3   0  43  267.41   11.54
   0  -3  43  289.13   12.16
  -3   0  43  287.14   11.98
  -3   0 -43  251.86    6.93
   0   3 -43  269.21    7.05
   0   3 -43  258.11    7.14
   0  -3 -44  256.70   12.77
  -3   0 -44  224.99    6.94
   0   3 -44  217.50    6.94
   3   0 -44  241.43    6.83
   0  -3 -44  247.19    6.84
  -3   0  44  236.76    6.74
   0   3  44  243.27    6.81
   0   3  44  252.57    6.45
   3   0  44  239.93    6.35
   3   0  44  236.99   10.97
   0   3  44  248.76   11.41
   0  -3  44  263.97   11.73
  -3   0  44  277.73   11.81
  -3   0 -44  238.01    6.72
   0   3 -44  247.41    6.95
   0   3 -44  257.40    6.89
   0  -3 -45   78.63    7.49
  -3   0 -45   65.77    3.68
   0   3 -45   72.21    3.80
   3   0 -45   73.85    3.63
   0  -3 -45   75.09    3.61
   0   3  45   71.47    3.69
  -3   0  45   63.87    3.55
   3   0  45   64.63    3.20
   0   3  45   67.08    3.32
   0   3 -45   74.28    3.64
   0   3  45   68.11    6.37
   0  -3  45   67.96    6.36
  -3   0  45   73.05    6.32
   3   0  45   64.59    5.99
  -3   0 -45   71.17    3.63
   0   3 -45   69.11    3.64
   0   3 -45   74.32    3.64
   0  -3 -46  993.46   28.34
   0   3 -46  876.74   18.88
  -3   0 -46  884.10   18.90
   0  -3 -46  954.17   18.68
   3   0 -46  955.98   18.68
  -3   0  46  925.75   18.61
   0   3  46  896.46   18.47
   3   0  46  937.88   17.96
   0   3  46  938.58   18.02
   0   3 -46  952.45   18.73
   0   3  46  961.42   26.10
   0  -3  46 1013.46   26.67
  -3   0  46 1022.43   26.44
   3   0  46  893.32   25.17
  -3   0 -46  914.72   18.50
   0   3 -46  930.77   18.77
   0   3 -46  966.69   18.67
   0   3 -47   89.60    4.21
  -3   0 -47   87.29    4.18
   3   0 -47   95.10    4.03
   0  -3 -47   93.85    3.99
   0   3  47   87.50    4.06
  -3   0  47   82.51    4.02
   0   3  47   85.18    3.66
   3   0  47   81.44    3.51
   0   3 -47   90.66    4.03
   3   0  47   75.96    6.56
   0   3  47   87.58    7.14
   0  -3  47   97.73    7.56
  -3   0  47   90.54    7.26
  -3   0 -47   85.19    4.02
   0   3 -47   88.79    4.02
   0   3 -47   91.85    4.11
  -3   0  48    9.57    2.44
   0   3  48   12.66    2.49
   3   0  48    4.43    1.85
   0   3  48    7.26    2.04
   0   3 -48    6.71    2.11
   0  -3  48   10.84    3.51
  -3   0  48    8.15    3.10
   3   0  48    5.19    3.17
   0   3  48    5.36    3.20
   0   3 -48    5.85    2.10
   0   3 -48    6.79    2.21
  -3   0 -48    5.22    2.27
  -3   0 -48    5.26    2.11
   0  -3 -48    5.72    1.91
   0   3 -48    4.31    2.15
   3   0 -48    4.80    1.88
   0   3 -49  776.42   16.80
  -3   0 -49  778.89   16.79
   3   0 -49  814.88   16.49
   0  -3 -49  803.17   16.42
   0   3  49  766.55   16.34
  -3   0  49  781.63   16.43
   3   0  49  776.13   15.56
   0   3  49  772.12   15.71
   0   3 -49  820.04   16.58
   3   0  49  774.55   23.12
   0   3  49  840.35   24.08
   0  -3  49  863.02   24.38
  -3   0  49  867.73   24.08
  -3   0 -49  795.83   16.36
   0   3 -49  809.73   16.55
   0   3 -49  815.66   16.49
   0   3  50   11.80    2.48
  -3   0  50    9.12    2.41
   0   3  50    7.53    2.00
   0   3 -50    6.53    2.04
   0  -3  50    6.19    3.47
  -3   0  50    5.77    3.26
   3   0  50    5.12    3.01
   0   3  50    7.98    3.54
   0   3 -50    8.37    2.17
  -3   0 -50    7.87    2.23
   0   3 -50    8.95    2.22
   3   0 -50    6.18    1.92
   0   3 -50    6.42    2.18
  -3   0 -50    7.22    2.21
   0  -3 -50    5.37    1.88
   0   3  51    1.37    1.79
  -3   0  51    2.55    2.18
   0   3  51    7.08    2.31
   0   3 -51    2.10    1.87
   0  -3  51   -0.84    3.34
  -3   0  51   -2.82    3.21
   3   0  51    0.20    2.65
   0   3  51   -0.62    2.72
   0  -3 -51    1.09    1.68
   3   0 -51    0.57    1.72
  -3   0 -51    0.90    1.93
   0   3 -51    1.80    1.98
   0   3 -51    2.17    1.95
  -3   0 -51    1.63    1.98
  -3   0 -52   25.90    2.75
   0   3 -52   25.99    2.75
   0   3  52   31.07    2.96
  -3   0  52   30.92    2.98
   0   3  52   30.70    2.51
   0  -3 -52   29.50    2.59
   3   0 -52   26.86    2.53
   0   3 -52   27.84    2.66
  -3   0 -52   30.77    2.76
   0   3 -52   27.90    2.64
   3   0 -52   29.88    2.74
  -3   0 -53  189.43    6.39
   0   3 -53  184.39    6.30
   0   3  53  174.77    5.99
  -3   0  53  183.43    6.11
   0   3  53  191.70    5.49
   0  -3 -53  193.05    6.05
   3   0 -53  197.95    6.11
   0   3 -53  191.03    6.04
  -3   0 -53  186.37    5.95
   3   0 -53  183.02    5.90
   0   3 -53  183.97    5.95
   0   3 -54   16.39    2.40
   0   3  54   12.74    2.51
  -3   0  54   12.63    2.54
   0   3  54   14.86    2.14
   3   0 -54   16.83    2.38
   0  -3 -54   19.37    2.36
   0   3 -54   18.69    2.42
  -3   0 -54   16.68    2.47
   0   3 -54   14.86    2.54
  -3   0 -54   15.69    2.53
  -3   0 -55  433.78   10.90
   0   3 -55  421.27   10.80
  -3   0  55  446.86   10.64
   0   3  55  407.65   10.37
   0   3  55  436.28    9.65
   0  -3 -55  433.03   10.44
   3   0 -55  426.57   10.41
   0   3 -55  460.00   10.57
  -3   0 -55  445.27   10.37
   0   3 -55  448.60   10.41
  -3   0 -56   92.60    4.36
   0   3 -56   85.64    4.22
   0   3  56   87.27    4.19
  -3   0  56   97.88    4.41
   0   3  56   92.83    3.62
   3   0 -56   92.74    4.04
   0  -3 -56   93.84    4.07
   0   3 -56   93.99    4.15
  -3   0 -56   92.01    4.09
   0   3 -56   94.55    4.08
   0   3 -57    1.20    1.95
   3   0 -57    1.24    1.76
  -3   0 -57    0.65    1.97
   0  -3 -57    0.71    1.75
   0   3 -57   -0.71    1.93
   0   3  57    1.87    1.77
  -3   0  57   -0.79    2.07
   0   3  57   -1.24    2.11
   0   3 -57    1.79    1.85
  -3   0 -57    1.43    2.03
   0   3 -58    4.20    1.95
  -3   0 -58    6.05    2.17
   0  -3 -58    4.39    1.88
   3   0 -58    6.56    1.95
   0   3 -58    5.27    2.13
  -3   0  58    2.00    2.14
  -3   0 -58    4.18    2.17
   0   3 -58    4.08    1.91
  -3   0 -59  282.68    7.86
   0   3 -59  271.68    7.73
   0  -3 -59  277.36    7.46
   3   0 -59  279.80    7.51
  -3   0  59  260.37    7.58
   0   3 -59  281.25    7.50
  -3   0 -59  267.96    7.29
   0   3 -59  275.95    7.31
  -3   0 -60   93.44    4.21
   0   3 -60   89.06    4.12
  -3   0  60   97.11    4.32
   0  -3 -60   88.66    3.90
   3   0 -60   90.62    3.92
   0   3 -60   93.88    4.02
  -3   0 -60   94.09    3.99
   0   3 -60   99.53    3.94
   3   0 -61   12.62    2.03
   0  -3 -61   12.40    2.07
  -3   0 -61   11.70    2.20
   0   3 -61   11.03    2.00
  -3   0 -61   11.95    2.17
  -3   0  61   10.06    2.31
  -3   0 -62  105.29    4.33
  -3   0  62   98.54    4.28
   0  -3 -62  100.38    4.06
  -3   0 -62  104.41    4.04
   0   3 -62   98.66    3.84
   0  -3 -63   10.27    1.91
  -3   0 -63    7.11    1.99
   0   3 -63    9.21    1.80
  -3   0 -63   11.40    2.11
   0   3 -63    9.02    2.08
  -3   0  63    6.86    2.15
   0  -3 -64    2.57    1.67
   0   3 -64    3.98    1.59
  -3   0 -64    4.12    1.83
   0   3 -64    4.93    1.97
  -3   0  64   -0.23    2.01
   0  -3 -65   42.69    2.69
  -3   0  65   41.78    2.89
  -3   0 -65   43.24    2.70
   0   3 -65   49.02    2.90
   0   3 -65   42.99    2.41
   0  -3 -66   12.68    1.88
   0   3 -66   14.10    2.11
   0   3 -66   15.35    1.74
  -3   0 -66   16.07    2.08
   0  -3 -67    4.72    1.63
  -3   0 -67    7.99    1.81
   0   3 -67    5.45    1.81
   0  -3 -68    5.10    1.56
   0   3 -68    7.11    1.78
  -3   0 -68    6.29    1.75
  -3   0  68    3.53    1.59
   0  -3 -69    2.25    1.43
  -3   0 -69    1.59    1.57
   0   3 -69   -0.10    1.57
  -3   0  69    1.16    1.41
   0  -3 -70    4.84    1.46
   0   3 -70    6.36    1.68
  -3   0 -70    5.24    1.63
  -3   0  70    4.00    1.41
   0  -3 -71   30.61    1.99
  -3   0  71   34.37    2.02
  -3   0 -71   37.71    2.13
   0   3 -71   37.10    2.22
   0  -3 -72    3.59    1.29
  -3   0 -72    5.86    1.45
   0   3 -72    4.40    1.40
  -3   0  72    2.67    1.16
   0  -3 -73   13.62    1.41
  -3   0 -73   15.96    1.50
   0   3 -73   15.82    1.61
  -3   0  73   12.29    1.32
  -3   0 -74   13.65    1.31
   0   3 -74   13.16    1.43
   0   3 -75   40.79    1.85
  -3   0 -75   42.26    1.57
   0   3 -76    1.10    0.97
   0   3 -77    0.33    0.80
   0   3 -78    1.19    0.66
  -1   3 -77    1.71    0.76
  -1   3 -76    6.45    1.04
   1  -3 -76    5.55    0.90
   1  -3 -75    3.36    0.99
  -1   3 -75    3.10    1.09
   1  -3 -74   20.98    1.49
  -3   1  74   20.07    1.45
  -1   3 -73   20.82    1.66
   1  -3 -73   19.03    1.55
  -3   1  73   16.54    1.50
  -1   3 -72   15.98    1.70
   1  -3 -72   14.90    1.58
  -3   1  72   15.97    1.60
   1  -3 -71   13.31    1.64
  -3   1  71   12.01    1.59
  -1   3 -71   13.79    1.77
   3   1 -71   12.56    1.26
   1  -3 -70    7.06    1.54
  -1   3 -70   12.10    1.78
  -3  -1 -70   10.18    1.38
   3   1 -70    8.87    1.28
  -3   1  70    9.35    1.59
   1  -3 -69   26.83    2.12
  -3  -1 -69   26.31    1.79
   3   1 -69   26.59    1.72
  -3   1  69   27.41    2.14
   1  -3 -68   45.15    2.59
  -3  -1 -68   44.29    2.21
   3   1 -68   47.24    2.20
   1  -3 -67    2.93    1.59
   3   1 -67    4.36    1.38
  -3  -1 -67    3.29    1.48
  -3   1  67    3.28    1.67
   1  -3 -66    1.20    1.62
  -3  -1 -66    2.21    1.47
   3   1 -66    2.35    1.40
  -3   1  66    2.62    1.78
   1  -3 -65    1.56    1.65
  -3  -1 -65    2.58    1.55
   3   1 -65    2.06    1.45
  -3   1  65    0.63    1.69
   1  -3 -64   12.71    1.99
  -3  -1 -64   11.91    1.86
  -3  -1 -64   10.98    1.77
   3   1 -64    9.23    1.68
   3   1 -64   10.44    1.70
  -3   1  64    8.18    2.10
  -3  -1 -63    2.76    1.70
   1  -3 -63    3.48    1.76
  -3  -1 -63    3.21    1.66
   3   1 -63    3.35    1.59
   3   1 -63    2.67    1.57
  -3   1  63   -0.79    2.15
  -3  -1 -62    5.11    1.82
   1  -3 -62    3.06    1.76
   3   1 -62    4.43    1.69
  -3  -1 -62    4.24    1.72
   3   1 -62    3.86    1.69
  -3   1  62   -1.48    2.26
  -3  -1 -61   62.37    3.39
   1   3  61   72.31    3.05
  -3   1  61   61.15    3.66
   1  -3 -61   75.42    3.58
  -3  -1 -61   67.02    3.15
  -1   3 -61   71.27    3.17
   3   1 -61   63.03    3.19
   3   1 -61   69.21    3.15
  -3  -1 -60   47.33    3.11
   1   3  60   51.00    2.73
  -3   1  60   45.35    3.33
   1  -3 -60   52.60    3.18
  -3  -1 -60   52.52    2.86
   3   1 -60   50.00    2.98
   3   1 -60   50.25    2.81
  -1   3 -60   50.27    2.82
  -1   3 -59   23.82    2.67
  -3  -1 -59   25.19    2.60
   1   3  59   21.10    2.21
  -3   1  59   18.67    2.70
   1  -3 -59   23.61    2.52
  -3  -1 -59   24.71    2.32
  -1   3 -59   25.22    2.28
   3   1 -59   26.22    2.49
   3   1 -59   24.06    2.30
   1  -3 -58    8.13    2.06
  -3  -1 -58    8.00    2.13
  -1   3 -58    8.12    2.20
  -1   3 -58    7.68    1.94
   3   1 -58    5.29    1.95
   3   1 -58    7.56    1.98
  -3  -1 -58    8.50    1.98
   1   3  58    8.39    1.94
  -3   1  58    2.56    2.26
  -1   3 -57   38.30    3.06
  -3  -1 -57   35.75    2.90
   1   3  57   38.32    2.64
  -3   1  57   31.92    3.06
   1  -3 -57   41.41    2.95
  -3  -1 -57   35.30    2.64
   3   1 -57   37.66    2.69
  -1   3 -57   40.74    2.77
   3   1 -57   39.26    2.88
  -1   3 -56  104.15    4.67
  -3  -1 -56  102.57    4.45
   1   3  56  111.31    4.08
  -3   1  56  107.55    4.75
   1  -3 -56  117.90    4.59
  -3  -1 -56  101.32    4.10
   3   1 -56  106.39    4.49
  -1   3 -56  114.51    4.52
  -1   3 -56  109.62    4.25
   3   1 -56  104.71    4.14
  -1   3 -55   34.40    2.97
  -3  -1 -55   30.67    2.77
   1   3  55   30.91    2.55
  -3   1  55   22.89    2.83
   1  -3 -55   34.52    2.79
  -3  -1 -55   28.54    2.60
  -1   3 -55   32.27    2.69
   3   1 -55   30.46    2.61
   3   1 -55   29.84    2.82
  -1   3 -55   31.28    2.84
  -1   3 -54  144.03    5.63
  -3  -1 -54  164.60    5.65
   1   3  54  164.00    5.10
  -3   1  54  163.00    5.88
   1  -3 -54  158.57    5.48
  -3  -1 -54  154.32    5.14
  -1   3 -54  152.69    5.25
  -1   3 -54  164.16    5.52
   3   1 -54  170.13    5.72
   3   1 -54  161.36    5.27
  -1   3 -53   50.30    3.44
  -3  -1 -53   54.98    3.35
   1   3  53   51.43    3.04
  -3   1  53   43.80    3.46
   1  -3 -53   56.74    3.32
  -3  -1 -53   51.16    3.06
   3   1 -53   51.78    3.44
  -1   3 -53   53.17    3.36
  -1   3 -53   51.33    3.16
   3   1 -53   49.10    3.04
  -1   3 -52   24.01    2.74
  -3  -1 -52   20.37    2.51
   1  -3 -52   19.66    2.45
   1   3  52   21.63    2.42
  -3   1  52   18.45    2.77
  -3  -1 -52   19.83    2.32
  -1   3 -52   20.93    2.44
   3   1 -52   19.10    2.34
   3   1 -52   19.69    2.64
  -1   3 -52   22.85    2.63
  -3   1  51    8.60    2.46
   1   3  51   12.56    2.23
  -1   3 -51   12.68    2.16
  -1   3 -51   13.43    2.24
  -1   3 -51   14.25    2.41
   3   1 -51    9.36    2.32
  -3  -1 -51   10.83    2.14
   3   1 -51   11.41    2.09
   1  -3 -51   14.04    2.27
  -1   3 -51   13.41    2.38
  -3  -1 -51   10.22    2.22
  -1   3 -50  139.61    5.52
  -3  -1 -50  153.20    5.49
   1  -3 -50  163.43    5.52
   3   1 -50  142.76    5.04
  -3   1  50  152.03    5.63
   1   3  50  152.06    9.67
   1   3  50  150.93    4.98
  -1   3 -50  149.80    5.27
  -3  -1 -50  145.29    5.02
  -1   3 -50  157.56    5.40
  -1   3 -50  156.01    5.31
   3   1 -50  147.12    5.11
   3   1 -50  161.76    5.72
   1  -3 -49   59.79    7.16
  -1   3 -49   60.30    3.71
   1   3  49   57.26    6.16
  -3  -1 -49   55.14    3.39
   3   1 -49   50.09    3.02
   1  -3 -49   63.09    3.53
  -3   1  49   61.94    3.77
   1   3  49   60.87    3.25
   1   3  49   63.98    6.56
  -1   3 -49   57.91    3.35
  -3   1  49   55.16    5.73
  -1  -3  49   73.96    7.80
  -3  -1 -49   58.91    3.25
  -1   3 -49   62.45    3.50
   3   1 -49   65.05    3.74
   3   1 -49   59.22    3.30
  -1   3 -49   62.28    3.43
   1  -3 -48   26.14    5.50
  -1   3 -48   27.63    2.90
   1   3  48   27.55    4.90
   3   1 -48   21.71    2.29
   1  -3 -48   28.62    2.72
  -3   1  48   32.27    3.07
   1   3  48   30.88    5.01
   1   3  48   34.95    2.68
  -1   3 -48   27.38    2.62
  -1  -3  48   30.92    5.68
  -3   1  48   25.82    4.35
  -3  -1 -48   28.56    2.52
   3   1 -48   28.55    2.62
  -1   3 -48   32.25    2.80
  -1   3 -48   32.31    2.72
   3   1 -48   32.18    2.99
   1  -3 -47  261.18   13.26
  -1   3 -47  222.42    7.11
   1   3  47  256.97   11.53
   1  -3 -47  245.09    6.96
   3   1 -47  207.88    6.28
  -3   1  47  224.38    7.00
   1   3  47  236.99    6.42
   1   3  47  232.73   11.79
  -1   3 -47  238.14    6.77
  -3   1  47  245.97   11.09
  -1  -3  47  283.18   13.81
  -3  -1 -47  214.69    6.38
  -1   3 -47  235.31    6.81
  -1   3 -47  244.29    6.84
   3   1 -47  230.86    6.58
  -1   3 -46   20.02    2.56
   1   3  46   16.99    4.34
   1  -3 -46   19.88    4.96
   3   1 -46   13.26    1.92
   1  -3 -46   16.16    2.28
   1   3  46   16.40    2.32
  -3   1  46   13.11    2.53
  -1   3 -46   14.10    2.19
  -3   1  46   14.80    3.63
  -1  -3  46   22.19    5.22
   1   3  46   13.90    4.10
   3  -1  46   12.69    3.30
  -3  -1 -46   15.99    2.30
  -1   3 -46   17.23    2.43
   3   1 -46   16.64    2.27
  -1   3 -46   17.31    2.37
   1  -3 -45  191.17   11.34
   1   3  45  199.20   10.13
  -1   3 -45  175.65    6.07
   3   1 -45  174.26    5.34
   1  -3 -45  188.79    5.80
   1   3  45  171.85    5.35
  -3   1  45  169.44    5.91
   1   3  45  178.96    5.42
   1   3  45  184.28   10.30
  -1   3 -45  180.12    5.68
  -3   1  45  205.68   12.02
   3  -1  45  148.09    8.37
  -3   1  45  187.07    9.42
  -1  -3  45  223.94   12.10
  -3  -1 -45  165.60    5.38
  -1   3 -45  180.79    5.80
  -1   3 -45  187.19    5.76
  -1   3 -44   82.59    4.07
   1  -3 -44   87.08    7.90
   1   3  44   96.06    7.17
   1  -3 -44   88.78    3.85
   3   1 -44   86.44    3.52
  -3   1  44   77.42    4.00
   1   3  44   85.18    3.68
   1   3  44   89.84    7.19
  -1   3 -44   81.27    3.75
  -3   1  44   89.42    8.44
  -3   1  44   87.38    6.51
  -1  -3  44  114.51    8.71
   3  -1  44   67.90    5.71
  -3  -1 -44   77.17    3.61
  -1   3 -44   88.28    3.95
  -1   3 -44   84.87    3.88
  -1   3 -43  323.98    8.89
   1  -3 -43  365.55   15.49
   1   3  43  383.08   14.11
   1  -3 -43  342.48    8.49
  -3   1  43  341.98    8.89
   1   3  43  351.87   14.34
   1   3  43  349.04    8.26
  -1   3 -43  334.14    8.52
  -3   1  43  385.99   16.44
  -3   1  43  376.49   13.40
   3  -1  43  328.79   12.47
  -3  -1 -43  330.10    8.31
  -1   3 -43  344.37    8.68
  -1   3 -43  353.98    8.63
   1  -3 -42  210.24   11.56
  -1   3 -42  193.23    6.37
   1   3  42  221.93   10.49
   1  -3 -42  206.28    6.01
  -3   1  42  212.99    6.49
   1   3  42  219.96    5.98
   1   3  42  222.43   11.05
  -1   3 -42  213.80    6.17
  -3   1  42  242.56   12.82
   3  -1  42  191.09    9.17
  -3   1  42  242.07   10.31
  -1  -3  42  274.32   12.95
  -3  -1 -42  208.95    6.00
  -1   3 -42  204.67    6.23
  -1   3 -42  213.96    6.18
   1   3  41  338.81    8.15
   1   3  41  350.56   14.14
  -1   3 -41  349.95    8.52
  -3   1  41  325.67    8.68
   1  -3 -41  377.56   15.45
   1   3  41  381.32   13.85
  -3   1  41  361.90   15.84
  -3   1  41  379.03   13.20
   3  -1  41  307.46   11.95
  -1  -3  41  439.42   16.55
   1   3  40   19.89    2.17
  -3   1  40   16.07    3.28
   1   3  40   17.83    3.81
  -1  -3  40   19.78    4.69
   3  -1  40   16.72    3.05
  -3   1  40   14.93    4.59
  -3   1  40   19.05    2.40
   1   3  40   15.18    3.88
   1  -3 -40   16.00    4.44
   3   1 -40   18.08    3.89
   3  -1  39  191.27    5.41
   1   3  39  188.21    5.44
   1   3  39  193.84   10.07
   3   1 -39  178.76   10.30
  -3   1  39  218.46   11.95
   3  -1  39  182.02    8.59
  -3   1  39  216.90    9.44
  -1  -3  39  244.57   11.99
  -3   1  39  191.72    5.96
   1  -3 -39  214.60   11.11
   1   3  39  207.14    9.85
   1   3  38   76.58    3.32
   1   3  38   88.44    6.69
   3   1 -38   73.09    6.54
  -3   1  38   85.88    7.77
   3  -1  38   72.14    5.29
  -3   1  38   86.87    5.89
  -3   1  38   76.17    3.67
   1  -3 -38   89.66    7.39
   1   3  38   79.30    6.23
   1   3  37  430.16   15.22
   1   3  37  403.67    9.10
   3   1 -37  414.25   15.78
   3  -1  37  380.37   12.98
  -3   1  37  431.40   16.96
  -3   1  37  456.89   14.13
  -3   1  37  408.37    9.71
   1   3  37  439.82   14.62
   1  -3 -37  421.45   15.87
   1   3  36   75.59    6.19
   1   3  36   77.29    3.27
   3   1 -36   77.62    6.43
   3  -1  36   71.89    5.19
  -3   1  36   74.70    7.08
  -3   1  36   82.23    5.60
  -3   1  36   73.94    3.50
   1  -3 -36   77.10    6.84
   1   3  36   81.96    6.19
   1   3  35  422.70   14.73
   1   3  35  399.58    8.88
   3   1 -35  381.20   14.93
   3  -1  35  370.22   12.49
  -3   1  35  430.04   16.69
  -3   1  35  454.70   13.72
  -3   1  35  381.54    9.33
   1  -3 -35  440.16   15.66
   1   3  35  444.04   14.30
   1   3  34   91.72    3.46
   1   3  34   99.29    6.81
   3   1 -34   87.72    6.72
   3  -1  34   94.60    5.68
  -3   1  34  104.75    8.18
  -3   1  34  107.12    6.19
  -3   1  34   90.70    3.81
   1  -3 -34  104.21    7.45
   1   3  34   95.36    6.49
  -3   1  33   42.49    2.74
   1   3  33   46.14    2.54
   1   3  33   50.27    4.92
   3   1 -33   40.67    4.78
  -3   1  33   54.86    6.12
   3  -1  33   43.37    3.95
  -3   1  33   46.79    4.17
  -3  -1 -33   48.33    5.86
   1  -3 -33   52.14    5.44
   1   3  33   55.59    5.08
  -3   1  32   56.61    3.04
   1   3  32   66.76    5.54
   1   3  32   63.18    2.85
   3   1 -32   64.57    5.71
  -3   1  32   59.37    6.43
   3  -1  32   65.38    4.63
  -3   1  32   69.67    4.88
  -3  -1 -32   60.29    6.56
   1  -3 -32   74.90    6.21
   1   3  32   71.87    5.55
  -3   1  31   57.11    2.99
   1   3  31   55.99    2.68
   1   3  31   56.75    5.08
   3   1 -31   53.21    5.20
   3  -1  31   55.61    4.23
  -3   1  31   63.58    4.61
  -3   1  31   52.30    6.03
  -3  -1 -31   67.37    6.80
   1  -3 -31   67.64    5.92
   1   3  31   62.53    5.28
   1   3  30   35.74    2.23
   1   3  30   32.55    4.06
   3   1 -30   29.76    4.14
   3  -1  30   31.23    3.35
  -3   1  30   35.88    3.58
  -3   1  30   32.83    5.00
  -3  -1 -30   35.05    5.06
   1  -3 -30   35.34    4.53
   1   3  30   34.68    4.27
   1   3  29  221.14    9.67
   3   1 -29  218.95   10.07
  -3   1  29  235.50   11.59
   3  -1  29  206.69    8.20
  -3   1  29  238.27    8.70
  -3  -1 -29  235.86   11.82
   1  -3 -29  229.50   10.22
   1   3  29  236.11    9.52
   1   3  28  302.64   11.53
   3   1 -28  314.09   12.09
   3  -1  28  303.84   10.08
  -3   1  28  312.28   13.50
  -3   1  28  335.86   10.57
  -3  -1 -28  316.26   13.68
   1  -3 -28  319.75   12.17
   1   3  28  324.20   11.32
   1   3  27  337.13   12.10
   3   1 -27  369.62   13.09
  -3   1  27  364.26   14.56
  -3   1  27  367.63   11.09
   3  -1  27  340.52   10.76
  -3  -1 -27  362.25   14.47
   1  -3 -27  369.66   12.89
   1   3  27  355.27   11.87
   1   3  26   17.28    3.20
   3   1 -26   21.27    3.34
   3  -1  26   21.72    2.76
  -3   1  26   20.86    2.86
  -3   1  26   19.31    4.17
  -3  -1 -26   23.66    4.11
   1  -3 -26   20.92    3.67
   1   3  26   21.82    3.48
   1   3  25  134.44    7.02
   3   1 -25  140.26    7.46
  -3  -1 -25  143.29    8.51
   1  -3 -25  150.86    7.67
   1   3  25  142.50    6.98
  -3   1  25  142.28    8.81
  -3   1  25  147.35    6.35
   3  -1  25  142.24    6.15
   1   3  24  293.73   10.69
  -3  -1 -24  317.76   12.59
   1  -3 -24  313.54   11.30
   1   3  24  305.63   10.56
   3   1 -24  299.05   11.21
  -3   1  24  306.79   12.94
   3  -1  24  307.86    9.56
  -3   1  24  319.30    9.73
   1   3  23  241.85    9.50
  -3  -1 -23  272.92   11.50
   1  -3 -23  280.36   10.34
   3   1 -23  262.15   10.22
   3  -1  23  258.19    8.45
  -3   1  23  238.15   11.34
  -3   1  23  266.69    8.62
   3  -1  22  732.73   16.77
   1   3  22  679.24   18.12
  -3  -1 -22  747.95   20.67
   1  -3 -22  724.49   18.68
   3   1 -22  696.15   18.85
  -3   1  22  704.81   21.08
  -3   1  22  719.45   16.74
   1   3  21   27.98    3.41
   3  -1  21   31.68    2.86
  -3  -1 -21   27.19    4.07
   1  -3 -21   31.86    3.81
   3   1 -21   32.63    3.69
  -3   1  21   27.01    4.51
  -3   1  21   32.21    2.96
   3  -1  20  485.25   12.29
   1   3  20  463.68   13.78
  -3   1  20  466.83   16.29
  -3  -1 -20  521.63   15.93
   1  -3 -20  503.06   14.27
   3   1 -20  520.93   14.92
   3  -1  19   55.91    3.45
   1   3  19   52.42    4.24
  -1   3 -19   57.56    3.74
  -3   1  19   59.53    5.81
  -3  -1 -19   58.08    5.06
   1  -3 -19   58.64    4.59
   3   1 -19   59.02    4.59
  -3   1  18  285.47   11.93
  -3  -1 -18  296.66   11.11
  -1  -3  18  249.27    9.33
  -1   3 -18  295.42    8.87
   1   3  18  268.99    9.59
   3  -1  18  282.76    8.23
   1  -3 -18  279.06    9.76
   3   1 -18  289.37   10.21
  -3   1  17  432.70   15.11
  -3  -1 -17  444.43   13.95
  -1  -3  17  400.73   12.20
  -1   3 -17  415.38   11.17
   3  -1  17  424.07   10.62
   1   3  17  419.60   12.47
   1   3  17  432.06   12.14
   3   1 -17  419.58   12.92
   1  -3 -17  421.93   12.41
  -3   1  16  292.53   12.03
  -3  -1 -16  314.13   11.15
  -1  -3  16  260.09    9.42
  -1   3 -16  287.87    8.52
   3  -1  16  275.65    7.92
   1   3  16  266.17    9.41
   3   1 -16  308.60   10.38
   1   3  16  297.15    9.55
   1  -3 -16  299.06    9.68
  -1  -3  15  222.34    8.64
  -3  -1 -15  258.85    9.93
  -3   1  15  245.69   10.93
  -1   3 -15  253.94    7.66
   3  -1  15  245.68    7.14
   1   3  15  234.02    8.68
   1   3  15  254.83    8.62
   3   1 -15  264.76    9.50
   1  -3 -15  241.63    8.54
  -1  -3  14   14.90    2.55
   1   3  14   13.32    2.62
  -3   1  14   17.57    2.01
  -3  -1 -14   16.96    3.09
  -1   3 -14   16.30    1.96
   3  -1  14   18.12    1.95
   3   1 -14   11.37    2.45
   1   3  14   14.24    2.89
   1  -3 -14   11.04    2.58
  -1  -3  13  557.92   15.18
  -3   1  13  581.25   13.20
  -1   3 -13  589.32   13.29
   1   3  13  559.62   14.88
   3  -1  13  573.31   12.70
   1   3  13  565.13   14.34
   3   1 -13  601.12   15.69
   1  -3 -13  542.72   14.21
  -3   1  12  260.76    7.37
  -1  -3  12  259.35    9.17
  -3  -1 -12  279.33    9.94
  -1   3 -12  238.98    7.09
   3  -1  12  246.22    6.87
   1   3  12  257.31    8.88
   1   3  12  241.26    8.27
   3   1 -12  258.92    9.21
   1  -3 -12  238.92    8.13
   1   3  11  196.61    7.65
   3  -1  11  201.90    5.95
  -1   3 -11  199.29    6.16
  -3  -1 -11  212.71    8.48
  -3   1  11  205.64    6.32
  -1  -3  11  200.72    7.98
   1  -3 -11  184.61    6.32
   1   3  11  208.43    7.41
   1  -3 -11  202.16    7.15
   1   3  10  475.61   13.17
   3  -1  10  490.14   10.94
  -1   3 -10  487.80   11.12
  -1  -3  10  491.83   13.61
  -3   1  10  513.45   11.39
  -3  -1 -10  534.28   14.47
   1  -3 -10  459.05   11.36
   1   3  10  474.79   12.45
   3   1 -10  519.83   13.88
   3  -1  10  481.59   11.17
   1   3  10  472.76   13.50
   1  -3 -10  459.20   12.02
   3  -1   9  208.43    5.81
   1   3   9  199.49    7.64
  -1   3  -9  187.05    5.67
  -1  -3   9  188.75    7.56
  -3   1   9  205.15    5.95
  -3  -1  -9  204.58    8.20
   1  -3  -9  185.07    5.94
   1   3   9  170.77    7.38
   1   3   9  190.05    6.92
   3  -1   9  193.92    5.84
   3   1  -9  202.15    7.84
   1  -3  -9  179.01    6.48
   1   3   8  275.47    9.33
  -1   3  -8  289.45    7.31
  -1  -3   8  266.83    9.26
  -3   1   8  285.34    7.41
  -3  -1  -8  300.04   10.07
   1  -3  -8  269.97    7.45
   1   3   8  286.26    8.69
   3   1  -8  313.10    9.89
   3  -1   8  304.80    7.58
   1   3   8  264.19    9.34
   1  -3  -8  268.11    8.09
   1   3   7  804.26   18.98
  -1   3  -7  772.51   16.00
   1  -3  -7  750.78   16.22
   1  -3  -7  797.58   17.18
   1   3   7  837.89   17.97
   3   1  -7  933.52   19.89
   3  -1   7  829.15   16.38
   1   3   7  811.61   19.36
  -1  -3   7  793.09   19.00
  -3  -1  -7  922.15   20.29
  -3   1   7  817.87   16.35
   1  -3  -6   91.94    3.63
   1  -3  -6   90.07    4.12
   1   3   6  104.09    4.84
   3  -1   6   94.68    3.63
  -1   3  -6   82.17    3.29
   3   1  -6  106.93    5.41
   1   3   6   88.83    5.16
  -1  -3   6  104.99    5.40
  -3  -1  -6  107.29    5.72
  -3   1   6   97.53    3.64
   1  -3  -5  245.16    6.55
   1  -3  -5  257.68    7.22
   1   3   5  270.27    8.04
  -1   3  -5  243.79    6.34
   3   1  -5  290.53    9.29
   3  -1   5  261.09    6.63
   1   3   5  258.27    8.93
  -3  -1  -5  299.41    9.73
  -1  -3   5  249.93    8.75
  -3   1   5  255.10    6.61
  -3  -1  -4    6.81    2.29
   1  -3  -4    4.76    1.21
  -3   1   4    5.18    1.21
  -1  -3   4    4.10    2.08
  -1   3  -4    6.49    1.19
   1  -3  -4    7.26    1.89
   3   1  -4    6.01    2.13
   3  -1   4    3.48    1.11
   1   3   4    4.31    1.90
   1   3   4    7.82    2.59
   1  -3  -3 1068.48   21.02
   1   3   3 1128.09   22.26
   3  -1   3 1130.24   20.60
   3   1  -3 1261.56   24.79
  -1   3  -3 1022.71   20.21
   1   3   3 1117.46   24.07
  -3  -1  -3 1198.08   24.70
  -3   1   3 1177.98   21.02
   1  -3  -3  998.34   20.29
  -1  -3   3 1101.31   23.94
  -1   3  -2   27.69    1.79
   1  -3  -2   30.75    2.24
   1   3   2   32.43    2.98
   3   1  -2   30.30    3.11
   3  -1   2   28.93    1.83
   1   3   2   28.48    3.09
  -3   1   2   33.51    2.17
  -1  -3   2   30.19    3.21
   1  -3  -2   26.83    1.92
  -3  -1  -2   34.84    3.43
   1  -3  -1  108.61    3.84
   1   3   1  119.78    4.86
  -1   3  -1   95.37    3.40
   1   3   1  109.70    5.54
   3  -1   1  111.29    3.62
   3   1  -1  114.36    5.56
  -1   3  -1  114.15    5.41
  -3   1   1  117.04    3.93
  -1  -3   1  105.48    5.42
  -3  -1  -1  117.06    5.77
   1  -3  -1   99.68    3.47
   1  -3   0  392.78    9.25
   1   3   0  454.01   10.68
  -1   3   0  419.39    9.13
   3  -1   0  458.99    9.35
   1   3   0  429.39   12.17
   3   1   0  478.71   12.61
  -3   1   0  460.77    9.69
  -1   3   0  423.63   11.74
   1  -3   0  404.51    9.05
  -1  -3   0  410.48   12.01
  -3  -1   0  436.01   12.26
   3  -1  -1  106.23    3.50
   1  -3   1  100.15    3.44
   1   3  -1  118.42    4.62
  -1   3   1   97.51    3.41
   1   3  -1  100.61    5.28
   3   1   1  120.51    5.75
  -1   3   1  108.58    5.42
  -3   1  -1  112.11    3.81
  -3  -1   1  113.40    5.66
   1  -3   1   95.73    3.37
  -1  -3  -1  111.48    5.57
   1   3  -2   32.99    3.18
   1  -3   2   28.46    1.76
   3  -1  -2   27.74    1.82
  -1   3   2   22.17    1.74
   1   3  -2   26.82    2.95
   3   1   2   32.14    3.20
  -3   1  -2   34.09    2.16
  -1   3   2   39.02    3.61
   1  -3   2   29.07    1.93
  -3  -1   2   39.24    3.62
  -1  -3  -2   31.18    3.37
   3  -1  -3 1130.85   20.67
   1   3  -3 1130.58   21.73
  -1   3   3 1045.51   20.53
   1   3  -3 1079.20   24.07
   3   1   3 1231.58   24.78
  -3   1  -3 1174.02   21.29
  -1  -3  -3 1172.85   24.79
  -1   3   3 1070.40   23.96
   1  -3   3 1057.52   20.63
  -3  -1   3 1188.35   24.65
   1  -3   4    5.63    1.22
  -3  -1   4    3.83    2.06
  -3   1  -4    4.64    1.27
  -1  -3  -4    4.96    2.13
   1   3  -4    5.34    2.07
  -1   3   4    6.21    1.19
   3   1   4    4.70    1.98
   1   3  -4    6.87    1.98
   3  -1  -4    7.31    1.15
  -1   3   4    8.27    2.64
  -3   1  -5  274.91    6.98
   1   3  -5  260.96    6.98
   3  -1  -5  264.21    6.46
   1   3  -5  260.75    8.84
  -1   3   5  240.15    6.35
   3   1   5  286.75    9.32
  -1   3   5  255.53    9.06
  -1  -3  -5  268.54    9.31
  -3  -1   5  274.48    9.17
   1  -3   5  241.52    6.33
  -3   1  -6  101.24    3.91
   3  -1  -6   91.43    3.38
   1   3  -6   99.83    3.87
   1   3  -6   93.35    5.06
  -1   3   6   85.60    3.41
   3   1   6  104.64    5.49
  -1   3   6   91.59    5.41
  -1  -3  -6   95.13    5.45
  -3  -1   6  104.11    5.41
   1  -3   6   90.37    3.41
   3   1   7  874.87   19.37
  -1   3   7  813.40   19.73
  -3  -1   7  884.46   19.80
  -1  -3  -7  804.73   19.63
   1  -3   7  756.19   16.05
  -3   1  -7  859.52   16.96
   1   3  -7  831.08   16.23
   3  -1  -7  819.68   16.14
   1   3  -7  811.84   19.20
  -1   3   7  771.47   16.18
   3   1   7  923.43   20.05
   3   1   8  295.15    9.52
   3  -1  -8  287.10    7.18
  -1   3   8  284.70   10.02
  -3  -1   8  304.87    9.85
   1  -3   8  263.77    7.07
  -1  -3  -8  270.18    9.65
  -3   1  -8  299.24    7.89
   1   3  -8  289.88    7.06
   1   3  -8  277.51    9.42
  -1   3   8  262.65    7.17
   3   1   8  313.55    9.95
  -1   3   9  196.31    5.75
   3   1   9  205.72    7.66
   3  -1  -9  184.27    5.51
  -1   3   9  189.92    8.03
  -3  -1   9  217.26    8.09
   1  -3   9  185.09    5.54
  -1  -3  -9  181.01    7.78
  -3   1  -9  207.69    6.33
   1   3  -9  187.31    5.19
   1   3  -9  179.84    7.41
  -1   3   9  166.61    5.51
   3   1   9  193.53    7.64
  -1   3  10  471.65   10.85
   3   1  10  502.59   13.29
   3  -1 -10  470.29   10.80
  -1   3  10  479.58   14.04
  -3  -1  10  503.03   13.78
   1  -3  10  449.89   10.69
  -1  -3 -10  477.65   13.80
  -3   1 -10  519.15   11.83
   1   3 -10  484.99   10.00
   1   3 -10  459.17   13.18
  -1   3  10  439.31   10.83
   3   1  10  503.12   13.62
  -1   3  11  187.26    5.99
   3   1  11  215.64    7.94
   3  -1 -11  206.23    6.13
   1  -3  11  181.50    5.86
  -1   3  11  198.73    8.52
  -3  -1  11  221.90    8.46
  -1  -3 -11  212.53    8.55
  -3   1 -11  220.11    6.90
   1   3 -11  211.25    5.20
   1   3 -11  200.15    7.92
   3   1  12  252.29    8.74
  -1   3  12  246.50    6.99
   3  -1 -12  229.02    6.83
   1  -3  12  229.96    6.74
  -3  -1  12  251.30    9.20
  -1   3  12  245.17    9.64
  -1  -3 -12  233.16    9.15
  -3   1 -12  258.60    7.80
   1   3 -12  242.18    5.63
   1   3 -12  240.18    8.83
  -1   3  13  567.20   12.68
   3   1  13  588.28   14.97
   3  -1 -13  564.45   12.80
  -3  -1  13  594.47   15.57
  -1   3  13  573.20   16.15
  -1  -3 -13  569.79   15.81
  -3   1 -13  594.07   13.84
   1   3 -13  552.23   15.10
   1   3 -13  556.07   10.70
   3   1  14   21.03    2.93
  -1   3  14   18.81    2.09
   3  -1 -14   15.58    1.92
  -3  -1  14   17.53    2.89
  -1   3  14   17.43    3.49
   1  -3  14   15.76    1.73
  -1  -3 -14   12.19    2.79
   1   3 -14   17.00    2.77
  -3  -1  15  252.76    9.25
  -1   3  15  246.65    9.98
  -1  -3 -15  244.14    9.78
   3  -1 -15  242.04    7.42
  -1   3  15  246.81    7.33
   3   1  15  245.56    8.83
   1   3 -15  266.66    9.49
  -1   3  16  302.14   11.33
  -1  -3 -16  315.68   11.31
  -3  -1  16  298.86   10.32
   3  -1 -16  299.07    8.61
  -1   3  16  287.98    8.31
   3   1  16  317.18   10.21
   1   3 -16  294.55   10.29
  -1  -3 -17  439.94   13.91
  -3  -1  17  445.46   12.95
   3  -1 -17  390.82   10.77
   3   1  17  456.69   12.82
  -1   3  17  429.84   10.79
   1   3 -17  385.20   12.48
  -1  -3 -18  284.41   10.92
  -3  -1  18  277.22    9.98
  -1   3  18  293.47    8.45
   3   1  18  286.89    9.91
   1   3 -18  278.42   10.10
   3  -1 -18  277.84    8.53
   3   1  19   59.84    4.47
  -1   3  19   57.43    3.59
   3  -1 -19   55.40    3.56
  -1  -3 -19   56.39    5.02
   1   3 -19   50.32    4.27
   3   1  20  504.47   14.06
  -1   3  20  476.04   12.12
   3  -1 -20  450.20   12.31
  -1  -3 -20  478.60   15.33
   1   3 -20  496.39   14.49
   1  -3  20  458.29   11.69
   3   1  21   24.66    3.32
  -1   3  21   27.18    2.73
  -1  -3 -21   21.64    3.64
   1   3 -21   28.96    3.49
   1  -3  21   28.69    2.61
   3   1  22  729.57   18.40
  -1  -3 -22  728.65   20.30
   1   3 -22  680.28   18.53
   1  -3  22  678.72   15.93
  -1   3  22  689.59   16.40
   3   1  23  272.31    9.93
  -1  -3 -23  252.12   11.05
   1   3 -23  259.90   10.17
  -1   3  23  247.47    8.31
   1  -3  23  246.77    8.07
   3   1  24  314.15   10.98
   1  -3  24  303.18    9.24
  -1   3  24  302.14    9.48
  -1  -3 -24  317.51   12.62
   1   3 -24  289.75   11.08
  -1   3  25  135.77    6.10
   1  -3  25  137.29    5.88
   1   3 -25  141.58    7.49
  -1  -3 -25  134.40    8.17
   3   1  25  141.65    7.16
  -1   3  26   21.02    2.79
   1  -3  26   18.55    2.53
   1   3 -26   21.00    3.35
  -1  -3 -26   23.12    4.18
   3   1  26   19.79    3.32
  -1   3  27  334.02   10.56
   1  -3  27  323.10   10.19
   1   3 -27  351.19   12.73
  -1  -3 -27  345.77   13.96
   3   1  27  359.47   12.22
  -1   3  28  296.06    9.98
  -3  -1  28  321.25   12.93
   1  -3  28  291.57    9.61
   1   3 -28  302.80   11.94
  -1  -3 -28  316.71   13.53
   3   1  28  309.09   11.41
  -1   3  29  215.14    8.30
  -3  -1  29  228.93   10.84
   1  -3  29  212.73    8.07
   1   3 -29  218.13   10.09
  -1  -3 -29  222.01   11.37
   3   1  29  220.14    9.49
  -1   3  30   35.85    3.55
  -3  -1  30   35.39    4.83
   1  -3  30   36.21    3.37
   1   3 -30   33.49    4.21
  -1  -3 -30   32.75    4.91
   3   1  30   31.84    2.29
   3   1  30   39.15    4.27
  -1   3  31   58.28    2.70
   3   1  31   64.93    5.27
   3   1  31   60.82    2.88
   1   3 -31   58.81    5.49
  -1   3  31   58.41    4.45
  -3  -1  31   64.92    6.06
   1  -3  31   61.80    4.35
  -1  -3 -31   50.48    5.99
  -1   3  31   57.48    3.05
   3   1  32   62.35    2.98
   3   1  32   71.94    5.54
  -1   3  32   61.86    2.75
   1   3 -32   68.34    5.87
  -1   3  32   67.93    4.79
  -3  -1  32   65.85    6.16
   1  -3  32   64.41    4.47
  -1  -3 -32   64.64    6.70
  -1   3  32   60.04    3.17
  -1   3  33   44.94    4.17
  -3  -1  33   51.64    5.59
   1  -3  33   47.90    4.01
   1   3 -33   46.85    5.09
  -1   3  33   43.48    2.45
   3   1  33   54.87    4.96
   3   1  33   48.34    2.68
  -1   3  33   41.41    2.76
  -1   3  34   96.90    5.90
  -3  -1  34  111.48    7.82
   1  -3  34   97.74    5.66
   1   3 -34   86.53    6.74
  -1   3  34   90.46    3.42
   3   1  34   95.79    6.58
   3   1  34   94.04    3.62
  -1   3  34   95.04    3.93
   1  -3  35  387.00   12.50
  -1   3  35  394.84   12.95
   1   3 -35  406.47   15.35
   3   1  35  404.57   14.23
   3   1  35  403.29    8.98
  -1   3  35  397.01    8.72
  -1   3  35  396.64    9.44
  -1   3  36   67.12    5.17
   1  -3  36   76.77    5.17
   1   3 -36   70.50    6.28
   3   1  36   76.81    3.33
   3   1  36   74.70    5.95
  -1   3  36   74.26    3.18
  -1   3  36   74.79    3.55
  -1   3  37  399.54    8.90
   3   1  37  407.69    9.15
   3   1  37  409.44   14.63
   1   3 -37  369.11   15.14
  -1   3  37  413.01   13.54
   1  -3  37  380.45   12.70
   3   1  37  420.36   13.69
  -1   3  37  422.42    9.70
  -1   3  38   77.34    3.25
   3   1  38   72.07    6.07
   3   1  38   79.12    3.44
   1   3 -38   79.08    6.74
  -1   3  38   78.43    5.60
   1  -3  38   77.69    5.37
   3   1  38   81.73    5.97
  -1   3  38   78.26    3.73
   3   1  39  198.96    5.62
   3   1  39  192.52    9.85
  -1   3  39  189.33    5.34
   1   3 -39  174.90   10.17
   3   1  39  220.36    9.40
  -1   3  39  194.72    6.01
  -1   3  39  204.57    9.22
   1  -3  39  191.66    8.59
   3   1  40   18.33    2.23
  -1   3  40   19.01    2.13
   1  -3  40   14.54    3.05
  -3  -1  40   15.18    3.80
   3   1  40   13.80    3.51
  -1   3  40   20.94    3.41
   3   1  40   15.60    3.65
   1   3 -40    7.83    3.30
  -1   3  40   19.31    2.48
  -1   3  41  336.23    8.70
  -1   3  41  332.16    7.96
   3   1  41  335.88   13.62
   3   1  41  332.42    8.14
   1   3 -41  353.53    8.54
  -1   3  41  332.38   12.55
   1  -3  41  342.43   12.20
  -3  -1  41  365.40   14.32
  -3   1 -41  340.18    8.46
   1   3 -41  359.87    8.58
   1   3 -41  335.47    8.66
   3   1  41  363.80   12.55
   3   1  42  232.96    9.80
  -3   1 -42  196.74    6.44
   3  -1 -42  211.99    6.07
  -1   3  42  219.76    6.59
  -1   3  42  224.22    5.92
   3   1  42  212.24   10.67
   3   1  42  219.01    6.05
   1   3 -42  209.25    6.25
  -1   3  42  208.22    9.72
   1  -3  42  204.37    9.24
  -3  -1  42  249.38   11.65
  -3   1 -42  213.73    6.28
   1   3 -42  215.22    6.50
   1   3 -42  224.55    6.38
   3   1  43  364.70   12.60
  -3   1 -43  328.45    8.90
   3  -1 -43  348.16    8.51
  -1   3  43  339.90    8.88
   3   1  43  334.49   13.80
   3   1  43  349.29    8.33
  -1   3  43  337.45    8.04
   1   3 -43  349.83    8.63
  -1   3  43  340.04   12.94
   1  -3  43  326.89   12.25
  -3   1 -43  339.11    8.61
   1   3 -43  358.66    8.69
   1   3 -43  345.15    8.85
  -3   1 -44   78.38    3.99
   1   3 -44   77.96    3.62
   3  -1 -44   89.48    3.81
  -1   3  44   73.44    3.97
  -3  -1  44   81.02    3.61
   3   1  44   84.36    3.72
   3   1  44   81.81    6.83
  -1   3  44   82.29    3.53
   1   3 -44   83.46    3.76
  -1   3  44   79.46    6.35
   1  -3  44   75.87    5.87
  -3  -1  44   94.57    7.39
  -3   1 -44   77.42    3.80
   1   3 -44   86.58    3.89
   1   3 -44   79.85    3.93
  -3   1 -45  175.91    6.01
   1   3 -45  165.11    5.48
   3  -1 -45  186.72    5.72
  -1   3  45  174.52    5.91
  -3  -1  45  165.32    5.32
   3   1  45  172.95    5.34
   3   1  45  179.68    9.99
  -1   3  45  173.87    5.19
   1   3 -45  179.10    5.68
  -1   3  45  177.30    9.26
   1  -3  45  156.53    8.35
  -3  -1  45  188.78   10.35
  -3   1 -45  181.76    5.74
   1   3 -45  173.88    5.84
  -3   1 -46   19.57    2.59
   3  -1 -46   16.03    2.25
   1   3 -46   10.54    2.05
  -3  -1  46   24.93    2.48
  -1   3  46   12.56    2.54
  -1   3  46   15.50    2.18
   3   1  46   15.54    2.26
   1   3 -46   13.14    2.19
  -3  -1  46   12.26    4.05
   3   1  46   15.14    4.12
  -1   3  46   11.71    3.43
  -3   1 -46   16.83    2.46
   1   3 -46   13.82    2.41
  -3   1 -47  227.15    7.08
   1   3 -47  212.29    6.59
   3  -1 -47  238.43    6.82
  -3  -1  47  222.38    6.33
  -1   3  47  225.31    6.95
  -1   3  47  220.08    6.08
   3   1  47  227.84    6.32
   3   1  47  232.02   11.52
   1   3 -47  237.25    6.74
  -1   3  47  220.75   10.71
  -3  -1  47  258.30   12.23
  -3   1 -47  232.92    6.80
   1   3 -47  221.96    6.83
  -3   1 -48   25.30    2.81
  -1  -3 -48   25.47    5.58
   1   3 -48   22.46    2.49
   3  -1 -48   29.50    2.68
  -3  -1  48   41.49    2.92
  -1   3  48   29.78    2.97
  -1   3  48   32.03    2.53
   3   1  48   33.35    2.61
   1   3 -48   32.61    2.72
  -1   3  48   29.45    4.47
  -3  -1  48   32.26    5.14
   3   1  48   26.45    4.74
  -3   1 -48   32.65    2.88
   1   3 -48   31.78    2.85
  -1  -3 -49   66.79    7.61
  -3   1 -49   55.11    3.58
   1   3 -49   48.11    3.20
   3  -1 -49   63.30    3.57
  -1   3  49   59.50    3.69
  -3  -1  49   65.31    3.45
   3   1  49   54.14    6.12
  -1   3  49   59.00    3.07
   3   1  49   63.66    3.25
   1   3 -49   57.63    3.33
  -1   3  49   55.41    5.66
  -3  -1  49   54.65    6.31
  -3   1 -49   60.84    3.54
   1   3 -49   57.47    3.48
  -3   1 -50  144.35    5.57
   3  -1 -50  162.28    5.47
  -1  -3 -50  148.47    5.14
  -3  -1  50  152.93    5.22
  -1   3  50  146.05    5.56
   3   1  50  145.50    9.33
   3   1  50  156.77    5.01
  -1   3  50  155.66    4.82
   1   3 -50  157.43    5.35
  -3  -1  50  155.49    9.68
  -3   1 -50  155.64    5.46
   1   3 -50  155.57    5.49
  -3  -1  51   18.45    2.52
   3   1  51   11.91    2.12
  -1   3  51    6.24    2.41
  -1   3  51    9.83    1.98
  -1  -3 -51   10.53    1.95
   3  -1 -51   16.39    2.31
   1   3 -51   11.74    2.17
   1   3 -51   12.18    2.33
  -3   1 -51   11.31    2.45
  -3   1 -51   16.82    2.48
  -3   1 -52   18.66    2.56
  -3  -1  52   26.04    2.68
  -1   3  52   17.58    2.67
  -1   3  52   22.66    2.24
   3   1  52   21.09    2.33
  -1  -3 -52   19.68    2.26
   3  -1 -52   22.66    2.51
   1   3 -52   21.03    2.45
  -3   1 -52   24.75    2.79
   1   3 -52   18.23    2.44
  -3   1 -53   50.37    3.41
  -1   3  53   43.61    3.36
  -3  -1  53   48.04    3.21
   3   1  53   47.70    2.87
  -1  -3 -53   49.57    2.99
   3  -1 -53   53.99    3.26
   1   3 -53   50.25    3.14
  -3   1 -53   49.76    3.36
   1   3 -53   50.92    3.28
  -3   1 -54  145.13    5.58
  -3  -1  54  155.42    5.35
  -1   3  54  154.86    5.68
   3   1  54  160.79    4.93
  -1  -3 -54  154.41    5.19
   3  -1 -54  159.73    5.47
   1   3 -54  159.76    5.38
  -3   1 -54  161.59    5.60
   1   3 -54  161.71    5.54
  -3   1 -55   31.92    2.90
  -1  -3 -55   26.56    2.42
  -3  -1  55   36.67    2.95
  -1   3  55   23.85    2.87
   3   1  55   29.92    2.42
   3  -1 -55   33.55    2.74
   1   3 -55   29.94    2.67
  -3   1 -55   34.07    2.96
   1   3 -55   32.30    2.84
  -3   1 -56  106.84    4.67
  -1  -3 -56   98.55    4.10
  -1   3  56  105.02    4.68
  -3  -1  56  109.88    4.46
   3   1  56  107.55    3.90
   3  -1 -56  111.42    4.49
   1   3 -56  107.88    4.34
  -3   1 -56  111.55    4.62
   1   3 -56  105.37    4.41
   1   3 -56  107.91    4.46
  -3   1 -57   36.26    2.99
  -1  -3 -57   35.41    2.67
  -3  -1  57   36.86    2.94
  -1   3  57   30.52    3.03
   3   1  57   36.67    2.46
   3  -1 -57   41.12    2.92
   1   3 -57   36.72    2.76
  -3   1 -57   39.13    3.10
   1   3 -57   39.20    2.94
   1   3 -57   37.76    2.93
   1   3 -58    5.69    1.91
   3  -1 -58    8.13    2.01
  -1  -3 -58    7.57    1.86
  -3   1 -58    7.57    2.18
  -3  -1  58    5.48    2.04
  -1   3  58    0.38    2.26
   1   3 -58    8.46    2.06
  -3   1 -58    7.36    2.30
   1   3 -58    8.18    2.21
  -3   1 -59   25.14    2.68
  -1  -3 -59   21.92    2.28
  -3  -1  59   19.38    2.46
  -1   3  59   17.30    2.68
   1   3 -59   26.37    2.47
   1   3 -59   23.28    2.58
   1   3 -59   27.48    2.55
  -3   1 -59   24.68    2.67
   3  -1 -59   25.65    2.54
  -1  -3 -60   44.33    2.80
   3  -1 -60   51.61    3.06
  -3  -1  60   45.20    3.02
  -1   3  60   46.12    3.28
   1   3 -60   49.52    2.97
  -3   1 -60   49.08    3.18
   1   3 -60   48.74    3.01
   1   3 -60   52.82    3.18
  -1  -3 -61   59.59    3.15
  -1   3  61   61.92    3.65
  -3  -1  61   67.37    3.46
   3  -1 -61   75.72    3.57
   1   3 -61   70.70    3.36
  -3   1 -61   75.21    3.62
   1   3 -61   72.30    3.53
   1   3 -61   68.39    3.38
   1   3 -62    5.36    1.79
  -1  -3 -62    3.63    1.63
   3  -1 -62    5.29    1.84
   1   3 -62    5.16    1.84
   1   3 -62    5.85    1.97
  -3   1 -62    4.95    2.09
  -1   3  62   -1.21    2.18
  -3  -1  62   -1.16    1.95
   3  -1 -63    5.14    1.81
  -1  -3 -63    2.04    1.58
  -3   1 -63    4.15    2.02
   1   3 -63    4.04    1.92
   1   3 -63    4.06    1.77
  -3  -1  63   -2.11    1.95
  -1   3  63    0.15    2.07
  -1  -3 -64   11.76    1.80
   3  -1 -64   10.06    1.88
  -3   1 -64   11.44    2.15
   1   3 -64   10.93    1.85
   1   3 -64   11.24    2.03
  -3  -1  64    6.89    1.90
  -1   3  64    5.23    2.05
  -1  -3 -65    2.23    1.52
   3  -1 -65    2.45    1.64
  -3   1 -65   -0.15    1.83
   1   3 -65    2.17    1.82
   1   3 -65    1.18    1.51
  -1   3  65    1.76    1.75
   3  -1 -66    1.52    1.56
  -1  -3 -66    2.29    1.46
   1   3 -66    2.36    1.46
   1   3 -66    1.96    1.69
  -3   1 -66    4.64    1.92
  -3  -1  66   -1.37    1.70
  -1   3  66    2.92    1.71
   3  -1 -67    3.77    1.61
  -1  -3 -67    3.54    1.45
   1   3 -67    3.29    1.44
  -3   1 -67    2.16    1.79
   1   3 -67    1.99    1.65
  -3  -1  67   -1.04    1.66
  -1  -3 -68   38.34    2.21
   3  -1 -68   45.20    2.57
  -3   1 -68   53.61    2.69
   1   3 -68   51.69    2.64
   1   3 -68   47.82    2.25
  -3  -1  68   37.53    2.25
   1   3 -69   23.42    1.67
   1   3 -69   28.20    2.12
  -3   1 -69   30.16    2.20
   3  -1 -69   25.34    2.05
  -1  -3 -69   22.18    1.78
   1   3 -70   11.77    1.70
  -1  -3 -70    8.91    1.40
   1   3 -71   14.14    1.70
  -3   1 -71   16.93    1.85
   1   3 -72   17.91    1.62
  -3   1 -72   16.44    1.83
   1   3 -73   20.56    1.58
  -3   1 -73   20.56    1.76
   1   3 -74   26.78    1.61
  -3   1 -74   25.35    1.69
  -3   1 -75    4.62    1.18
   1   3 -75    4.19    1.02
   1   3 -76    8.83    1.00
  -3   1 -76    7.48    1.03
   1   3 -77    0.72    0.68
   2  -3 -75    6.21    0.89
   2  -3 -74    8.89    1.07
   3   2 -73    3.27    0.88
   2  -3 -73    3.13    1.06
  -3   2  73    2.88    1.04
  -3   2  72   33.24    1.88
   2  -3 -72   31.74    1.83
   3   2 -72   31.12    1.50
   3   2 -71    4.31    1.10
   2  -3 -71    3.55    1.24
  -3   2  71    5.36    1.30
   3   2 -70    3.06    1.16
   2  -3 -70    2.82    1.30
  -3   2  70    3.90    1.42
   2  -3 -69   23.06    1.88
   3   2 -69   18.14    1.41
   3   2 -69   22.25    1.67
  -3   2  69   23.64    1.98
  -3   2  68   16.77    1.88
   3   2 -68   14.31    1.44
   3   2 -68   16.47    1.64
   2  -3 -68   17.21    1.78
  -3   2  67   49.66    2.65
   2  -3 -67   48.17    2.56
   3   2 -67   41.16    2.16
   3   2 -67   48.88    2.34
   2  -3 -66    3.87    1.58
   3   2 -66    5.63    1.49
   3   2 -66    4.10    1.53
  -3   2  66    5.38    1.74
  -3   2  65   14.82    2.02
   2  -3 -65   11.16    1.82
   3   2 -65   14.46    1.76
   3   2 -65   15.31    1.81
   2  -3 -64   11.05    1.84
   3   2 -64   10.07    1.80
   3   2 -64   10.28    1.76
  -3   2  64    8.74    1.92
   2   3  64   10.57    1.64
   2  -3 -63    7.74    1.79
   3   2 -63    6.85    1.78
   3   2 -63    7.46    1.74
  -3   2  63    8.25    1.95
   2   3  63    6.97    1.66
  -3   2  62   12.90    2.14
   2  -3 -62   13.42    2.04
  -2   3 -62   12.95    2.11
   3   2 -62   12.87    1.93
   3   2 -62   13.59    2.10
   2   3  62   13.74    1.84
   2  -3 -61    2.85    1.73
  -2   3 -61    3.51    1.91
   3   2 -61    3.17    1.78
   3   2 -61    2.77    1.75
   2   3  61    3.96    1.72
  -3   2  61    3.15    1.93
   2  -3 -60    1.93    1.71
   3   2 -60    1.71    1.82
   3   2 -60    1.60    1.71
  -2   3 -60    1.77    1.92
   2   3  60    0.84    1.67
  -3   2  60    1.83    1.86
   2  -3 -59    1.09    1.78
  -2   3 -59    1.55    1.93
   3   2 -59   -0.38    1.89
   3   2 -59    1.46    1.78
   2   3  59    0.81    1.75
  -3   2  59    1.42    1.96
  -3   2  58   31.61    2.83
   2  -3 -58   35.97    2.71
   3   2 -58   33.46    2.84
  -2   3 -58   33.04    2.75
   3   2 -58   32.69    2.63
   2   3  58   32.64    2.53
  -3   2  57   34.01    2.93
   2  -3 -57   37.33    2.80
   3   2 -57   33.46    2.71
   3   2 -57   33.46    2.91
  -2   3 -57   36.88    2.89
   2   3  57   36.65    2.65
  -3   2  56  276.33    7.80
   2  -3 -56  258.99    7.37
  -2   3 -56  258.22    6.88
   3   2 -56  271.43    7.65
   3   2 -56  254.14    7.12
  -2   3 -56  276.20    7.36
   2   3  56  275.93    7.05
   2  -3 -55    2.66    1.93
   3   2 -55    1.30    2.08
  -2   3 -55    2.77    2.07
   3   2 -55    2.60    2.03
  -2   3 -55    2.53    1.78
   2   3  55    2.72    1.95
  -3   2  55   -1.39    2.21
   2  -3 -54    7.98    2.11
  -2   3 -54    6.32    1.91
   3   2 -54    7.42    2.28
   3   2 -54    7.62    2.05
  -2   3 -54   11.83    2.31
   2   3  54    9.13    2.20
  -3   2  54    1.29    2.40
   2  -3 -53  114.55    4.58
  -2   3 -53  109.25    4.23
   3   2 -53  102.66    4.32
  -2   3 -53  106.28    4.40
   3   2 -53  103.53    4.66
   2   3  53  109.94    4.27
  -3   2  52  128.71    5.39
   2  -3 -52  127.28    5.01
  -2   3 -52  133.25    4.93
  -2   3 -52  128.82    4.73
   3   2 -52  136.66    5.36
   3   2 -52  126.84    4.84
   2   3  52  143.12    4.82
   2  -3 -51   12.13    2.27
  -2   3 -51   15.56    2.22
   3   2 -51   12.88    2.55
   3   2 -51   12.24    2.25
  -2   3 -51   16.40    2.44
   2   3  51   14.75    2.40
  -3   2  50  159.08    6.03
   2  -3 -50  166.16    5.65
  -2   3 -50  162.70    5.44
   3   2 -50  163.18    5.96
  -2   3 -50  165.47    5.58
   3   2 -50  155.95    5.45
   2   3  50  165.89    5.35
  -3   2  49   48.43    3.68
   2   3  49   55.13    3.27
   2  -3 -49   57.42    3.34
  -2   3 -49   56.14    3.27
   3   2 -49   48.46    3.25
  -2   3 -49   55.01    3.36
   3   2 -49   55.11    3.67
  -3   2  48  130.21    5.41
   2   3  48  118.84    8.84
   2   3  48  124.74    4.63
  -2   3 -48  126.36    4.71
  -2   3 -48  117.87    4.62
   3   2 -48  121.52    4.78
   3   2 -48  123.05    5.24
  -2   3 -48  123.59    4.75
   2  -3 -48  127.77    4.79
   2  -3 -47  170.23    5.61
  -3   2  47  172.26    6.23
  -3  -2 -47  176.57    5.29
   2   3  47  181.65    5.61
   2   3  47  152.61    9.94
  -2   3 -47  168.93    5.57
   2   3  47  177.93    9.93
   3   2 -47  170.09    6.19
   3   2 -47  169.57    5.68
  -2   3 -47  173.37    5.66
  -2   3 -47  175.14    5.68
   2  -3 -46   76.05    3.60
  -3  -2 -46   68.27    3.24
  -3   2  46   63.70    4.05
   2   3  46   66.33    6.80
   2   3  46   71.24    3.61
  -2   3 -46   65.72    3.06
  -2   3 -46   73.02    3.57
  -3   2  46   64.06    7.71
   2  -3 -46   62.47    7.34
   2   3  46   68.86    6.64
  -2   3 -46   65.93    3.52
   3   2 -46   68.35    3.67
  -2   3 -46   73.76    3.67
   3   2 -46   72.24    4.10
   2  -3 -45    2.13    1.67
  -3  -2 -45    1.53    1.63
  -3   2  45   -3.00    2.46
   2   3  45    1.92    2.01
  -2   3 -45    1.68    1.33
  -2   3 -45    3.13    1.80
  -2  -3  45    3.22    3.91
  -3   2  45    1.31    3.60
   2   3  45   -1.12    3.22
   2  -3 -45    1.48    3.81
   2   3  45    1.47    3.48
   3   2 -45    2.43    2.27
  -2   3 -45    2.56    1.91
  -2   3 -45    1.88    1.86
   2  -3 -44   24.94    2.30
  -3   2  44   22.48    2.84
  -3  -2 -44   21.26    2.19
   2   3  44   26.21    2.56
  -2   3 -44   21.58    2.32
  -2   3 -44   22.47    1.99
  -2  -3  44   24.14    5.38
  -3   2  44   18.19    5.15
   2   3  44   22.46    4.63
   2  -3 -44   23.70    5.26
   2   3  44   24.25    4.70
   3   2 -44   24.69    4.80
  -2   3 -44   22.35    2.49
  -2   3 -44   27.25    2.56
   3   2 -44   20.89    2.75
   2  -3 -43   63.94    3.12
  -3  -2 -43   62.67    3.08
  -3   2  43   57.18    3.74
   2   3  43   58.16    6.33
   2   3  43   59.64    3.27
   3   2 -43   51.94    6.38
  -2   3 -43   61.88    3.26
  -2   3 -43   54.81    2.77
  -3   2  43   61.41    7.47
  -2  -3  43   65.96    7.59
   2   3  43   66.05    6.46
   2  -3 -43   66.63    7.29
  -2   3 -43   54.78    3.22
  -2   3 -43   59.88    3.30
   3   2 -43   61.74    3.79
   2  -3 -42   45.98    2.88
  -3  -2 -42   57.33    2.94
  -3   2  42   58.36    3.66
   2   3  42   53.85    3.15
   2   3  42   54.89    5.91
  -2   3 -42   48.45    2.64
  -2   3 -42   51.87    3.02
   3   2 -42   41.41    5.82
  -3   2  42   50.61    6.94
   2  -3 -42   46.99    6.56
   2   3  42   57.65    6.15
  -2   3 -42   54.71    3.14
  -2   3 -42   53.42    3.15
   3   2 -42   55.15    3.59
  -3  -2 -41  115.10    4.10
  -3   2  41  112.09    4.84
   2   3  41  127.23    8.56
   2   3  41  117.48    4.30
   3   2 -41  109.76    8.47
  -2   3 -41  118.81    4.34
  -2   3 -41  112.48    3.94
  -3   2  41  118.96    9.51
   2   3  41  137.18    8.45
   2  -3 -41  123.76    9.05
  -2   3 -41  112.84    4.38
  -2   3 -41  116.41    4.33
  -3  -2 -40  130.14    4.31
  -3   2  40  126.73    5.11
   2   3  40  122.87    8.38
   2   3  40  120.91    4.37
   3   2 -40  111.89    8.50
  -2   3 -40  130.78    4.48
  -3   2  40  131.88    9.90
   2   3  40  147.82    8.63
   2  -3 -40  139.82    9.51
  -2   3 -40  130.36    4.64
  -2   3 -40  125.92    4.45
  -2   3 -39    9.73    2.02
  -2   3 -39   10.70    1.96
  -3   2  39    7.84    2.32
   2   3  39   12.94    2.13
  -2   3 -39   11.17    1.87
  -3   2  39    8.62    4.10
   2   3  39   13.75    3.88
   2  -3 -39    3.78    2.08
   3   2 -39   11.60    3.67
   2  -3 -39    9.66    4.03
   2   3  39   12.92    4.13
  -3   2  38  119.03    4.84
   2   3  38  123.10    8.25
   2   3  38  126.76    4.25
   3   2 -38  114.97    8.40
  -3   2  38  132.57    9.73
   2   3  38  139.67    8.34
   2  -3 -38  131.59    8.88
   2   3  37   66.17    3.20
   2   3  37   70.09    6.37
   3   2 -37   70.33    6.62
  -3   2  37   78.31    7.70
  -3   2  37   71.12    3.85
   2   3  37   80.94    6.59
   2  -3 -37   76.88    7.02
  -3   2  36   31.23    2.90
   2   3  36   33.81    2.50
   2   3  36   27.82    4.48
   3   2 -36   28.19    4.69
  -3   2  36   27.59    5.45
  -3  -2 -36   23.61    5.19
   2   3  36   32.48    4.75
   2  -3 -36   33.89    5.12
  -3   2  35  104.72    4.50
   2   3  35  102.07    3.85
   2   3  35  109.80    7.61
   3   2 -35  112.40    8.06
  -3   2  35  103.98    8.67
  -3  -2 -35   97.98    8.75
   2  -3 -35  111.84    8.02
   2   3  35  129.45    7.88
  -3   2  34  270.48    7.58
   2   3  34  280.99   12.07
   2   3  34  258.16    6.69
   3   2 -34  254.45   12.24
  -3   2  34  287.29   13.93
  -3  -2 -34  270.65   14.21
   2   3  34  291.79   11.73
   2  -3 -34  277.21   12.42
  -3   2  33   38.66    2.96
   2   3  33   47.78    5.12
   2   3  33   43.89    2.63
   3   2 -33   51.19    5.55
  -3   2  33   42.31    6.03
  -3  -2 -33   42.08    5.98
   2   3  33   54.85    5.37
   2  -3 -33   57.14    5.86
  -3   2  32  142.79    5.08
   2   3  32  132.81    8.13
   2   3  32  138.40    4.45
   3   2 -32  149.73    8.97
  -3   2  32  150.67    9.98
  -3  -2 -32  149.24   10.27
   2   3  32  164.88    8.47
   2  -3 -32  144.98    8.73
  -3   2  31  108.80    4.34
   2   3  31  112.03    7.34
   2   3  31  104.25    3.77
   3   2 -31  109.39    7.67
  -3  -2 -31  112.25    8.72
   2   3  31  118.75    7.25
   2  -3 -31  110.05    7.54
  -3   2  31  124.95    8.99
   2   3  30    3.62    1.61
  -3   2  30    0.41    1.78
  -3   2  30    3.56    3.59
   2   3  30    3.79    2.62
  -3  -2 -30    2.31    3.06
   3   2 -30    4.79    2.69
   2  -3 -30    1.36    2.97
   2   3  30    6.19    3.16
  -3   2  29  347.05    8.50
   2   3  29  323.11    7.71
   2   3  29  340.47   13.03
   3   2 -29  354.03   13.81
  -3   2  29  358.31   15.20
  -3  -2 -29  340.53   14.90
   2   3  29  377.27   12.84
   2  -3 -29  368.54   13.54
  -3   2  28  466.97   10.58
  -3   2  28  490.05   18.04
  -2  -3  28  451.32   15.72
   2   3  28  475.37   15.68
  -3  -2 -28  485.82   17.94
   2   3  28  494.16   15.13
   3   2 -28  446.64   15.88
   2  -3 -28  482.27   15.81
  -3   2  27  126.79    4.48
  -3   2  27  116.46    8.62
  -2  -3  27  125.67    7.61
   2   3  27  125.77    7.48
  -3  -2 -27  129.11    8.89
   2   3  27  142.31    7.51
   2  -3 -27  138.25    7.91
   3   2 -27  140.65    8.11
  -3   2  26  116.34    4.19
  -3   2  26  123.55    8.68
  -2  -3  26  117.01    7.21
   2   3  26  116.45    7.12
  -3  -2 -26  117.49    8.34
   2   3  26  124.57    7.02
   2  -3 -26  129.76    7.49
   3   2 -26  122.14    7.54
  -3   2  25   72.73    6.92
  -2  -3  25   71.28    5.61
   2   3  25   71.30    5.62
  -3  -2 -25   75.69    6.87
   2   3  25   80.90    5.65
   2  -3 -25   74.57    5.78
   3   2 -25   76.50    6.00
  -3   2  24  111.98    8.27
  -2  -3  24   97.54    6.44
   2   3  24  100.68    6.52
  -3  -2 -24  105.63    7.75
   2   3  24  105.57    6.32
   2  -3 -24  103.23    6.51
   3   2 -24  114.04    7.10
  -3   2  23   22.70    4.61
  -2  -3  23   24.96    3.61
   2   3  23   21.27    3.44
  -3  -2 -23   18.88    3.86
   2  -3 -23   19.47    3.46
   3   2 -23   20.26    3.43
  -3   2  22  392.84   15.34
  -2  -3  22  379.81   13.47
   2   3  22  390.48   13.24
   2  -3 -22  401.23   13.09
   3   2 -22  414.20   14.05
  -3  -2 -22  384.93   14.74
  -3   2  21   10.50    4.03
   2   3  21    9.59    2.88
  -3  -2 -21    9.48    3.19
  -2  -3  21    8.90    2.65
   2  -3 -21   11.78    3.05
   3   2 -21    9.30    2.74
  -2  -3  20  344.48   12.52
  -3   2  20  351.84   14.25
  -3  -2 -20  360.22   13.75
   2   3  20  350.78   12.20
   2  -3 -20  340.37   11.58
   3   2 -20  360.95   12.83
  -2  -3  19  345.87   12.54
  -3  -2 -19  355.64   13.68
  -3   2  19  359.79   14.25
   2   3  19  345.98   12.02
   2  -3 -19  358.62   11.70
   3   2 -19  342.30   12.48
  -2  -3  18  439.23   14.37
  -3  -2 -18  425.63   14.90
   2   3  18  410.33   13.49
   2  -3 -18  422.04   12.84
   3   2 -18  446.31   14.28
  -2  -3  17   65.42    5.19
  -3  -2 -17   64.80    5.57
   2   3  17   62.87    4.90
   2  -3 -17   62.47    4.59
   3   2 -17   49.95    4.62
  -2  -3  16  229.71    9.79
  -3  -2 -16  210.00    9.89
   2   3  16  223.14    9.17
   2  -3 -16  224.47    8.47
   3   2 -16  247.37    9.96
  -2  -3  15  391.95   13.34
  -3  -2 -15  388.22   13.59
   2   3  15  379.14   12.54
   2  -3 -15  368.96   11.38
   3   2 -15  401.92   13.20
  -2  -3  14  247.34   10.12
  -3  -2 -14  235.20   10.24
   2   3  14  222.33    9.27
   2  -3 -14  241.95    8.59
   3   2 -14  254.13   10.01
   2   3  14  241.16    9.80
  -3  -2 -13  696.06   19.16
  -2  -3  13  734.52   19.14
  -3   2  13  684.90   20.12
   2   3  13  700.82   18.18
   2  -3 -13  672.52   16.37
   3   2 -13  682.81   18.34
   2   3  13  665.81   18.30
  -3  -2 -12  197.91    9.06
  -2   3 -12  165.17    5.92
  -2  -3  12  191.22    8.61
  -3   2  12  178.27    9.41
   2   3  12  180.29    8.14
   3   2 -12  196.55    8.56
   2  -3 -12  193.79    7.24
   2   3  12  195.13    8.62
  -2   3 -11   44.30    3.13
  -2  -3  11   48.57    4.50
  -3   2  11   47.69    5.34
  -3  -2 -11   45.12    4.55
   2   3  11   45.23    4.37
   2  -3 -11   43.74    3.56
   3   2 -11   44.39    4.27
   2   3  11   43.86    4.31
  -2   3 -10  579.08   14.47
  -2  -3  10  638.94   17.60
  -3   2  10  653.14   19.01
  -3  -2 -10  639.70   17.96
   2   3  10  607.00   16.86
   2  -3 -10  628.81   14.99
   3   2 -10  666.03   17.59
   2   3  10  620.12   17.35
  -2   3  -9  122.16    5.40
  -2  -3   9  122.53    6.81
  -3   2   9  130.07    7.91
  -3  -2  -9  131.98    7.29
   2   3   9  126.19    6.68
   3   2  -9  125.60    6.74
   2  -3  -9  131.91    5.54
   2   3   9  133.24    7.04
  -2   3  -8  529.55   13.68
  -2  -3   8  565.23   16.08
  -3  -2  -8  567.22   16.47
  -3   2   8  565.45   17.23
   2  -3  -8  529.62   13.20
   3   2  -8  570.90   15.88
   2   3   8  532.15   15.74
  -2   3  -7  146.86    6.38
  -3  -2  -7  161.51    8.08
  -2  -3   7  154.09    7.63
  -3   2   7  159.73    8.58
   2  -3  -7  149.80    5.80
   3   2  -7  168.90    7.68
   2   3   7  142.11    7.34
  -2   3  -6 1060.11   23.85
  -3  -2  -6 1185.78   26.96
  -2  -3   6 1159.00   26.30
  -3   2   6 1103.80   27.13
   2  -3  -6 1066.90   22.45
   3   2  -6 1197.28   26.14
   2   3   6 1118.35   25.91
  -3  -2  -5  817.21   20.66
  -2   3  -5  751.06   18.33
  -2  -3   5  764.02   19.92
  -3   2   5  790.92   21.20
   3   2  -5  830.63   20.18
   2  -3  -5  760.72   16.71
   2   3   5  760.59   19.75
  -3  -2  -4  863.35   21.80
  -2   3  -4  823.61   19.87
  -2  -3   4  851.68   21.45
  -3   2   4  849.66   22.33
   2   3   4  857.27   21.30
  -3  -2  -3  302.97   11.16
  -2   3  -3  306.20   10.20
  -3   2   3  321.69   11.93
  -2  -3   3  305.74   11.06
   3   2  -3  322.81   11.11
   2   3   3  293.48   10.70
  -2   3  -2  139.25    6.70
  -3   2   2  145.57    7.89
  -2  -3   2  134.04    7.20
  -3  -2  -2  141.39    7.41
   3   2  -2  153.37    7.31
   2   3   2  148.23    7.39
  -2   3  -1  208.92    8.40
  -3   2   1  215.68    9.56
  -2  -3   1  203.00    8.83
  -3  -2  -1  214.88    9.01
   3   2  -1  234.66    9.16
   2   3   1  200.25    8.65
  -2   3   0  113.18    6.18
  -3   2   0  110.26    6.73
  -3  -2   0  112.68    6.47
  -2  -3   0  103.60    6.33
   2   3   0   94.08    5.85
   3   2   0  112.99    6.34
  -2   3   1  203.60    8.50
  -3   2  -1  219.26    9.49
  -3  -2   1  201.20    8.75
  -2  -3  -1  197.61    8.64
   2   3  -1  198.77    8.47
   3   2   1  218.23    8.99
  -2   3   2  143.37    7.11
  -3   2  -2  139.37    7.44
  -3  -2   2  134.03    7.15
  -2  -3  -2  127.22    7.08
   2   3  -2  131.17    6.76
   3   2   2  147.71    7.34
  -2  -3  -3  299.28   11.14
  -2   3   3  300.79   10.91
  -3  -2   3  319.80   11.27
  -3   2  -3  310.48   11.40
   2   3  -3  294.82   10.66
   3   2   3  326.08   11.22
  -2  -3  -4  864.60   21.80
  -2   3   4  818.15   21.28
  -3  -2   4  858.47   21.66
   2   3  -4  882.20   21.48
   3   2   4  924.93   21.92
  -2  -3  -5  792.97   20.64
  -2   3   5  760.09   20.31
  -3  -2   5  820.94   20.65
   2   3  -5  808.20   20.23
   3   2   5  831.94   20.58
  -2   3   6 1103.19   26.42
  -2  -3  -6 1168.65   26.93
  -3  -2   6 1129.67   26.31
   2   3  -6 1085.12   25.64
   3   2   6 1173.57   26.39
  -2   3   7  157.45    8.08
  -3  -2   7  160.73    7.83
  -2  -3  -7  164.19    8.12
   2   3  -7  160.40    7.52
   3   2   7  162.53    7.76
  -2   3   8  573.26   16.75
  -3  -2   8  547.93   16.02
  -2  -3  -8  563.85   16.46
   2   3  -8  561.37   15.80
   3   2   8  546.02   16.01
  -2   3   9  128.11    7.46
  -3  -2   9  128.57    6.98
  -2  -3  -9  136.48    7.35
   3   2   9  129.93    6.91
   2   3  -9  134.66    6.91
   3   2   9  143.71    7.30
  -2   3  10  639.67   18.39
  -3  -2  10  654.21   17.99
  -2  -3 -10  620.75   17.97
   3   2  10  645.84   17.48
   2   3 -10  648.01   17.56
   3   2  10  647.37   17.82
  -2   3  11   55.41    5.28
  -3  -2  11   45.25    4.38
  -2  -3 -11   42.24    4.42
   3   2  11   46.93    4.42
   2   3 -11   42.65    4.11
   3   2  11   48.17    4.45
  -2  -3 -12  188.62    8.98
  -3  -2  12  198.43    8.94
  -2   3  12  195.99    9.47
   3   2  12  200.63    8.71
   2   3 -12  208.01    8.84
   3   2  12  207.99    8.97
  -2  -3 -13  690.76   19.54
  -3  -2  13  718.22   19.55
  -2   3  13  729.69   20.42
   3   2  13  732.89   19.01
   2   3 -13  699.69   18.96
   3   2  13  724.09   19.31
  -3  -2  14  234.76   10.03
  -2   3  14  248.67   10.89
  -2  -3 -14  237.81   10.30
   3   2  14  241.35    9.66
   2   3 -14  244.61    9.85
   3   2  14  254.54   10.10
  -3  -2  15  403.64   13.57
  -2   3  15  388.80   14.02
  -2  -3 -15  377.14   13.43
   3   2  15  372.35   12.53
   2   3 -15  352.22   12.46
  -3  -2  16  224.30    9.84
  -2   3  16  229.49   10.64
  -2  -3 -16  222.62   10.03
   3   2  16  223.68    9.32
   2   3 -16  241.76    9.86
  -3  -2  17   69.15    5.39
  -2  -3 -17   58.22    5.38
  -2   3  17   64.01    5.93
   3   2  17   63.06    5.03
   2   3 -17   58.01    4.91
  -3  -2  18  431.62   14.37
  -2   3  18  427.13   15.25
  -2  -3 -18  430.92   14.98
   3   2  18  424.89   13.66
   2   3 -18  390.06   13.54
  -3  -2  19  367.65   13.14
  -2  -3 -19  358.52   13.72
   3   2  19  359.56   12.35
   2   3 -19  364.31   12.87
  -3  -2  20  337.44   12.56
  -2  -3 -20  351.05   13.64
   3   2  20  349.45   12.13
   2   3 -20  324.18   12.16
   3   2  21   12.79    2.99
  -3  -2  21   10.64    2.92
  -2  -3 -21   11.67    3.34
   2   3 -21   13.41    2.95
  -3  -2  22  401.30   13.91
   3   2  22  391.47   13.20
  -2  -3 -22  391.89   14.90
   2   3 -22  367.63   13.31
  -3  -2  23   22.15    3.56
   3   2  23   21.68    3.44
  -2  -3 -23   20.87    4.04
   2   3 -23   17.62    3.30
  -2   3  24  120.32    8.34
  -3  -2  24  103.61    6.75
   3   2  24  107.30    6.66
  -2  -3 -24  109.53    7.79
   2   3 -24  112.27    7.17
  -2   3  25   88.59    7.24
  -3  -2  25   67.21    5.63
   3   2  25   76.04    5.75
  -2  -3 -25   76.08    6.75
   2   3 -25   68.08    5.74
  -2   3  26  120.11    4.27
  -2   3  26  122.17    8.55
  -3  -2  26  116.98    7.32
   3   2  26  126.49    7.38
  -2  -3 -26  117.97    8.36
   2   3 -26  115.61    7.31
  -2   3  27  116.31    4.36
  -2   3  27  126.94    8.72
  -3  -2  27  122.71    7.64
  -2   3  27  120.97    3.89
   3   2  27  129.26    7.49
   3   2  27  114.03    3.90
  -2  -3 -27  132.59    8.94
   2   3 -27  134.08    7.86
  -2   3  28  493.07   10.70
   3   2  28  449.98    9.86
  -2   3  28  459.17    9.76
   3   2  28  468.04   15.47
  -2   3  28  482.60   17.53
  -3  -2  28  474.79   16.08
  -2  -3 -28  476.75   17.98
   2   3 -28  447.22   15.80
  -2   3  29  331.79    7.63
   3   2  29  355.37   13.16
   3   2  29  327.40    7.74
   2   3 -29  333.44   13.38
  -2   3  29  358.05   14.82
  -2  -3 -29  352.60   15.24
  -2   3  29  342.42    8.50
   3   2  30    3.41    1.71
  -2   3  30    2.91    1.67
  -2   3  30    0.79    1.88
  -2   3  30    4.46    3.71
   3   2  30    2.60    2.46
  -2  -3 -30    4.19    3.32
   2   3 -30    1.48    2.42
   3   2  31  112.72    7.19
   3   2  31  102.74    3.79
  -2   3  31  105.32    3.72
   2   3 -31  102.26    7.37
  -2   3  31  119.78    8.62
  -2  -3 -31  112.75    8.89
  -2   3  31  103.94    4.36
   3   2  32  147.12    8.36
   3   2  32  136.53    4.44
  -2   3  32  140.42    4.36
   2   3 -32  135.87    8.54
  -2   3  32  153.22    9.69
  -2  -3 -32  131.82    9.68
  -2   3  32  144.06    5.21
  -2   3  33   38.61    3.01
   3   2  33   43.61    4.89
  -2   3  33   46.65    2.65
   3   2  33   41.29    2.62
   2   3 -33   40.40    4.92
  -2   3  33   49.09    5.98
  -2  -3 -33   42.08    6.01
   3   2  33   57.67    5.59
  -2   3  34  264.68    7.53
   3   2  34  256.64    6.68
   3   2  34  269.64   11.78
  -2   3  34  260.46    6.53
   2   3 -34  265.29   12.46
  -2   3  34  280.01   13.46
  -2  -3 -34  256.01   13.97
   3   2  34  270.66   11.25
  -2   3  35  109.42    4.64
  -2   3  35  101.98    3.78
   3   2  35  104.63    7.37
   3   2  35  100.47    3.86
   2   3 -35   94.96    7.55
  -2   3  35  105.07    8.48
  -2  -3 -35  105.78    9.15
   3   2  35  113.51    7.44
  -2   3  36   27.79    2.80
   2   3 -36   27.14    4.50
   3   2  36   31.01    2.48
  -2   3  36   32.47    2.42
   3   2  36   36.12    4.80
  -2  -3 -36   29.48    5.64
   3   2  36   33.19    4.77
   2   3 -37   65.54    6.47
  -2   3  37   73.66    3.96
   3   2  37   75.45    6.32
  -2   3  37   68.48    3.21
   3   2  37   71.47    3.34
   3   2  37   71.77    6.24
  -2   3  38  121.80    4.95
   3   2  38  120.75    4.25
  -2   3  38  114.13    4.05
   3   2  38  119.00    7.97
   2   3 -38  125.38    8.75
   3   2  38  132.70    7.99
   2   3 -38  118.71    4.70
   3  -2 -39    4.33    1.99
  -2  -3 -39   15.02    2.09
   3   2  39   11.74    2.12
  -2   3  39    9.42    2.41
  -2   3  39   11.26    2.07
   2   3 -39   11.21    1.93
   3   2  39    8.50    3.38
   2   3 -39   10.92    3.58
   3   2  39   11.23    3.91
   2   3 -39   10.30    2.23
  -3   2 -39   11.87    2.04
   3   2  40  124.20    4.42
  -2   3  40  126.06    4.27
   3   2  40  127.19    8.45
  -2  -3 -40  136.04    4.58
  -2   3  40  131.17    5.19
   2   3 -40  113.01    8.59
   2   3 -40  122.04    4.45
   3   2  40  140.38    8.22
  -3   2 -40  123.60    4.53
   2   3 -40  121.60    4.86
  -2   3  41  116.81    4.12
   3   2  41  114.29    4.29
   3   2  41  113.95    8.07
  -2   3  41  122.38    5.06
  -2  -3 -41  133.09    4.52
   2   3 -41  112.59    8.69
   2   3 -41  114.88    4.35
   3   2  41  140.05    8.23
  -3   2 -41  118.39    4.42
   2   3 -41  115.63    4.77
   3  -2 -42   41.02    2.86
  -2  -3 -42   61.01    3.19
  -2   3  42   50.56    3.57
   3   2  42   55.15    3.19
   3   2  42   51.61    5.81
  -2   3  42   56.94    3.04
   2   3 -42   43.44    5.90
   2   3 -42   48.23    2.93
   3   2  42   56.88    5.86
   2   3 -42   52.44    3.40
  -3   2 -42   53.10    3.19
   3  -2 -43   67.37    3.16
  -2  -3 -43   65.71    3.34
  -2   3  43   65.44    3.86
  -2   3  43   59.14    3.07
   3   2  43   51.40    6.06
   3   2  43   62.17    3.32
   2   3 -43   55.06    6.59
   2   3 -43   56.56    3.16
  -3  -2  43   52.39    6.41
   3   2  43   58.85    6.08
  -3   2 -43   59.98    3.39
   2   3 -43   59.37    3.63
   3  -2 -44   26.52    2.32
  -2  -3 -44   22.92    2.42
   3   2  44   24.31    2.53
  -2   3  44   20.02    2.83
  -2   3  44   22.91    2.34
   2   3 -44   23.50    2.32
  -3  -2  44   26.18    5.08
   3   2  44   19.84    4.34
   3   2  44   19.50    4.27
   2   3 -44   21.37    2.61
  -3   2 -44   22.34    2.51
   3  -2 -45    1.25    1.67
  -2  -3 -45    2.61    1.84
  -2   3  45   -2.39    2.48
   3   2  45    1.63    1.99
  -2   3  45    2.73    1.84
   2   3 -45    2.72    1.76
  -3  -2  45    0.23    3.28
   3   2  45    1.96    3.18
   3   2  45    2.34    3.24
   2   3 -45    2.62    2.05
  -3   2 -45    2.39    1.95
   3  -2 -46   69.99    3.45
  -2  -3 -46   72.11    3.51
  -2   3  46   65.58    3.99
   3   2  46   69.30    3.53
  -2   3  46   70.33    3.29
   3   2  46   54.46    6.26
   2   3 -46   69.76    3.49
  -3  -2  46   69.79    7.15
  -3   2 -46   70.29    3.72
   2   3 -46   70.57    3.94
   3   2  46   72.77    6.51
  -2  -3 -46   72.88    7.84
   3   2  47  177.88    9.51
   3  -2 -47  166.13    5.49
  -2  -3 -47  183.37    5.56
  -2   3  47  167.09    6.17
   3   2  47  156.87    9.93
  -2   3  47  171.60    5.13
   3   2  47  174.02    5.49
   2   3 -47  159.85    5.40
  -3  -2  47  187.87   11.02
  -3   2 -47  177.05    5.80
   2   3 -47  165.96    5.93
   3  -2 -48  123.34    4.69
  -2  -3 -48  132.88    4.63
  -2   3  48  116.00    5.14
   3   2  48  122.67    4.59
   2   3 -48  113.40    4.47
  -3  -2  48  136.06    9.55
  -3   2 -48  124.41    4.86
   2   3 -48  124.43    5.10
   3   2  49   52.80    3.20
   3  -2 -49   57.57    3.30
   2   3 -49   49.00    3.07
  -2  -3 -49   53.41    3.05
  -2   3  49   41.11    3.56
   2   3 -49   47.10    3.43
   3   2  50  163.44    5.24
   3  -2 -50  155.13    5.49
   2   3 -50  148.11    5.15
  -2  -3 -50  168.93    5.27
  -2   3  50  151.80    5.89
   2   3 -50  159.09    5.75
   2   3 -50  160.03    5.54
   3   2  51   13.32    2.27
  -2   3  51    7.24    2.56
   3  -2 -51   11.53    2.21
   2   3 -51   12.60    2.07
  -2  -3 -51   13.04    2.09
   2   3 -51   11.81    2.34
   2   3 -51   13.33    2.51
   3   2  52  141.83    4.80
   3  -2 -52  128.51    4.94
   2   3 -52  124.02    4.67
  -2   3  52  129.89    5.36
  -2  -3 -52  139.22    4.68
   2   3 -52  132.23    5.01
   2   3 -52  133.10    5.20
   3   2  53  106.69    4.17
   3  -2 -53  108.90    4.45
   2   3 -53  100.13    4.13
  -2   3  53   95.36    4.64
   2   3 -53  100.35    4.56
   2   3 -53  106.49    4.47
   2   3 -54    7.59    1.90
   3  -2 -54    9.15    2.11
   2   3 -54    9.54    2.26
   2   3 -54    8.80    2.24
   3   2  54    9.64    2.15
  -2   3  54    3.71    2.35
   2   3 -55    1.97    1.77
   3  -2 -55    2.74    1.95
   2   3 -55    2.02    2.15
   2   3 -55    3.13    2.17
   3   2  55    1.93    1.99
  -2   3  55   -3.31    2.47
   3   2  56  267.88    6.81
   3  -2 -56  259.81    7.26
   2   3 -56  239.68    6.77
  -2   3  56  261.53    7.55
   2   3 -56  259.41    7.24
   2   3 -56  265.44    7.46
   3   2  57   35.81    2.58
   3  -2 -57   40.11    2.85
   2   3 -57   34.49    2.52
  -3   2 -57   34.55    2.46
  -2   3  57   32.24    2.95
   2   3 -57   37.17    2.89
   2   3 -57   34.60    2.88
   3   2  58   31.67    2.43
   3  -2 -58   29.84    2.56
  -3   2 -58   30.73    2.33
   2   3 -58   30.20    2.40
  -2   3  58   30.72    2.77
   2   3 -58   33.06    2.77
   2   3 -58   32.84    2.74
   2   3 -59    0.72    1.55
   2   3 -59    1.01    1.86
   2   3 -59    2.65    1.88
  -2   3  59    2.03    2.00
   3   2  59    1.54    1.68
   2   3 -60    1.36    1.51
   2   3 -60    1.23    1.84
   2   3 -60    1.77    1.83
   3   2  60    1.33    1.60
  -2   3  60    1.06    1.85
   2   3 -61    3.13    1.56
   2   3 -61    3.95    1.83
  -3   2 -61    3.24    2.07
   2   3 -61    3.31    1.88
  -2   3  61    4.49    1.94
   3   2  61    2.79    1.60
   2   3 -62   12.32    1.84
   2   3 -62   14.19    2.12
  -3   2 -62   15.63    2.30
   2   3 -62   13.37    2.06
   3   2  62   13.74    1.77
  -2   3  62   12.52    2.17
   2   3 -63    7.52    1.59
   2   3 -63    8.02    1.90
   2   3 -63    8.83    1.89
  -3   2 -63    7.64    2.05
  -2   3  63    8.94    2.00
  -3   2 -64   14.33    2.19
   2   3 -64   11.56    1.94
   2   3 -64   12.33    1.91
  -2   3  64    8.88    1.94
  -2   3  65   14.33    2.02
  -3   2 -65   14.99    2.15
   2   3 -65   13.82    1.93
   2   3 -65   14.44    1.86
  -3   2 -66    6.17    1.89
   2   3 -66    6.80    1.60
   2   3 -66    4.75    1.64
  -2   3  66    6.27    1.72
  -3   2 -67   53.45    2.75
   2   3 -67   45.32    2.36
   2   3 -67   49.25    2.54
  -2   3  67   46.51    2.65
  -3   2 -68   20.04    2.03
   2   3 -68   17.55    1.82
   2   3 -68   15.59    1.57
  -2   3  68   17.28    1.86
   3  -2 -69   21.68    1.87
  -2   3  69   22.81    1.90
  -3   2 -69   24.59    2.05
   2   3 -69   22.57    1.81
   2   3 -69   19.17    1.55
   3  -2 -70    4.69    1.38
   2   3 -70    3.94    1.09
   2   3 -70    2.42    1.32
  -2   3  70    3.74    1.38
   3  -2 -71    3.75    1.27
  -3   2 -71    7.32    1.54
   2   3 -71    3.32    1.24
  -2   3  71    3.60    1.34
   3  -2 -72   29.68    1.79
  -2   3  72   31.61    1.86
  -3   2 -72   32.37    1.96
   2   3 -72   32.97    1.70
   3  -2 -73    2.87    1.09
  -2   3  73    3.60    1.13
  -3   2 -73    2.70    1.34
   2   3 -73    3.45    1.03
   2   3 -74    9.29    1.01
   3  -2 -74    7.24    1.06
  -3   2 -74    8.61    1.29
   2   3 -75    7.88    0.85
   3  -2 -75    8.04    0.95
  -3   2 -75    7.55    1.10
  -3   2 -76   41.94    1.44
   3   3   0  450.08   14.92
  -3   3   0  432.12   14.60
  -3  -3   0  457.72   15.61
   3   3  -1   18.12    3.53
   3   3   1   23.62    3.92
  -3  -3  -1   24.91    4.09
  -3   3   1   32.19    4.32
  -3   3  -1   28.37    4.29
  -3  -3   1   27.95    4.16
   3   3  -2   89.32    6.55
   3   3   2   87.44    6.43
  -3  -3  -2  102.42    7.15
  -3   3   2  100.75    6.84
  -3   3  -2   94.33    6.38
  -3  -3   2   97.54    6.80
   3   3  -3   55.98    5.30
   3   3   3   53.57    5.14
  -3  -3  -3   53.31    5.50
  -3   3   3   58.69    5.57
  -3   3  -3   51.95    4.98
  -3  -3   3   49.58    5.14
   3   3  -4  225.23   10.06
   3   3   4  219.19   10.09
  -3  -3  -4  221.61   10.55
  -3   3   4  210.79   10.15
  -3   3  -4  196.05    9.08
  -3  -3   4  210.70   10.04
   3   3  -5 1056.41   26.04
   3   3   5 1078.77   26.52
  -3  -3  -5 1064.85   27.20
  -3   3   5  979.21   26.13
  -3   3  -5  999.73   24.66
  -3  -3   5 1030.38   26.38
   3   3  -6  417.70   14.29
   3   3   6  411.21   14.29
  -3   3   6  416.52   14.83
  -3   3  -6  393.90   13.10
  -3  -3  -6  444.18   15.44
  -3  -3   6  421.90   14.73
   3   3  -7   37.29    4.33
   3   3   7   34.01    4.32
  -3   3   7   51.06    5.34
  -3   3  -7   42.79    4.34
  -3  -3  -7   35.03    4.82
  -3  -3   7   38.36    4.69
   3   3   8   28.29    3.86
   3   3  -8   22.89    3.64
  -3   3   8   28.47    4.50
  -3   3  -8   25.36    3.58
  -3  -3   8   25.78    4.13
  -3  -3  -8   23.78    4.15
   3   3  -9  332.16   12.61
   3   3   9  312.16   12.37
  -3   3   9  318.52   13.14
  -3   3  -9  317.76   11.03
  -3  -3   9  334.74   13.07
  -3  -3  -9  336.08   13.30
   3   3  10 1095.64   27.26
  -3   3  10 1069.05   28.04
  -3   3 -10 1019.55   24.44
  -3  -3  10 1083.44   27.56
  -3  -3 -10 1114.97   28.25
   3   3 -11  115.00    7.24
   3   3  11  125.74    7.60
  -3   3  11  118.58    8.06
  -3   3 -11  133.31    6.44
  -3  -3  11  135.26    8.06
  -3  -3 -11  133.00    8.24
  -3   3 -12    3.48    2.15
  -3   3  12    7.08    3.71
   3   3 -12    3.82    2.41
   3   3  12    2.64    2.30
  -3  -3  12    2.05    2.41
  -3  -3 -12    4.26    2.91
  -3  -3 -13  185.82    9.79
  -3   3  13  184.88   10.06
  -3  -3  13  187.32    9.60
   3   3 -13  192.77    9.41
   3   3  13  185.60    9.35
  -3   3  14  247.88   11.78
  -3  -3  14  226.69   10.71
  -3  -3 -14  267.77   11.79
   3   3  14  235.44   10.53
   3   3 -14  225.24   10.40
   3   3  14  231.17   10.65
  -3   3  15   12.57    4.24
   3   3  15   10.36    3.16
  -3  -3  15    9.87    3.11
  -3  -3 -15   12.54    3.40
   3   3 -15    8.72    2.76
   3   3  15    7.67    2.80
  -3  -3  16   64.90    5.81
  -3   3  16   68.43    6.61
  -3  -3 -16   60.15    5.93
  -3   3 -16   64.99    2.83
   3   3  16   59.72    5.50
  -3   3  16   62.71    2.95
   3   3 -16   54.68    5.21
   3   3  16   63.39    5.68
  -3  -3 -17  317.53   13.47
  -3  -3  17  321.13   13.00
  -3   3  17  317.40   13.82
  -3   3 -17  312.67    7.30
   3   3  17  311.87   12.31
  -3   3  17  297.18    7.51
   3   3 -17  327.80   12.80
   3   3  17  316.55   12.70
  -3   3  18    1.24    3.12
   3   3  18    1.92    2.59
   3   3  18    1.98    1.51
  -3   3  18    2.53    1.43
  -3   3 -18    2.67    1.39
  -3  -3 -18    0.39    2.77
  -3  -3  18    1.29    2.25
   3   3 -18    0.51    2.14
   3   3  18    3.86    2.62
  -3  -3  19   28.46    4.34
  -3   3  19   29.04    5.12
  -3  -3 -19   24.26    4.40
   3   3  19   26.39    2.08
  -3   3 -19   27.16    2.02
   3   3  19   21.77    3.81
  -3   3  19   28.07    2.25
   3   3 -19   21.99    3.63
   3   3  19   20.22    3.72
  -3  -3  20  214.03   10.66
  -3  -3 -20  221.35   11.26
  -3   3  20  207.12   11.37
  -3   3 -20  213.99    5.60
   3   3  20  205.04    5.45
   3   3  20  209.11   10.06
  -3   3  20  219.20    5.72
  -3   3  20  208.93    5.90
   3   3 -20  200.61   10.03
   3   3  20  193.87   10.05
  -3  -3  21  169.38    9.45
  -3  -3 -21  151.14    9.46
  -3   3  21  165.42    4.86
   3   3  21  151.34    4.59
   3   3  21  152.40    8.53
  -3   3 -21  158.18    4.65
  -3   3  21  160.99    5.08
   3   3 -21  153.94    8.76
   3   3  21  149.16    8.71
  -3  -3  22  745.68   22.01
  -3  -3 -22  694.83   22.21
   3   3  22  695.89   20.40
   3   3  22  683.48   13.60
  -3   3  22  699.90   13.75
  -3   3 -22  694.45   13.78
  -3   3  22  680.47   14.20
   3   3 -22  659.87   20.36
   3   3  22  667.83   20.72
   3   3  23    7.09    3.18
   3   3  23    5.20    1.74
  -3   3  23    3.38    1.68
  -3   3  23    4.73    1.94
  -3   3 -23    4.06    1.44
  -3  -3 -23    4.12    3.13
  -3  -3  23    4.26    3.04
   3   3 -23    3.63    2.37
  -3   3  24  114.98    4.26
  -3  -3  24  123.37    8.45
   3   3  24  110.22    3.90
   3   3  24  115.66    7.57
  -3   3 -24  119.16    3.98
  -3   3  24  121.08    4.07
  -3  -3 -24  114.99    8.58
   3   3 -24  108.59    7.46
  -3   3  25  170.52    5.29
  -3  -3  25  161.04    9.56
   3   3  25  156.22    8.82
  -3   3  25  159.51    4.82
   3   3  25  155.29    4.73
  -3  -3 -25  146.79    9.78
  -3   3  26  182.05    5.69
  -3  -3  26  212.66   11.03
  -3   3  26  203.77   11.69
   3   3  26  181.98    5.23
  -3   3  26  185.40    5.32
   3   3  26  188.83    9.76
  -3  -3 -26  193.89   11.30
   3   3 -26  186.11    9.94
   3   3  26  206.87    9.66
  -3   3  27    1.93    3.86
   3   3  27   -1.62    2.58
  -3   3  27    0.19    1.61
  -3   3  27    0.39    1.69
  -3  -3  27    1.50    2.76
  -3  -3 -27   -1.69    3.04
   3   3 -27    0.97    2.19
   3  -3 -27    0.86    2.89
   3   3  27    0.46    3.01
  -3   3  28   24.59    2.41
  -3  -3  28   24.42    4.31
  -3   3  28   21.32    5.04
   3   3  28   19.20    3.77
  -3   3  28   23.11    2.23
  -3  -3 -28   17.44    4.60
   3   3 -28   17.82    3.81
   3  -3 -28   21.68    4.18
   3   3  28   21.97    4.29
  -3   3  29  154.53    5.31
  -3   3  29  157.09    4.83
   3   3  29  159.21    9.19
  -3  -3 -29  148.40   10.40
   3   3  29  176.54    9.12
   3   3 -29  153.30    9.26
   3  -3 -29  162.84    9.22
  -3  -3  29  168.22   10.00
  -3   3  29  165.42   10.82
  -3   3  30    5.68    1.97
  -3   3  30    6.68    1.91
  -3   3  30    9.33    4.23
   3   3  30    8.93    3.26
  -3  -3  30   13.18    3.58
  -3  -3 -30    7.81    3.72
   3   3 -30    8.23    3.09
   3  -3 -30    9.24    3.63
   3   3  30    5.05    3.33
  -3   3  31   58.51    3.43
  -3   3  31   59.73    3.07
   3   3  31   54.48    5.69
   3   3 -31   51.14    5.69
  -3  -3  31   58.99    6.14
  -3   3  31   65.20    7.24
  -3  -3 -31   44.63    6.48
   3   3  31   56.85    5.77
   3  -3 -31   53.59    5.98
  -3   3  32  442.39    9.57
  -3   3  32  420.18    8.51
   3   3  32  427.80   15.38
   3   3 -32  409.11   15.69
  -3  -3  32  457.17   16.83
  -3   3  32  453.46   17.90
  -3  -3 -32  426.70   17.88
   3  -3 -32  423.33   15.50
   3   3  32  474.28   15.22
   3   3  33  414.77   14.46
   3  -3 -33  392.92   15.10
  -3  -3 -33  382.15    8.44
  -3   3  33  364.00    8.98
   3   3  33  367.09    8.25
  -3   3  33  368.16    8.12
   3   3  33  353.09   14.29
   3   3 -33  356.51   14.90
  -3  -3  33  376.30   15.60
  -3   3  33  403.11   17.08
  -3  -3 -33  385.83   17.29
   3   3 -33  365.77    9.14
   3   3  34  151.60    8.76
   3  -3 -34  133.20    3.47
  -3  -3 -34  122.96    4.46
  -3   3  34  120.17    4.91
  -3   3  34  124.01    4.38
   3   3  34  123.08    4.46
   3   3  34  117.12    8.24
   3   3 -34  128.69    4.44
  -3   3 -34  125.57    4.35
   3   3 -34  128.08    8.85
  -3  -3  34  123.43    8.96
  -3   3  34  141.92   10.26
   3   3 -34  138.36    4.55
  -3  -3 -34  130.06   10.20
  -3   3 -34  125.98    4.60
  -3   3 -34  119.90    4.23
   3   3  35  141.87    8.61
   3  -3 -35  114.61    3.49
  -3   3  35  144.45    5.35
  -3  -3 -35  150.09    4.86
   3   3  35  140.78    4.70
  -3   3  35  140.18    4.58
   3   3  35  135.97    8.78
  -3   3 -35  132.08    4.49
   3   3 -35  117.70    8.69
   3   3 -35  122.77    4.45
  -3  -3  35  139.36    9.54
  -3   3  35  138.46   10.20
   3   3 -35  144.16    4.68
  -3  -3 -35  129.45   10.33
  -3   3 -35  129.73    4.45
  -3   3 -35  135.46    4.75
   3   3  36  310.85   12.71
  -3   3  36  277.93    7.76
  -3  -3 -36  282.42    7.11
   3   3  36  263.95    6.90
  -3   3  36  260.83    6.67
   3   3  36  247.40   12.10
   3   3 -36  260.69   12.95
   3   3 -36  264.68    6.91
  -3   3 -36  264.62    6.86
  -3  -3  36  285.84   13.70
  -3   3  36  289.93   14.56
  -3  -3 -36  268.51   14.86
   3   3 -36  296.84    7.19
  -3   3 -36  264.21    7.07
  -3   3 -36  257.61    6.72
   3   3  37   52.24    6.00
   3  -3 -37   61.50    2.58
  -3  -3 -37   46.24    2.92
  -3   3  37   40.26    3.24
  -3   3  37   49.33    2.91
   3   3  37   40.97    5.46
   3   3  37   47.23    3.06
   3   3 -37   42.09    5.75
   3   3 -37   45.68    2.81
  -3   3 -37   41.32    2.62
  -3  -3  37   46.45    6.01
  -3   3  37   46.33    6.71
  -3  -3 -37   33.93    6.53
  -3   3 -37   43.92    2.76
  -3   3 -37   41.73    2.88
   3   3  38  152.36    9.04
   3  -3 -38  110.38    3.86
  -3   3  38  133.54    5.27
  -3  -3 -38  137.06    4.79
   3   3  38  131.33    4.69
   3   3  38  136.57    9.07
  -3   3 -38  134.44    4.57
   3   3 -38  129.24    9.27
   3   3 -38  130.73    4.57
  -3  -3  38  142.20    9.72
  -3   3  38  135.23   10.33
  -3  -3 -38  130.18   10.67
  -3   3 -38  132.32    4.78
  -3   3 -38  130.60    4.55
   3  -3 -39   59.33    3.12
  -3  -3 -39   92.76    3.88
  -3   3  39   88.69    4.30
   3   3  39   83.30    3.75
   3   3  39   76.56    7.11
   3   3 -39   70.21    3.42
  -3   3 -39   71.58    3.34
   3   3 -39   62.23    6.78
  -3  -3  39   83.68    7.72
  -3   3  39   74.54    8.10
  -3   3 -39   74.17    3.52
  -3   3 -39   75.51    3.67
   3   3 -39   84.24    4.30
   3   3  39   87.76    7.28
   3   3 -40    2.25    2.98
   3   3  40   -2.07    3.63
   3  -3 -40    4.96    2.08
  -3  -3 -40    1.94    1.85
  -3   3  40    1.42    2.14
   3   3  40    0.92    1.96
  -3   3 -40   -0.09    1.37
   3   3 -40    0.84    1.58
  -3   3  40    0.55    3.84
   3   3  40   -1.11    3.13
  -3  -3  40    1.05    2.97
   3   3 -40    0.66    2.10
  -3   3 -40    3.27    1.89
  -3   3 -40    1.46    1.85
   3   3  41    4.91    3.74
   3   3 -41    0.76    2.65
   3  -3 -41   -1.82    2.33
  -3  -3 -41    1.53    1.82
  -3   3  41    2.03    2.15
   3   3  41    2.47    2.05
  -3   3 -41    2.53    1.48
   3   3 -41    2.36    1.66
  -3   3  41    1.38    3.75
   3   3  41    0.67    2.90
  -3  -3  41    1.86    3.07
  -3   3 -41    2.84    2.00
  -3   3 -41    2.17    1.89
   3   3 -41    0.78    2.19
  -3  -3 -42  189.76    5.87
  -3   3  42  195.93    6.49
   3   3  42  183.92   10.76
   3   3  42  201.42    5.94
   3   3 -42  175.70   11.12
  -3   3 -42  199.26    5.81
   3   3 -42  189.02    5.70
  -3  -3  42  194.26   11.82
   3   3  42  216.50   10.93
   3   3 -42  202.60    6.66
  -3   3 -42  194.55    5.86
  -3   3 -42  205.12    6.04
  -3  -3 -43   13.74    2.20
   3   3  43   13.59    2.43
  -3   3  43   13.53    2.54
   3   3 -43   12.29    2.00
  -3   3 -43   13.33    1.91
   3   3  43   12.14    3.95
  -3   3 -43   14.93    2.28
   3   3 -43   14.04    2.63
  -3   3 -43   14.35    2.32
   3   3 -43    9.30    3.69
  -3  -3 -44  483.66   10.61
  -3   3  44  483.49   11.39
   3   3  44  464.18   10.47
   3  -3 -44  407.15    9.98
   3   3 -44  425.91   10.17
  -3   3 -44  450.04   10.35
  -3   3 -44  449.59   10.44
   3   3 -44  460.05   11.37
   3   3 -44  457.72   10.83
  -3  -3 -45  115.96    4.34
  -3   3  45  108.83    4.76
   3   3  45  100.47    4.24
   3  -3 -45   91.41    3.84
  -3   3 -45   85.14    3.76
   3   3 -45   91.33    3.89
  -3   3 -45   95.58    4.16
   3   3 -45   96.93    4.65
   3   3 -45   99.89    4.41
   3   3  46    6.03    2.19
  -3   3  46    6.38    2.35
   3  -3 -46    4.56    1.84
   3   3 -46    5.03    1.74
  -3   3 -46    4.69    1.69
  -3  -3 -46    6.87    1.98
   3   3 -46    3.92    2.15
   3   3 -46    5.97    2.43
  -3   3 -46    5.37    2.12
  -3  -3 -47   79.34    3.73
  -3   3  47   82.10    4.24
   3   3  47   81.09    3.86
   3  -3 -47   87.89    3.78
  -3   3 -47   89.32    3.71
   3   3 -47   78.78    3.62
  -3   3 -47   86.02    3.97
   3   3 -47   78.01    4.01
   3   3 -47   79.98    4.29
  -3  -3 -48   85.60    3.78
  -3   3  48   89.21    4.30
   3   3  48   86.66    3.91
   3  -3 -48   86.08    3.82
  -3   3 -48   82.51    3.61
   3   3 -48   77.49    3.58
  -3   3 -48   81.82    3.93
   3   3 -48   88.59    4.39
   3   3 -48   84.05    4.09
  -3  -3 -49  152.07    4.95
  -3   3  49  144.92    5.45
   3   3  49  148.04    5.06
   3  -3 -49  134.21    4.89
   3   3 -49  127.10    4.59
  -3   3 -49  134.26    4.69
  -3   3 -49  145.07    5.13
   3   3 -49  133.51    5.09
   3   3 -49  148.23    5.63
  -3  -3 -50   28.93    2.49
  -3   3  50   24.98    2.75
   3   3  50   23.71    2.65
   3  -3 -50   22.23    2.38
   3   3 -50   22.18    2.24
  -3   3 -50   22.58    2.60
   3   3 -50   24.97    2.82
   3   3 -50   24.81    2.69
   3   3 -51    1.56    1.62
   3  -3 -51   -0.10    1.82
   3   3  51    2.95    2.05
  -3   3  51    1.36    1.98
   3   3 -51    0.68    1.94
   3   3 -51    0.63    2.10
  -3   3 -51   -0.09    2.05
   3   3 -52   16.49    2.01
   3  -3 -52   17.41    2.29
   3   3  52   20.58    2.45
  -3   3  52   13.68    2.38
  -3   3 -52   15.96    2.42
   3   3 -52   16.33    2.61
   3   3 -52   16.43    2.39
   3   3 -53    9.89    1.76
   3  -3 -53   11.94    2.16
   3   3  53   10.91    2.19
  -3   3  53   10.09    2.27
   3   3 -53    9.76    2.21
  -3   3 -53    9.97    2.27
   3   3 -53   11.40    2.35
   3   3 -54    3.50    1.54
   3  -3 -54    3.37    1.85
  -3   3  54    1.60    1.95
   3   3  54    4.54    1.94
   3   3 -54    4.58    1.97
   3   3 -54    3.72    2.12
  -3   3 -54    3.11    2.07
  -3   3  55   27.46    2.63
   3   3  55   25.38    2.46
   3  -3 -55   25.38    2.43
   3   3 -55   24.71    2.13
  -3   3 -55   29.06    2.71
   3   3 -55   25.54    2.71
   3   3 -55   26.16    2.56
   3   3 -56    5.16    1.60
   3  -3 -56    4.92    1.90
  -3   3  56    5.23    1.97
   3   3  56    5.23    1.97
   3   3 -56    5.37    2.17
   3   3 -56    4.84    1.99
  -3   3 -56    6.13    2.12
   3   3 -57    1.73    1.43
   3  -3 -57    0.23    1.66
   3   3  57    2.33    1.78
  -3   3  57    2.99    1.86
   3   3 -57    2.53    1.97
   3   3 -57    2.50    1.82
  -3   3 -57    2.04    1.95
  -3   3  58   41.73    2.85
   3   3  58   41.37    2.61
   3  -3 -58   36.39    2.59
   3   3 -58   34.03    2.24
  -3   3 -58   37.85    2.77
   3   3 -58   42.61    2.97
   3   3 -58   39.23    2.74
  -3   3  59   93.13    3.96
   3   3  59   99.03    3.60
   3  -3 -59   98.09    3.84
   3   3 -59   84.06    3.26
  -3   3 -59   99.19    3.95
   3   3 -59   95.70    4.01
   3   3 -59   97.64    3.81
  -3   3  60   34.53    2.60
   3   3  60   36.97    2.38
   3  -3 -60   45.50    2.66
   3   3 -60   37.42    2.18
  -3   3 -60   39.50    2.74
   3   3 -60   40.91    2.61
   3   3 -60   39.34    2.77
   3   3 -61    7.24    1.41
   3  -3 -61    4.96    1.63
   3   3 -61    8.26    1.93
  -3   3 -61    7.42    1.98
   3   3 -61    7.26    1.80
   3   3  61    8.30    1.69
  -3   3  61    8.03    1.79
   3   3  62   15.25    1.78
  -3   3  62   16.38    2.05
   3  -3 -62   14.58    1.91
  -3   3 -62   16.75    2.13
   3   3 -62   17.38    2.05
   3   3 -62   16.33    1.97
   3   3  63   13.28    1.63
  -3   3  63   12.29    1.84
   3  -3 -63   10.99    1.78
  -3   3 -63   13.80    2.00
   3   3 -63   13.75    1.87
   3   3 -63   14.86    1.92
   3   3  64   18.68    1.64
  -3   3  64   16.51    1.92
   3  -3 -64   18.78    1.86
  -3   3 -64   20.71    2.08
   3   3 -64   18.67    1.90
   3   3 -64   19.65    1.90
   3  -3 -65    0.97    1.36
   3   3 -65    0.76    1.41
  -3   3 -65   -0.59    1.56
   3   3 -65    0.19    1.37
   3   3  65    0.61    1.20
  -3   3  65    1.85    1.46
   3  -3 -66    3.23    1.38
   3   3 -66    3.44    1.37
   3   3 -66    4.11    1.40
  -3   3 -66    5.08    1.62
  -3   3  66    2.80    1.44
   3  -3 -67    6.89    1.40
   3   3 -67    4.70    1.30
   3   3 -67    6.90    1.44
  -3   3 -67   10.20    1.66
  -3   3  67    7.43    1.56
  -3   3  68   45.10    2.28
  -3   3 -68   52.33    2.30
   3   3 -68   43.10    1.96
   3   3 -68   49.06    2.13
   3  -3 -68   49.78    2.27
  -3   3  69   89.25    2.98
   3   3 -69   75.55    2.44
   3   3 -69   86.34    2.67
  -3   3 -69   99.76    2.94
   3  -3 -69   88.26    2.89
   3   3 -70    4.52    0.88
   3   3 -70    5.49    1.14
  -3   3 -70    6.04    1.40
   3  -3 -70    5.87    1.16
  -3   3  70    4.84    1.21
  -3   3 -71   10.33    1.38
   3  -3 -71   12.68    1.24
   3   3 -71   14.24    1.14
   3  -3 -72  160.87    3.74
   3   3 -72  151.04    3.40
   3  -3 -73    2.86    0.73
   0  -4   0    9.26    2.67
  -4   0   0   16.18    2.85
   0   4   0   14.02    2.31
   4   0   0   15.95    2.37
   0   4   0   18.59    2.64
   0   4  -1  119.39    5.59
   4   0  -1  130.43    5.85
   0   4   1  110.88    5.47
   0   4   1  118.53    5.31
   4   0   1  127.20    5.81
   0   4  -1  126.54    5.30
  -4   0   1  105.65    5.80
   0  -4   1  104.53    5.84
  -4   0  -1  111.15    5.90
   0  -4  -1   94.72    5.61
   0   4  -2  452.05   12.86
   0   4   2  473.81   12.48
   0   4   2  447.73   12.86
   4   0   2  526.73   13.58
   4   0  -2  528.47   13.54
  -4   0   2  536.22   14.10
   0  -4   2  462.57   13.29
  -4   0  -2  538.21   14.17
   0  -4  -2  484.21   13.57
   0   4  -3  638.07   16.26
   4   0  -3  775.10   17.26
   0   4   3  686.71   16.07
   0   4   3  648.91   16.46
   4   0   3  751.71   17.18
  -4   0   3  691.28   17.10
   0  -4   3  589.05   16.21
  -4   0  -3  702.27   17.36
   0  -4  -3  632.87   16.64
   0   4  -4  295.82    9.69
   0   4   4  306.34    9.59
   0   4   4  289.64    9.73
   4   0   4  340.16   10.25
   4   0  -4  357.23   10.44
  -4   0   4  333.15   10.38
   0  -4   4  289.96    9.72
   0  -4  -4  313.63   10.21
  -4   0  -4  336.33   10.67
  -4   0  -5   15.03    2.65
   0   4   5   13.30    2.39
   0   4  -5   14.86    2.43
   4   0  -5   15.58    2.43
   0   4   5   19.76    2.99
   4   0   5   15.66    2.38
   0  -4  -5   19.62    2.75
  -4   0   5   22.66    2.76
   0  -4   5   16.09    2.43
   0   4  -6  106.75    5.48
   4   0  -6  125.53    5.82
   0   4   6  120.79    5.77
   0   4   6  111.31    5.58
   4   0   6  117.45    5.63
  -4   0  -6  119.16    6.02
   0  -4  -6  106.02    5.55
  -4   0   6  107.02    5.56
   0  -4   6  104.31    5.38
   0   4  -7  401.54   11.86
   4   0  -7  466.63   12.48
   0   4   7  423.87   11.97
   0   4   7  417.02   12.15
   4   0   7  457.71   12.42
  -4   0  -7  441.21   12.82
  -4   0   7  408.99   12.07
   0  -4   7  383.93   11.59
   0  -4  -7  378.99   11.81
   0   4  -8  670.61   17.44
   4   0  -8  797.56   18.30
   0   4   8  752.61   17.95
   0   4   8  734.09   18.21
   4   0   8  805.95   18.40
   0  -4  -8  730.67   18.26
  -4   0   8  767.60   18.34
   0  -4   8  683.87   17.50
  -4   0  -8  817.41   19.21
  -4   0   9    3.36    1.79
  -4   0  -9    1.93    1.85
   0  -4  -9    3.48    2.03
   0  -4   9    1.04    1.71
   0   4  -9    2.00    1.57
   4   0  -9    0.48    1.56
   0   4   9    2.52    1.60
   4   0   9    2.12    1.59
   0   4   9    1.96    2.57
   0   4 -10   89.50    5.02
   4   0 -10  101.19    5.25
   0   4  10   90.12    5.44
   0   4  10   90.15    5.13
   4   0  10   96.05    5.13
  -4   0  10   88.96    5.21
   0  -4  10   84.92    4.91
   0  -4 -10   89.76    5.31
  -4   0 -10   98.53    5.77
   0   4 -11  422.91   12.47
   4   0 -11  482.04   13.01
   0   4  11  465.16   13.10
   0   4  11  436.40   12.91
   4   0  11  459.72   12.82
   0  -4 -11  424.53   12.98
  -4   0  11  454.57   13.16
   0  -4  11  409.29   12.38
  -4   0 -11  494.89   14.18
   0  -4 -12  620.90   17.14
   0   4 -12  631.89   16.72
   4   0 -12  720.89   17.25
   0   4  12  698.10   17.39
   0   4  12  637.52   17.11
   4   0  12  699.25   17.19
  -4   0 -12  778.10   18.99
  -4   0  12  730.60   17.78
   0  -4  12  639.97   16.74
  -4   0  13   10.95    2.30
  -4   0 -13    9.80    2.72
   0  -4 -13    8.37    2.35
   0  -4  13    9.60    2.17
   0   4 -13   11.42    2.30
   0   4  13   10.84    2.36
   4   0 -13   13.93    2.38
   0   4  13   13.04    3.00
   4   0  13   15.83    2.54
   0  -4  14    3.99    1.92
   0  -4 -14    6.88    2.36
  -4   0  14    5.34    2.06
  -4   0 -14    5.37    2.41
   0   4 -14    6.14    2.18
   4   0 -14    4.72    1.88
   0   4  14    1.36    1.74
   4   0  14    3.81    1.82
   0   4  14    4.88    2.68
   0   4  14    7.20    2.31
   4   0  14    4.50    2.04
   4   0  15  771.15   18.38
   0   4  15  730.59   18.54
   0  -4 -15  745.22   19.41
  -4   0 -15  840.93   20.77
   0   4 -15  680.41   18.22
   4   0 -15  775.40   18.71
   0   4  15  770.21   19.08
   0   4  15  714.87   18.89
   4   0  15  792.42   18.97
  -4   0  15  783.64   19.36
   0  -4  15  714.13   18.27
   4   0  16   38.71    3.53
   0   4  16   38.10    3.70
  -4   0  16   43.74    3.90
   0  -4  16   36.93    3.45
   0   4 -16   28.86    3.17
   4   0 -16   35.66    3.39
   0   4  16   33.02    3.94
   0   4  16   28.39    3.30
   4   0  16   28.40    3.17
  -4   0 -16   38.25    4.12
   0  -4 -16   32.16    3.68
   4   0  17    7.17    2.11
   0   4  17    7.39    2.23
   0   4 -17    7.74    2.15
   4   0 -17    6.20    2.02
   0   4  17    7.63    2.18
   4   0  17    9.37    2.23
   0   4  17    9.71    2.97
   0  -4 -17    5.59    2.25
  -4   0 -17    8.54    2.66
   0  -4  17    8.05    2.15
  -4   0  17    7.32    2.29
   4   0  18    1.25    1.72
   0   4  18    1.76    1.96
  -4   0 -18    3.60    2.48
   0  -4 -18   -0.40    2.03
  -4   0  18    2.71    1.86
   0  -4  18    0.23    1.58
   0   4 -18    2.54    1.80
   4   0 -18    4.34    1.90
   0   4  18    1.09    1.64
   4   0  18    3.12    1.78
   0   4  18    2.57    2.76
   4   0  19  196.24    7.91
   0   4  19  186.30    7.86
   0   4 -19  175.05    7.87
   4   0 -19  199.69    8.16
   0  -4  19  182.15    7.95
  -4   0  19  215.23    9.03
   0  -4 -19  177.98    8.55
  -4   0 -19  214.75    9.67
   0   4  19  193.01    8.53
   0   4  19  168.45    7.85
   4   0  19  190.57    8.08
   4   0  20  116.81    6.06
   0   4  20  105.23    5.85
   4   0 -20  113.13    6.17
   0   4 -20  107.92    6.11
   0  -4  20  111.45    6.17
  -4   0  20  131.52    7.05
  -4   0 -20  126.26    7.54
   0  -4 -20  107.42    6.66
   0   4  20  108.14    6.53
   0   4  21  291.38   10.44
   4   0  21  316.37   10.64
   0   4 -21  310.24   11.05
   4   0 -21  318.57   10.98
   0  -4  21  291.59   10.69
  -4   0  21  326.10   11.74
  -4   0 -21  322.00   12.61
   0  -4 -21  298.54   11.67
   0   4  21  324.91   11.52
   4   0  22  497.91   14.29
   0   4  22  483.69   14.26
   4   0 -22  463.45   14.34
   0   4 -22  478.54   14.76
   0  -4  22  466.20   14.37
  -4   0  22  521.59   15.63
   0  -4 -22  478.94   15.66
  -4   0 -22  537.99   17.08
   0   4  22  491.70   15.05
   4   0  23   18.66    3.01
   0   4  23   19.89    3.09
   0   4 -23   22.98    3.30
   4   0 -23   16.55    2.86
  -4   0 -23   20.27    3.81
   0  -4 -23   17.14    3.45
  -4   0  23   18.49    3.16
   0  -4  23   16.22    2.84
   0   4  23   20.93    3.83
   0   4  24  182.84    8.10
   4   0  24  192.63    8.20
   0   4 -24  180.65    8.49
   4   0 -24  173.23    8.09
   0  -4 -24  173.26    8.95
  -4   0 -24  196.09    9.95
   0   4  24  178.63    8.62
   0  -4  24  167.91    8.01
  -4   0  24  191.92    8.89
  -4   0  24  187.36   11.13
   0   4 -25   20.29    3.27
   4   0 -25   22.89    3.22
  -4   0  25   22.04    3.48
   4   0  25   17.77    2.98
   0   4  25   20.81    3.18
  -4   0  25   17.35    4.67
  -4   0 -25   22.36    4.16
   0  -4  25   17.99    3.02
   0  -4 -25   17.34    3.49
   0   4  25   28.62    4.09
   4   0  26   70.59    5.06
   0   4  26   74.16    5.23
   4   0 -26   70.87    5.29
   0   4 -26   70.77    5.41
  -4   0  26   72.30    5.57
  -4   0  26   76.68    7.44
   0  -4  26   70.72    5.31
  -4   0 -26   75.96    6.57
   0  -4 -26   78.45    6.29
  -4   0  27  157.05   10.26
   0  -4  27  145.10    7.62
  -4   0  27  153.74    8.07
   0   4 -27  136.09    7.66
   4   0 -27  141.73    7.59
   0  -4 -27  168.95    9.00
   0   4  27  143.85    4.52
   4   0  27  148.50    7.44
   0   4  27  138.10    7.31
   4   0  28   41.79    4.15
   0   4  28   42.28    2.60
   0   4  28   39.42    4.22
   4   0 -28   36.52    4.10
   0   4 -28   34.20    4.11
  -4   0  28   39.41    5.84
   0  -4  28   31.90    3.90
  -4   0  28   42.43    4.52
   0   4  28   36.56    2.37
   0  -4 -28   44.61    5.21
   0   4  29    1.25    1.45
   0   4  29    2.06    1.78
  -4   0  29    2.12    3.54
   4   0  29   -0.14    2.14
   0   4  29    1.26    2.33
   0  -4  29    0.15    2.01
  -4   0  29    0.16    2.06
   0  -4 -29    0.18    2.92
   0   4 -29    0.32    2.11
   4   0 -29    0.92    2.03
   0   4  30  597.69   17.50
   0   4  30  613.92   12.40
   4   0  30  622.01   17.52
   4   0 -30  588.69   17.91
   0   4 -30  562.96   18.01
  -4   0  30  645.68   21.90
   0  -4  30  596.93   18.05
  -4   0  30  629.50   18.53
   0   4  30  563.96   12.39
   0  -4 -30  653.25   19.60
   4   0  31   80.54    5.76
   0   4  31   72.80    5.60
   0   4  31   79.45    3.44
   0   4 -31   86.23    6.39
   4   0 -31   77.01    5.86
  -4   0  31   84.47    7.79
   0  -4  31   83.58    6.21
  -4   0  31   81.03    6.12
   0   4  31   70.71    3.25
   0  -4 -31   92.12    7.28
   0   4  32  119.57    4.18
   0   4  32  118.66    7.10
   4   0  32  121.59    7.10
   0   4 -32  109.60    7.32
   4   0 -32  116.13    7.24
  -4   0  32  137.22    9.67
   0  -4  32  113.30    6.69
   0  -4  32  126.64    7.74
  -4   0  32  127.33    7.65
   0   4  32  120.42    4.24
   0   4  32  116.22    7.62
   0  -4 -32  125.67    8.31
   0  -4  33    1.97    2.40
  -4   0  33   -0.16    2.68
  -4   0  33    4.15    3.79
   4   0  33    0.75    2.31
   0   4  33    1.55    2.32
   0   4  33   -0.42    1.70
   0   4  33    3.50    1.94
   0  -4  33    1.08    2.28
  -4   0  33    2.44    2.40
   0  -4 -33    2.71    3.38
   0   4  33    2.78    3.18
   4   0 -33    2.70    2.18
   4   0  34  533.94   16.78
   0   4  34  554.96   17.31
   0   4  34  555.88   11.74
  -4   0  34  608.10   21.36
   0  -4  34  527.85   16.43
  -4   0  34  609.62   17.93
  -4   0  34  567.70   18.12
   0   4  34  571.06   17.95
   0  -4 -34  584.19   19.29
   0   4  34  533.89   11.88
   0   4  35    4.74    2.03
   0   4  35    0.52    1.86
   0   4 -35    3.20    1.73
   0  -4  35    0.29    2.26
  -4   0  35    2.31    2.67
  -4   0  35    4.47    3.78
   4   0  35    5.52    2.50
   0   4  35    3.58    2.61
   0   4 -35    4.02    2.03
  -4   0 -35    3.62    1.99
   0  -4 -35    2.45    3.30
   0   4  35    3.05    3.45
   0   4  36  393.42   14.48
   0  -4 -36  406.73   15.74
   0   4  36  346.05    8.76
  -4   0  36  359.35    8.84
   0   4  36  364.95   13.59
   4   0  36  349.30   13.17
   4   0  36  369.78    8.87
   0   4  36  374.14    8.66
   0   4 -36  376.25    8.97
  -4   0  36  405.87   17.09
   0  -4  36  353.30   12.87
  -4   0  36  426.48   14.49
  -4   0 -36  350.72    8.82
   0   4 -36  363.56    9.17
   0  -4 -37  166.04   10.14
   0   4  37  151.50    9.05
   0   4  37  159.55    5.27
  -4   0  37  173.02    5.44
   0   4  37  167.46    8.84
   4   0  37  156.05    8.44
   4   0  37  168.63    5.32
   0   4  37  173.91    5.24
   0   4 -37  161.48    5.31
  -4   0  37  163.05   10.86
   0  -4  37  163.89    8.45
  -4   0  37  187.85    9.44
  -4   0 -37  160.51    5.36
   0   4 -37  158.43    5.50
   0   4 -37  170.98    4.88
   0   4 -37  161.73    5.07
   0  -4 -38  153.20    9.78
   0   4  38  151.97    9.00
   4   0 -38  147.57    4.60
  -4   0  38  143.90    5.01
   0   4  38  139.52    4.99
   0   4  38  144.70    4.84
   4   0  38  145.14    4.93
   4   0  38  134.08    7.88
   0   4  38  135.72    8.17
   0   4 -38  151.69    5.12
  -4   0  38  146.06   10.32
   0  -4  38  136.71    7.85
  -4   0  38  165.06    8.88
  -4   0 -38  140.87    5.03
   0   4 -38  147.10    5.25
   0   4 -38  147.64    4.82
   0   4 -38  158.94    4.60
   0  -4 -39  241.20   12.33
   0   4  39  249.85   11.57
   4   0 -39  219.62    5.98
   0   4  39  198.77    6.24
  -4   0  39  218.04    6.38
   0   4  39  221.32    6.21
   0   4  39  226.51   10.65
   4   0  39  221.62    6.29
   4   0  39  207.64   10.04
   0   4 -39  235.72    6.61
  -4   0  39  238.31   13.05
   0  -4  39  219.95    9.96
  -4   0  39  244.59   10.96
  -4   0 -39  207.83    6.37
   0   4 -39  218.85    6.64
   0   4 -39  215.54    6.15
   0   4 -39  232.97    5.84
   0  -4 -40   62.97    6.87
   4   0 -40   65.06    3.07
  -4   0  40   59.55    3.34
   0   4  40   50.06    3.21
   0   4  40   53.69    5.73
   0   4  40   62.79    3.35
   4   0  40   52.85    5.41
   4   0  40   61.67    3.32
   0   4 -40   72.99    3.58
  -4   0  40   71.21    7.73
  -4   0  40   60.04    5.92
  -4   0 -40   62.02    3.48
   0   4 -40   62.52    3.56
   0   4 -40   64.88    3.28
   0   4 -40   72.20    2.98
   0  -4 -41   20.03    4.92
   4   0 -41   18.95    2.07
  -4   0  41   18.30    2.38
   4   0  41   20.99    2.43
   0   4  41   21.12    2.46
   0   4 -41   20.05    2.33
  -4   0  41   19.61    3.95
   0   4  41   14.18    3.59
  -4   0 -41   21.95    2.60
   0   4 -41   33.48    2.14
   0   4 -41   22.47    2.55
   0   4 -41   20.86    2.36
   0  -4 -42   70.83    7.41
   4   0 -42   64.34    3.26
  -4   0  42   71.67    3.65
   0   4  42   65.07    6.23
   0   4  42   75.46    3.60
   4   0  42   71.60    3.52
   0   4 -42   71.76    3.67
  -4   0  42   75.76    6.62
  -4   0 -42   74.85    3.77
   0   4 -42   72.71    3.52
   0   4 -42   83.07    3.11
   0   4 -42   70.90    3.82
   0  -4 -43  239.01   12.74
   4   0 -43  210.00    6.23
  -4   0  43  242.80    6.81
   0   4  43  219.73   10.93
   0   4  43  237.38    6.45
   4   0  43  228.27    6.38
   0   4 -43  229.29    6.75
  -4   0  43  241.12   11.26
  -4   0 -43  226.35    6.67
   0   4 -43  227.20    6.89
   0   4 -43  232.06    6.47
   0   4 -43  218.22    5.69
   0  -4 -44  349.33   15.43
   4   0 -44  299.46    7.85
  -4   0  44  319.73    8.27
   4   0  44  312.07    7.87
   0   4  44  314.27    7.90
   0   4 -44  326.21    8.39
  -4   0  44  344.55   13.70
  -4   0 -44  310.91    8.24
   0   4 -44  309.25    8.43
   0   4 -44  314.46    7.99
  -4   0  45   85.60    4.06
   4   0  45   87.30    3.79
   0   4  45   93.59    4.00
   4   0 -45   94.34    3.91
   0   4 -45  104.73    4.33
  -4   0 -45   93.53    4.22
   0   4 -45   91.16    3.94
   0   4 -45   94.96    4.32
  -4   0  46  228.25    6.66
   0  -4 -46  201.01    6.09
   0   4  46  225.29    6.30
   4   0  46  217.59    6.15
  -4   0 -46  219.62    6.57
   0   4 -46  223.95    6.75
   0   4 -46  221.10    6.37
  -4   0  47  129.82    4.96
   0  -4 -47  140.67    4.76
   0   4  47  137.67    4.78
   4   0  47  136.91    4.65
  -4   0 -47  141.50    5.15
   0   4 -47  140.14    5.21
   0   4 -47  135.19    4.84
  -4   0  48  285.01    7.61
   0  -4 -48  260.02    7.09
   0   4  48  277.99    7.19
   4   0  48  274.66    7.03
  -4   0 -48  276.92    7.54
   0   4 -48  269.35    7.61
   0   4 -48  267.73    7.31
   0  -4 -49   15.02    2.05
   4   0  49   15.65    2.17
   0   4  49   14.92    2.31
  -4   0  49   14.97    2.28
  -4   0 -49   15.68    2.50
   0   4 -49   15.83    2.36
   0   4 -49   16.01    2.36
  -4   0  50   83.48    3.86
   0  -4 -50   81.16    3.57
   4   0  50   79.13    3.51
   0   4  50   85.19    3.71
  -4   0 -50   88.16    4.00
   0   4 -50   79.76    3.97
   0   4 -50   80.42    3.74
  -4   0  51   24.25    2.51
   0  -4 -51   20.22    2.18
   4   0  51   22.05    2.22
   0   4  51   20.49    2.45
  -4   0 -51   24.75    2.68
   0   4 -51   20.69    2.52
   0   4 -51   21.37    2.41
  -4   0  52   40.72    2.88
   0  -4 -52   43.85    2.76
   4   0  52   39.47    2.58
   0   4  52   44.52    2.91
  -4   0 -52   43.31    3.12
   0   4 -52   41.70    3.00
   0   4 -52   41.77    2.92
  -4   0  53   19.95    2.33
   0  -4 -53   21.70    2.20
   4   0  53   19.97    2.11
   0   4  53   21.19    2.34
  -4   0 -53   23.24    2.70
   0   4 -53   22.51    2.54
   0   4 -53   18.73    2.31
   4   0 -53   20.23    2.42
  -4   0  54   89.08    3.86
   0  -4 -54   75.93    3.50
   4   0  54   83.77    3.36
   0   4  54   87.57    3.68
  -4   0 -54   90.38    4.01
   0   4 -54   81.33    3.84
   0   4 -54   86.62    3.80
   4   0 -54   84.30    3.88
   0  -4 -55    4.00    1.64
   0   4  55    5.47    1.95
  -4   0  55    2.74    1.76
   4   0  55    3.77    1.63
   4   0 -55    3.84    1.87
  -4   0 -55    5.72    2.15
   0   4 -55    5.15    1.96
   0   4 -55    3.87    1.92
  -4   0  56   23.73    2.32
   0   4  56   24.25    2.31
  -4   0 -56   25.31    2.63
   0   4 -56   21.74    2.38
   4   0 -56   24.17    2.39
   0   4 -56   21.63    2.38
   0  -4 -56   19.75    2.09
   0  -4 -57    3.01    1.61
   4   0 -57    2.41    1.73
  -4   0 -57    3.93    2.13
   0   4 -57    1.41    1.81
   0   4 -57    3.21    1.84
  -4   0  57    2.77    1.72
   0   4  57    2.54    1.78
   0  -4 -58    2.65    1.57
  -4   0  58    2.92    1.66
   0   4  58    3.70    1.80
  -4   0 -58    4.56    2.07
   4   0 -58    1.17    1.59
   0   4 -58    1.86    1.79
   0   4 -58    2.92    1.83
   0   4 -59    1.73    1.74
   0  -4 -59    0.35    1.48
   4   0 -59    0.76    1.55
  -4   0 -59    0.20    2.01
   0   4 -59    0.59    1.75
   0   4 -59    0.74    1.68
   0   4  59    1.26    1.72
  -4   0  59    0.69    1.56
   0  -4 -60   79.29    3.31
   0   4  60   86.64    3.33
  -4   0  60   85.63    3.45
   0   4 -60   90.45    3.72
  -4   0 -60   91.91    3.77
   0   4 -60   90.31    3.64
   4   0 -60   79.79    3.26
   0   4 -60   93.32    3.69
   0  -4 -61   14.71    1.80
  -4   0  61   19.68    1.95
   0   4  61   17.04    1.87
   0   4 -61   19.46    2.17
  -4   0 -61   18.08    2.30
   0   4 -61   19.13    2.05
   0   4 -61   17.54    2.10
   0  -4 -62    4.67    1.48
  -4   0 -62    6.75    2.02
   0   4 -62    4.47    1.75
   0   4 -62    5.10    1.65
  -4   0  62    5.51    1.51
   0   4  62    5.77    1.62
   0  -4 -63    3.99    1.38
  -4   0 -63    5.52    1.93
   0   4 -63    4.25    1.70
   0   4 -63    5.09    1.59
  -4   0  63    4.99    1.49
  -4   0  64   11.76    1.57
  -4   0 -64   14.14    2.04
   0  -4 -64    9.57    1.53
   0   4 -64   14.06    1.76
   0   4 -64   13.35    1.87
   0  -4 -65    4.54    1.32
  -4   0 -65    7.27    1.81
   0   4 -65    5.45    1.64
   0   4 -65    4.94    1.46
   0  -4 -66    0.26    1.16
  -4   0 -66    3.07    1.63
   0   4 -66    0.09    1.48
   0   4 -66   -0.23    1.26
   0   4 -67   52.10    2.44
   0   4 -67   46.48    2.09
  -4   0 -67   49.74    2.40
   0   4 -68   23.58    1.54
   0   4 -68   28.47    1.93
  -4   0 -68   28.53    1.97
  -4   0 -69    1.97    1.43
   0   4 -69    1.13    0.97
   0   4 -69    1.08    1.29
  -4   0 -69    0.73    1.01
  -4   0 -70    7.66    1.35
   0   4 -70    6.43    1.30
  -4   0 -70    7.53    1.14
  -4   0 -71   22.73    1.40
   0   4 -71   22.25    1.54
  -4   0 -71   23.38    1.52
  -4   0 -72   16.91    1.18
   0   4 -72   15.21    1.30
  -4   0 -72   16.56    1.21
   0   4 -73    3.35    0.93
  -4  -1 -73    8.88    0.85
  -4  -1 -72    5.53    0.89
  -4  -1 -71    6.10    1.00
   1  -4 -71    3.14    0.83
  -4  -1 -70    6.09    1.09
   1  -4 -70    6.09    1.03
  -4  -1 -69   14.81    1.27
   1  -4 -69   14.46    1.34
  -4   1  69   14.08    1.26
  -4  -1 -68   11.80    1.35
   1  -4 -68   11.65    1.40
  -4   1  68   13.05    1.35
  -4  -1 -67   30.63    1.80
  -1   4 -67   30.96    2.00
   1  -4 -67   28.08    1.83
  -4   1  67   29.40    1.82
   1  -4 -66   33.18    2.00
  -4   1  66   29.91    1.93
  -4  -1 -66   28.86    1.89
   4   1 -66   25.88    1.63
  -1   4 -66   31.16    2.04
   4   1 -66   26.16    1.60
   4   1 -65    2.31    1.24
  -4  -1 -65    2.83    1.45
  -1   4 -65    3.65    1.55
   4   1 -65    3.06    1.24
   1  -4 -65    3.44    1.38
  -4   1  65    3.07    1.36
   4   1 -64    3.33    1.37
  -4  -1 -64    3.86    1.53
  -1   4 -64    4.35    1.43
  -1   4 -64    4.31    1.60
   4   1 -64    3.42    1.34
   1  -4 -64    3.63    1.47
   1   4  64    3.46    1.38
  -4   1  64    4.19    1.46
   1  -4 -63   43.85    2.51
  -4   1  63   44.48    2.54
  -4  -1 -63   45.41    2.46
   4   1 -63   46.17    2.26
  -1   4 -63   47.98    2.44
   4   1 -63   44.51    2.38
  -1   4 -63   51.71    2.62
   1   4  63   47.51    2.38
   1  -4 -62   38.76    2.43
  -4   1  62   35.49    2.40
  -4  -1 -62   35.47    2.34
  -1   4 -62   37.46    2.34
   4   1 -62   37.11    2.15
   4   1 -62   37.43    2.32
  -1   4 -62   43.07    2.50
   1   4  62   38.99    2.30
   1  -4 -61   24.11    2.12
  -4   1  61   26.25    2.22
  -4  -1 -61   24.85    2.19
   4   1 -61   22.85    2.10
  -1   4 -61   26.47    2.15
   4   1 -61   25.70    1.98
  -1   4 -61   29.54    2.30
   1   4  61   29.11    2.19
   1  -4 -60   19.07    2.09
  -4   1  60   20.94    2.13
  -4  -1 -60   20.50    2.12
  -1   4 -60   20.72    2.08
  -1   4 -60   20.29    2.13
   4   1 -60   19.37    1.90
   4   1 -60   20.34    2.13
   1   4  60   22.64    2.13
  -1   4 -59   12.77    2.00
   4   1 -59   10.70    1.78
   4   1 -59   11.77    2.01
  -4  -1 -59   11.53    1.94
  -1   4 -59   11.09    1.92
   1  -4 -59   11.37    1.91
  -4   1  59   12.01    1.93
   1   4  59   11.82    2.01
  -1   4 -58   13.84    2.05
  -1   4 -58   13.29    2.03
   4   1 -58   10.31    2.02
  -4  -1 -58   11.46    1.97
   4   1 -58   13.11    1.83
   1  -4 -58    8.13    1.82
  -4   1  58   11.54    1.98
   1   4  58   13.18    2.06
   1  -4 -57   77.81    3.51
   1   4  57   79.84    3.46
  -4   1  57   79.63    3.61
  -4  -1 -57   73.75    3.40
  -1   4 -57   75.98    3.48
  -1   4 -57   78.69    3.47
   4   1 -57   76.99    3.27
   4   1 -57   72.44    3.58
  -1   4 -56    7.42    1.95
   4   1 -56    3.84    1.69
  -4  -1 -56    5.92    1.94
   4   1 -56    4.15    1.99
  -1   4 -56    4.25    1.87
  -1   4 -56    5.25    1.90
   1  -4 -56    3.41    1.73
  -4   1  56    5.36    1.88
   1   4  56    5.03    1.95
   1  -4 -55   22.32    2.27
   1   4  55   18.27    2.33
  -4   1  55   20.26    2.31
  -1   4 -55   18.54    2.30
  -4  -1 -55   20.48    2.33
  -1   4 -55   17.06    2.26
  -1   4 -55   19.64    2.27
   4   1 -55   18.04    2.41
   4   1 -55   18.06    2.13
   1  -4 -54   25.79    2.40
   1   4  54   28.09    2.53
  -4   1  54   26.93    2.55
  -1   4 -54   25.02    2.51
  -4  -1 -54   25.88    2.50
  -1   4 -54   25.80    2.45
  -1   4 -54   22.17    2.35
   4   1 -54   24.24    2.32
   4   1 -54   22.95    2.58
   1  -4 -53   32.67    2.62
   1   4  53   32.77    2.70
  -4   1  53   29.15    2.66
  -1   4 -53   32.99    2.70
  -4  -1 -53   27.16    2.60
  -1   4 -53   26.34    2.59
  -1   4 -53   29.36    2.58
   4   1 -53   27.04    2.43
   4   1 -53   25.34    2.76
   1  -4 -52  192.80    6.03
   1   4  52  213.60    6.03
  -4   1  52  204.91    6.29
  -1   4 -52  217.33    6.34
  -4  -1 -52  193.13    5.93
  -1   4 -52  209.51    6.28
  -1   4 -52  200.90    5.99
   4   1 -52  195.45    5.83
   4   1 -52  210.50    6.60
   1  -4 -51  169.05    5.49
   1   4  51  170.50    5.32
  -4   1  51  168.38    5.62
  -1   4 -51  166.70    5.49
  -4  -1 -51  151.64    5.21
  -1   4 -51  159.43    5.45
   4   1 -51  152.66    5.10
   4   1 -51  169.96    5.93
  -1   4 -51  163.50    5.31
   1  -4 -50   42.69    2.94
   1   4  50   39.86    2.93
  -4   1  50   41.07    3.00
  -1   4 -50   41.47    2.93
  -4  -1 -50   36.39    2.89
  -1   4 -50   39.46    2.98
   4   1 -50   41.61    2.87
  -1   4 -50   37.56    2.83
   4   1 -50   39.78    3.28
   1  -4 -49   59.07    3.36
   1   4  49   59.52    3.31
  -4   1  49   53.61    3.31
  -1   4 -49   55.41    3.31
  -4  -1 -49   52.09    3.21
  -1   4 -49   54.24    3.16
  -1   4 -49   56.41    3.35
   4   1 -49   53.53    3.15
   1  -4 -48   56.34    3.27
   1   4  48   60.67    3.33
   4  -1  48   55.24    2.92
  -4   1  48   58.07    3.42
  -1   4 -48   57.84    3.36
  -4  -1 -48   54.44    3.27
   4   1 -48   58.65    3.24
  -1   4 -48   59.37    3.41
  -1   4 -48   54.93    3.19
  -1   4 -47    9.94    2.13
  -4  -1 -47   10.31    2.25
  -1   4 -47   11.97    2.17
  -1   4 -47   11.00    2.24
   1  -4 -47   10.37    2.09
  -4   1  47   11.06    2.19
   1   4  47   11.36    2.28
   4  -1  47   11.71    1.99
   1  -4 -46  113.11    4.36
   1   4  46  105.56    4.23
   4  -1  46   99.21    3.87
  -4   1  46  104.73    4.44
  -1   4 -46  108.61    4.36
  -4  -1 -46   99.31    4.26
  -1   4 -46  103.27    4.41
  -1   4 -46   96.06    4.07
   1  -4 -45   43.74    2.87
  -4   1  45   46.15    3.15
   1   4  45   44.64    3.01
   4  -1  45   39.42    2.71
  -1   4 -45   45.38    3.01
  -4  -1 -45   40.36    2.92
  -1   4 -45   42.51    3.11
  -1   4 -45   42.16    2.88
   1  -4 -44  104.58    4.16
  -4   1  44  107.79    4.46
   1   4  44   95.02    7.67
   1   4  44  109.66    4.26
   4  -1  44  105.50    4.04
  -1   4 -44  113.66    4.43
  -4   1  44   98.31    9.25
  -1  -4  44  113.80    8.94
  -4  -1 -44  105.36    4.32
  -1   4 -44  101.96    4.45
  -1   4 -44  101.69    4.11
   1  -4 -43   38.45    5.99
   1   4  43   44.41    5.87
   1  -4 -43   43.24    2.80
  -4   1  43   34.67    2.91
   1   4  43   35.82    2.79
   4  -1  43   31.86    2.64
  -1   4 -43   38.46    2.85
  -4   1  43   30.05    5.91
  -1  -4  43   39.65    5.92
   1   4  43   25.13    4.69
  -1  -4  43   41.98    6.31
  -4  -1 -43   32.36    2.82
  -1   4 -43   34.20    2.96
  -1   4 -43   33.97    2.72
   1  -4 -42  619.76   21.21
   1   4  42  618.03   19.51
   1  -4 -42  573.64   12.34
  -4   1  42  570.74   12.76
   1   4  42  565.62   19.22
   4  -1  42  562.20   12.14
   1   4  42  570.51   12.24
  -1   4 -42  585.64   12.59
  -4   1  42  581.82   21.93
  -1  -4  42  648.93   21.24
  -1  -4  42  603.69   21.77
  -4  -1 -42  535.30   12.27
  -1   4 -42  543.35   12.14
  -1   4 -42  564.99   12.76
   1  -4 -41  474.08   18.14
   1   4  41  467.11   16.52
   1  -4 -41  411.03    9.93
  -4   1  41  458.78   10.66
   1   4  41  452.86   10.12
   4  -1  41  452.73   10.11
   1   4  41  426.65   16.25
  -1   4 -41  457.28   10.42
  -4   1  41  471.72   19.32
  -1  -4  41  531.26   18.62
  -1  -4  41  473.89   18.68
  -4  -1 -41  416.97   10.15
  -1   4 -41  435.34   10.56
  -1   4 -41  426.41    9.98
   1   4  40   26.31    4.93
   1  -4 -40   27.44    5.40
   4   1 -40   26.16    4.65
   1  -4 -40   25.71    2.28
  -4   1  40   21.99    2.52
   1   4  40   25.51    2.57
   4  -1  40   23.66    2.53
  -1   4 -40   30.25    2.59
  -1  -4  40   26.69    5.13
  -4   1  40   26.58    5.89
   1   4  40   23.93    4.60
  -4  -1 -40   23.03    2.64
  -1  -4  40   22.73    4.83
  -1   4 -40   25.95    2.42
  -1   4 -40   27.05    2.74
   1  -4 -39   42.72    6.19
   1   4  39   60.63    6.28
   1  -4 -39   47.42    2.74
  -4  -1 -39   56.97    2.78
  -4   1  39   56.92    3.30
   1   4  39   49.21    5.78
   1   4  39   55.38    3.12
  -1   4 -39   54.32    3.09
   4   1 -39   42.54    5.58
  -4   1  39   47.42    6.84
  -1  -4  39   57.30    6.37
  -1  -4  39   53.17    6.46
  -4  -1 -39   55.83    3.24
  -1   4 -39   48.84    2.89
  -1   4 -39   47.89    3.19
   1  -4 -38   60.20    6.85
   1   4  38   64.17    6.43
   1  -4 -38   55.49    2.93
  -4  -1 -38   55.25    2.82
  -4   1  38   56.92    3.32
   1   4  38   61.21    6.05
   1   4  38   63.29    3.27
   4   1 -38   51.52    5.95
  -1   4 -38   65.99    3.33
  -4   1  38   62.39    7.66
  -1  -4  38   66.11    6.92
  -4  -1 -38   59.39    3.33
  -1   4 -38   60.68    3.12
  -1   4 -38   61.77    3.48
   1  -4 -37  366.75   15.20
   1   4  37  369.91   13.93
  -4   1  37  356.36    8.61
  -4  -1 -37  343.91    7.81
   1   4  37  338.85   13.72
   1   4  37  342.25    8.11
  -1   4 -37  356.85    8.38
   4   1 -37  322.84   14.19
  -4   1  37  355.19   16.35
  -1  -4  37  364.62   15.41
  -4  -1 -37  329.02    8.20
  -1   4 -37  327.08    8.48
  -1   4 -37  310.59    7.81
   1   4  36   27.12    4.81
   1  -4 -36   28.66    5.33
  -4   1  36   33.79    2.65
   1   4  36   32.17    2.60
   1   4  36   30.49    4.64
  -1   4 -36   30.02    2.47
   4   1 -36   27.64    4.51
  -4   1  36   26.29    5.53
  -4  -1 -36   31.22    2.62
  -1  -4  36   27.33    4.77
  -1   4 -36   34.67    2.79
  -1   4 -36   30.79    2.36
   1  -4 -35   55.73    6.34
   1   4  35   60.82    6.01
  -4   1  35   53.31    3.16
   1   4  35   56.43    3.07
   1   4  35   51.73    5.47
   4   1 -35   50.76    5.73
  -1   4 -35   59.11    3.08
  -4   1  35   47.33    6.87
  -1  -4  35   61.52    6.25
  -4  -1 -35   52.52    3.11
  -1   4 -35   53.44    3.22
   1  -4 -34  118.56    8.51
   1   4  34  111.33    7.57
  -4   1  34  121.51    4.53
   1   4  34  121.51    4.28
   1   4  34  111.15    7.62
   4   1 -34  106.35    7.87
  -4   1  34  118.46    9.46
  -1  -4  34  126.05    8.48
  -4  -1 -34  113.14    4.30
  -1   4 -34  115.68    4.49
   1   4  33  287.99   12.25
   1   4  33  275.35    7.14
   4   1 -33  289.50   12.93
  -4   1  33  307.48   15.05
  -1  -4  33  284.86   12.79
  -4   1  33  290.22    7.61
   1  -4 -33  293.83   13.14
   1   4  33  294.54   12.12
  -4   1  32   83.32    3.73
   1   4  32   81.62    6.44
   1   4  32   86.95    3.61
   4   1 -32   92.30    7.06
  -4   1  32   93.71    8.53
  -1  -4  32   90.81    7.12
  -4  -1 -32   88.92    8.17
   1  -4 -32   91.71    7.39
   1   4  32   85.38    6.60
  -4   1  31   54.32    3.04
   1   4  31   54.53    2.96
   1   4  31   53.11    5.31
   4   1 -31   48.93    5.36
  -1  -4  31   52.29    5.46
  -4   1  31   56.24    6.85
  -4  -1 -31   53.30    6.79
   1  -4 -31   60.53    6.29
  -4   1  30   74.61    3.42
   1   4  30   67.76    5.80
   4   1 -30   76.33    6.38
  -1  -4  30   62.57    5.74
  -4   1  30   69.21    7.42
  -4  -1 -30   67.55    7.23
   1  -4 -30   64.18    6.23
  -4   1  29  317.83    7.94
   1   4  29  295.91   12.15
   4   1 -29  314.77   13.00
  -1  -4  29  301.56   12.61
  -4   1  29  311.94   15.02
  -4  -1 -29  349.05   15.51
   1  -4 -29  340.61   13.42
  -4   1  28  418.58    9.64
   1   4  28  398.71   14.27
   4   1 -28  422.62   15.26
  -1  -4  28  398.69   14.78
  -4   1  28  403.63   17.26
  -4  -1 -28  458.03   17.85
   1  -4 -28  439.02   15.38
  -4   1  27  173.50    5.31
   1   4  27  163.78    8.62
   4   1 -27  190.57    9.58
  -1  -4  27  168.83    8.96
  -4   1  27  176.09   11.15
  -4  -1 -27  184.12   10.89
   1  -4 -27  183.46    9.42
  -4   1  26  111.33    4.12
   1   4  26  113.81    7.07
   4   1 -26  127.68    7.73
  -1  -4  26  118.54    7.35
  -4   1  26  127.37    9.53
  -4  -1 -26  131.62    9.04
   1  -4 -26  141.00    8.12
  -4   1  25  174.88    5.18
   1   4  25  165.06    8.42
   4   1 -25  176.94    9.01
  -1  -4  25  152.25    8.36
  -4   1  25  171.83   10.97
  -4  -1 -25  171.71   10.20
   1  -4 -25  178.01    9.00
   1   4  25  159.37    8.26
  -4   1  24   51.05    2.73
  -1  -4  24   46.84    4.73
  -4   1  24   46.84    6.18
   1   4  24   47.57    2.65
   1   4  24   49.33    4.66
  -4  -1 -24   52.43    5.87
   1  -4 -24   52.96    5.25
   4   1 -24   58.09    5.12
   1   4  24   49.32    4.86
  -4   1  23   29.11    2.18
  -1  -4  23   20.77    3.38
  -4   1  23   21.29    4.86
   1   4  23   21.72    2.08
   1   4  23   22.86    3.55
  -4  -1 -23   24.97    4.40
   4   1 -23   23.36    3.54
   1   4  23   20.86    3.80
   1  -4 -23   21.89    3.83
  -1  -4  22   39.91    4.32
  -4   1  22   39.44    5.83
   1   4  22   40.11    2.41
   1   4  22   35.75    4.09
  -4  -1 -22   43.90    5.26
   1  -4 -22   44.09    4.61
   4   1 -22   39.73    4.35
   1   4  22   40.33    4.42
  -4   1  21   23.50    5.01
   1   4  21   24.25    3.55
   1   4  21   21.47    2.02
  -4  -1 -21   21.77    4.14
  -1  -4  21   17.06    3.23
   1   4  21   17.27    3.08
   4   1 -21   20.03    3.39
   1   4  21   18.23    3.56
   1  -4 -21   17.67    3.62
  -1  -4  20  697.12   19.79
  -4   1  20  765.04   23.97
   1   4  20  710.61   19.59
   1   4  20  710.95   14.17
  -4  -1 -20  813.08   22.78
   1  -4 -20  756.36   19.80
   4   1 -20  807.18   21.02
   1   4  20  766.44   19.56
   1   4  20  673.24   19.91
  -1  -4  19  110.04    6.65
  -4   1  19  117.24    8.76
   1   4  19  103.23    6.38
   1   4  19  103.43    3.68
  -4  -1 -19  123.58    8.03
   1  -4 -19  126.91    6.89
   4   1 -19  124.36    7.15
   1   4  19  119.89    6.72
   1   4  19  112.04    6.85
  -1  -4  18   19.84    3.21
  -4   1  18   24.50    5.02
   1   4  18   19.32    3.30
  -4  -1 -18   31.71    4.39
   1  -4 -18   22.20    3.49
   4   1 -18   24.60    3.55
   1   4  18   28.99    3.83
   1   4  18   20.19    3.24
  -1  -4  17  158.58    7.87
  -4   1  17  158.08   10.22
  -4  -1 -17  178.76    9.36
   1   4  17  155.24    7.83
   1  -4 -17  164.76    7.59
   4   1 -17  185.35    8.61
   1   4  17  178.67    8.02
   1   4  17  152.47    7.96
  -1  -4  16  364.95   12.66
  -4   1  16  401.06   16.23
   1   4  16  378.09   12.80
   1  -4 -16  372.95   12.00
   1   4  16  376.98   12.28
   4   1 -16  401.56   13.40
   1   4  16  368.19   13.00
  -1  -4  15   84.48    5.69
  -4  -1 -15  104.90    7.02
   1   4  15   86.22    5.81
   1  -4 -15  102.60    5.69
   1   4  15  108.83    6.22
   4   1 -15  104.38    6.38
   1   4  15   93.61    6.11
  -1  -4  14   36.15    3.84
  -4  -1 -14   44.85    4.70
   1   4  14   39.79    4.12
   1  -4 -14   45.40    3.97
   1   4  14   48.77    4.41
   4   1 -14   52.52    4.63
   1   4  14   44.67    4.45
   1   4  13  223.53    8.76
   1  -4 -13  210.45    8.05
   4   1 -13  242.71    9.79
   1   4  13  204.43    9.13
  -4  -1 -13  237.40   10.25
  -1  -4  13  200.41    8.79
   1  -4 -12  194.75    7.56
   1   4  12  213.23    8.48
   1   4  12  203.46    9.02
  -1  -4  12  196.09    8.60
  -4  -1 -12  211.40    9.64
   1  -4 -11   20.36    2.87
   1   4  11   19.23    3.24
   4   1 -11   25.14    3.36
   1   4  11   18.68    3.00
  -1  -4  11   18.00    2.88
  -4  -1 -11   23.75    3.57
   1  -4 -10   91.67    4.89
   1   4  10  112.64    5.98
   4   1 -10  117.03    6.57
   1   4  10  104.11    6.22
  -4  -1 -10  111.52    6.80
  -1  -4  10   87.07    5.66
   1  -4  -9   22.65    2.78
   4   1  -9   29.03    3.58
   1   4   9   28.50    3.53
   1   4   9   23.49    3.31
  -4  -1  -9   33.09    3.93
  -1  -4   9   22.48    3.15
   1  -4  -8  114.30    5.17
   1   4   8  133.75    6.29
   4   1  -8  129.89    6.93
   1   4   8  110.58    6.50
  -1  -4   8  114.39    6.37
  -4  -1  -8  124.95    7.11
   1   4   7   69.63    4.58
   4   1  -7   70.42    5.10
   1   4   7   61.28    4.88
  -1  -4   7   59.64    4.67
  -4  -1  -7   65.76    5.23
   1   4   6  120.53    5.93
   4   1  -6  129.93    6.88
   1   4   6  114.16    6.55
  -4  -1  -6  128.36    7.14
  -1  -4   6  107.92    6.20
   1   4   5  117.09    5.78
   4   1  -5  131.02    6.82
  -4  -1  -5  126.21    7.05
  -1  -4   5  112.91    6.34
   1   4   4   17.99    3.14
   1   4   4   27.95    3.22
   4   1  -4   25.86    3.39
  -4  -1  -4   24.19    3.53
  -1  -4   4   20.26    3.10
   1   4   3   62.88    4.22
   4   1  -3   54.45    4.64
   1   4   3   46.56    4.40
  -4  -1  -3   50.31    4.71
  -1  -4   3   49.31    4.34
   1   4   2  381.28   10.84
   4   1  -2  429.47   13.14
   1   4   2  349.93   12.20
  -1  -4   2  384.32   12.70
  -4  -1  -2  410.42   13.38
   4   1  -1    9.82    2.65
   1   4   1   14.73    2.94
   1   4   1   15.15    2.73
  -4  -1  -1   13.16    2.99
  -1  -4   1   10.67    2.78
   1   4   0  184.21    8.34
   4   1   0  208.29    8.71
   1   4   0  190.63    6.83
  -4  -1   0  196.75    8.82
  -1  -4   0  171.12    8.22
   1   4  -1   10.55    2.65
   4   1   1   12.54    2.75
   1   4  -1   21.51    2.98
  -1  -4  -1   12.18    2.94
  -4  -1   1   13.24    2.81
   1   4  -2  379.26   10.13
   4   1   2  395.71   12.53
  -1  -4  -2  388.21   13.01
  -4  -1   2  396.17   12.96
   1   4  -3   51.25    4.53
   4   1   3   54.66    4.55
   1   4  -3   54.08    3.48
  -1  -4  -3   53.83    4.85
  -4  -1   3   52.43    4.51
  -4  -1   4   19.15    3.04
   1   4  -4   28.05    2.57
   1   4  -4   25.00    3.27
   4   1   4   21.48    3.22
  -1  -4  -4   18.40    3.38
  -1  -4  -5  113.66    6.79
  -4  -1   5  117.02    6.58
   1   4  -5  110.93    4.59
   1   4  -5  106.51    6.25
   4   1   5  116.21    6.44
  -4  -1   6  116.46    6.59
  -1  -4  -6  119.58    6.96
   1   4  -6  116.83    4.62
   1   4  -6  111.14    6.42
   4   1   6  136.68    6.95
  -4  -1   7   62.70    4.91
  -1  -4  -7   65.40    5.24
   1   4  -7   61.18    3.29
   1   4  -7   65.06    4.93
   4   1   7   70.10    5.03
  -1  -4  -8  126.35    7.12
  -4  -1   8  116.96    6.66
   1   4  -8  115.84    4.38
   1   4  -8  116.33    6.56
   4   1   8  128.84    6.73
  -1  -4  -9   29.16    3.79
  -4  -1   9   28.44    3.52
   1   4  -9   25.26    3.37
   4   1   9   27.76    3.40
  -1  -4 -10   95.67    6.32
  -4  -1  10  101.06    6.22
   1   4 -10  100.65    6.10
   4   1  10  110.21    6.26
  -4  -1  11   19.25    3.15
  -1  -4 -11   23.99    3.60
   1   4 -11   22.71    3.14
   4   1  11   23.59    3.20
  -4  -1  12  201.36    9.03
  -1  -4 -12  213.80    9.64
   1   4 -12  196.20    8.82
   4   1  12  218.75    9.15
  -1  -4 -13  227.81   10.09
  -4  -1  13  220.88    9.53
   1   4 -13  214.13    9.27
   4   1  13  237.49    9.65
  -4  -1  14   42.85    4.27
  -1  -4 -14   37.07    4.37
   4   1  14   41.16    4.06
   1   4 -14   44.66    4.28
   4   1  14   48.08    4.45
  -1  -4 -15  109.17    7.10
  -4  -1  15  103.54    6.56
   4   1  15   98.88    6.10
   1   4 -15   94.42    6.12
   4   1  15  112.75    6.60
  -1  -4 -16  389.46   14.12
  -4  -1  16  391.28   13.59
   4   1  16  407.75   13.18
   1   4 -16  384.16   13.23
   4   1  16  397.03   13.41
  -4  -1  17  173.83    8.62
  -1  -4 -17  173.68    9.13
   4   1  17  169.77    8.09
   1   4 -17  155.42    8.00
   4   1  17  165.92    8.24
  -4  -1  18   25.67    3.77
   4   1  18   21.44    3.37
  -1  -4 -18   25.19    3.98
   1   4 -18   26.34    3.57
   4   1  18   26.57    3.62
  -4  -1  19  119.57    7.35
   4   1  19  119.23    6.83
  -1  -4 -19  118.09    7.74
   1   4 -19  116.53    7.00
   4   1  19  128.33    7.26
  -4  -1  20  803.94   21.71
   4   1  20  778.47   20.30
  -1  -4 -20  735.62   22.00
   4   1  20  762.03   20.85
  -4  -1  21   21.93    3.73
   4   1  21   23.29    3.44
  -1  -4 -21   20.48    3.98
   1   4 -21   14.90    3.01
  -4  -1  22   41.52    4.77
   4   1  22   41.01    4.27
  -1   4  22   37.84    2.38
  -1  -4 -22   35.19    4.76
   1   4 -22   28.99    3.93
  -1   4  23   26.67    2.10
   4   1  23   26.22    3.73
  -1   4  23   25.62    2.16
  -4  -1  23   26.40    3.93
  -1  -4 -23   22.88    4.25
   1   4 -23   17.28    3.35
   4   1  24   54.43    4.96
  -1   4  24   50.48    2.71
   1   4 -24   45.36    4.73
  -4  -1  24   60.60    5.48
  -1  -4 -24   54.70    5.87
  -1   4  24   51.11    2.72
  -1   4  25  164.33    4.91
   4   1  25  173.82    8.62
   1   4 -25  154.72    8.58
  -4  -1  25  178.71    9.40
  -1  -4 -25  167.66   10.00
  -1   4  25  179.26    5.20
  -1   4  26  113.39    3.99
   4   1  26  130.86    7.45
   1   4 -26  120.15    7.57
  -4  -1  26  130.04    8.00
  -1  -4 -26  126.32    8.74
  -1   4  26  111.64    4.09
   4   1  27  174.87    8.78
  -1   4  27  163.66    4.99
   1   4 -27  170.20    9.16
  -4  -1  27  184.46    9.68
  -1  -4 -27  193.01   10.85
  -1   4  27  168.64    5.17
  -1   4  28  399.48    9.18
   4   1  28  438.09   14.74
   4   1  28  418.61    9.49
   1   4 -28  410.28   15.18
  -4  -1  28  426.07   15.57
  -4  -1  28  422.97   17.04
  -1  -4 -28  429.23   16.99
  -1   4  28  415.77    9.58
   4   1  29  317.62   12.46
   4   1  29  325.06    7.92
  -1   4  29  313.99    7.64
   1   4 -29  300.86   12.94
  -4  -1  29  349.36   13.91
  -4  -1  29  354.39   15.22
  -1  -4 -29  312.04   14.44
  -1   4  29  317.37    7.98
   4   1  30   74.92    3.46
   4   1  30   75.89    5.95
  -1   4  30   71.10    3.27
   1   4 -30   64.90    6.02
  -4  -1  30   74.64    6.42
  -4  -1  30   75.27    7.31
  -1  -4 -30   54.14    6.47
  -1   4  30   71.14    3.41
   4   1  31   54.42    3.07
   4   1  31   55.45    5.27
  -1   4  31   53.70    2.96
   1   4 -31   46.18    5.34
  -4  -1  31   45.66    5.29
  -4  -1  31   58.54    6.51
  -1  -4 -31   47.10    6.29
  -1   4  31   53.65    3.06
   4   1  32   91.64    3.81
   4   1  32   87.81    6.56
  -1   4  32   84.37    3.59
   1   4 -32   90.62    7.09
  -4  -1  32   89.13    7.03
  -4  -1  32   86.04    7.76
  -1  -4 -32   71.63    7.47
  -1   4  32   88.29    3.85
  -4  -1  33  309.17   14.39
  -4  -1  33  290.45   12.90
   1   4 -33  262.43   12.48
  -1   4  33  284.33    7.20
   4   1  33  283.95    7.32
   4   1  33  278.16   11.88
  -1   4  33  290.55    7.63
   4   1  34  116.18    7.59
  -1   4  34  112.50    4.20
   4   1  34  116.21    4.35
   1   4 -34  104.58    7.80
  -4  -1  34  116.39    8.97
  -4  -1  34  122.32    8.25
  -4   1 -34  120.56    4.48
  -1   4  34  119.46    4.53
  -1   4  35   51.93    3.15
   4   1  35   47.46    5.23
   4   1  35   54.90    3.11
  -1   4  35   53.43    3.03
   1   4 -35   52.83    5.82
  -4  -1  35   52.31    5.69
  -4   1 -35   56.59    3.20
   1   4 -35   50.29    2.92
   1   4 -35   57.39    2.74
  -1   4  36   35.59    2.77
   4   1  36   30.15    4.51
   4   1  36   33.86    2.72
  -1   4  36   33.06    2.67
   1   4 -36   27.52    4.62
  -4  -1  36   30.57    4.63
   1   4 -36   31.71    2.03
   1   4 -36   32.83    2.55
   1   4 -36   38.09    2.36
  -1   4  37  351.97    8.63
   4   1  37  340.41   13.55
  -1   4  37  351.33    8.15
   4   1  37  340.98    8.19
   1   4 -37  299.25   13.84
  -4  -1  37  373.06   15.01
   1   4 -37  335.04    7.71
   1   4 -37  334.71    8.68
   1   4 -37  330.63    8.13
   1   4 -37  332.31    7.66
   4  -1 -38   42.91    2.93
  -1   4  38   62.34    3.44
  -1   4  38   63.84    3.34
   4   1  38   54.46    5.74
   4   1  38   58.65    3.28
   1   4 -38   53.93    6.14
  -4  -1  38   65.61    6.43
  -1  -4 -38   67.67    7.29
   1   4 -38   59.75    3.20
   1   4 -38   59.28    3.50
   1   4 -38   71.45    3.00
   4  -1 -39   46.75    2.71
  -1   4  39   56.91    3.34
   4   1  39   47.13    5.45
  -1   4  39   55.56    3.16
   4   1  39   56.76    3.25
   1   4 -39   55.52    3.26
   1   4 -39   41.93    5.65
  -4  -1  39   48.22    5.84
   1   4 -39   57.10    3.45
   1   4 -39   55.55    3.12
   1   4 -39   58.56    2.87
  -1  -4 -39   53.92    6.70
   4   1  40   29.36    4.58
  -1  -4 -40   21.94    5.04
   4  -1 -40   28.54    2.31
  -1   4  40   23.89    2.64
  -1   4  40   22.37    2.55
   4   1  40   24.23    2.60
   1   4 -40   27.76    2.59
  -4  -1  40   22.02    4.63
   4   1  40   17.65    4.04
  -4  -1  40   26.99    4.65
   1   4 -40   38.51    2.56
   1   4 -40   26.55    2.81
   1   4 -40   25.16    2.54
   4  -1 -41  403.17    9.70
  -1   4  41  464.02   10.63
  -1   4  41  437.05    9.90
   4   1  41  412.82   15.73
   4   1  41  446.51   10.08
   1   4 -41  431.80   10.34
  -4  -1  41  489.93   17.24
  -4  -1  41  447.21   17.15
   4   1  41  449.03   14.99
  -1  -4 -41  466.30   18.04
   1   4 -41  435.87   10.62
   1   4 -41  416.09    9.32
   1   4 -41  423.60   10.01
   4  -1 -42  560.04   12.15
  -1   4  42  568.82   12.73
   4   1  42  507.58   18.17
  -1   4  42  567.68   12.12
   4   1  42  561.02   12.22
   1   4 -42  577.63   12.66
  -4  -1  42  609.90   19.90
  -4  -1  42  541.58   19.56
   1   4 -42  549.60   11.53
   1   4 -42  563.23   12.86
   1   4 -42  576.02   12.38
  -1  -4 -42  634.81   21.62
  -1  -4 -43   39.48    6.30
   4  -1 -43   38.23    2.63
  -1   4  43   32.67    2.83
  -1   4  43   35.48    2.83
   4   1  43   29.33    2.72
   1   4 -43   41.87    2.97
  -4  -1  43   28.47    5.02
   4   1  43   23.59    4.47
  -4  -1  43   26.15    4.78
   1   4 -43   34.87    2.99
   1   4 -43   34.77    2.77
  -1   4  44  110.18    4.54
   4   1  44   94.68    7.60
  -1   4  44  106.21    4.16
   4   1  44  102.41    4.16
   1   4 -44  106.20    4.38
  -4  -1  44  109.21    8.30
   1   4 -44  105.80    4.59
   1   4 -44  102.96    4.25
   4  -1 -44  108.47    4.18
   4   1  45   42.77    2.97
  -1   4  45   42.43    2.95
   4  -1 -45   43.77    2.84
   1   4 -45   43.01    3.02
  -1   4  45   43.75    3.15
   1   4 -45   42.35    2.94
   1   4 -45   47.93    3.33
   4   1  46  103.97    4.20
  -1   4  46  103.25    4.14
   4  -1 -46  109.67    4.29
   1   4 -46  106.57    4.42
  -1   4  46   99.28    4.39
   1   4 -46  107.73    4.33
   1   4 -46  111.29    4.67
   4   1  47   10.38    2.19
  -1   4  47   12.10    2.24
  -1   4  47   14.39    2.25
   4  -1 -47   11.61    2.10
   1   4 -47   12.07    2.24
  -4   1 -47   13.67    2.54
   1   4 -47   11.24    2.28
   1   4 -47   11.10    2.20
  -1   4  48   54.46    3.39
   4   1  48   57.30    3.23
  -1   4  48   56.84    3.12
   4  -1 -48   54.60    3.25
   1   4 -48   62.53    3.46
  -4   1 -48   61.61    3.63
   1   4 -48   55.76    3.49
   1   4 -48   56.64    3.34
  -1   4  49   47.83    3.24
   4   1  49   54.74    3.15
  -1   4  49   55.53    3.10
   4  -1 -49   60.44    3.32
   1   4 -49   57.64    3.32
  -4   1 -49   55.97    3.55
   1   4 -49   54.58    3.45
   1   4 -49   52.50    3.24
  -1   4  50   34.58    2.90
   4   1  50   38.99    2.81
  -1   4  50   40.96    2.79
   4  -1 -50   42.22    2.84
   1   4 -50   39.56    2.92
  -4   1 -50   42.38    3.24
   1   4 -50   38.51    3.08
   1   4 -50   39.72    2.94
  -1  -4 -51  173.10    5.33
  -1   4  51  151.81    5.40
   4   1  51  159.71    5.05
  -1   4  51  163.19    5.09
   4  -1 -51  160.93    5.34
   1   4 -51  154.47    5.38
  -4   1 -51  163.33    5.63
   1   4 -51  162.14    5.60
   1   4 -51  158.31    5.33
  -1  -4 -52  205.49    5.99
   4   1  52  203.74    5.80
  -1   4  52  199.11    5.75
   4  -1 -52  208.91    6.18
   1   4 -52  208.13    6.23
  -4   1 -52  215.31    6.49
   1   4 -52  203.33    6.38
   1   4 -52  200.71    6.10
  -1  -4 -53   30.96    2.55
   4   1  53   27.44    2.44
  -1   4  53   30.86    2.52
   4  -1 -53   31.67    2.53
   1   4 -53   32.07    2.68
  -4   1 -53   28.61    2.88
   1   4 -53   29.95    2.82
   1   4 -53   26.52    2.59
  -1  -4 -54   26.94    2.39
   4   1  54   25.55    2.31
  -1   4  54   27.98    2.38
   4  -1 -54   25.09    2.36
   1   4 -54   23.58    2.43
  -4   1 -54   26.88    2.85
   1   4 -54   23.52    2.51
   1   4 -54   26.49    2.63
  -1  -4 -55   16.08    2.07
   4   1  55   15.89    2.06
  -1   4  55   18.03    2.15
   4  -1 -55   19.84    2.19
   1   4 -55   17.20    2.22
  -4   1 -55   20.28    2.65
   1   4 -55   20.56    2.46
   1   4 -55   21.03    2.39
   4   1  56    5.00    1.72
  -1   4  56    5.01    1.79
   4  -1 -56    6.83    1.79
   1   4 -56    4.40    1.88
  -1  -4 -56    4.11    1.70
   1   4 -56    4.32    1.97
  -4   1 -56    7.65    2.31
   1   4 -56    5.39    1.93
   1   4 -57   79.84    3.55
   4   1  57   76.70    3.19
  -1   4  57   72.59    3.18
  -4   1 -57   79.80    3.81
   1   4 -57   75.05    3.65
   1   4 -57   78.80    3.58
   1   4 -58   11.09    1.95
   4   1  58   11.74    1.83
  -1   4  58   12.48    1.86
  -4   1 -58   16.88    2.44
   1   4 -58   13.57    2.15
   1   4 -58   11.33    2.09
   1   4 -59   13.00    1.98
  -4   1 -59   11.13    1.73
   4   1  59   10.80    1.73
  -4   1 -59   18.57    2.41
   1   4 -59   11.59    2.08
   1   4 -59   11.47    2.04
   1   4 -60   18.58    2.10
  -4   1 -60   20.73    1.97
   4   1  60   19.62    1.84
  -4   1 -60   27.13    2.53
   1   4 -60   21.67    2.29
   1   4 -60   19.58    2.23
  -4   1 -61   26.97    2.61
   1   4 -61   28.20    2.33
   1   4 -61   26.26    2.33
   1   4 -61   23.11    2.18
  -4   1 -61   23.57    2.01
  -4   1 -62   37.91    2.78
   1   4 -62   39.39    2.54
   1   4 -62   39.56    2.54
   1   4 -62   38.75    2.45
  -4   1 -62   38.17    2.31
  -4   1 -63   48.54    2.91
   1   4 -63   46.15    2.61
   1   4 -63   47.89    2.66
   1   4 -63   46.94    2.53
  -4   1 -63   43.09    2.39
  -4   1 -64    3.48    2.00
   1   4 -64    2.05    1.62
   1   4 -64    4.09    1.59
  -4   1 -64    3.51    1.28
  -4   1 -65    4.29    1.95
   1   4 -65    3.17    1.48
  -4   1 -65    2.35    1.22
  -4   1 -66   33.59    2.35
   1   4 -66   31.53    2.01
  -4   1 -66   30.70    1.91
  -4   1 -67   36.33    2.27
   1   4 -67   28.46    1.84
  -4   1 -68   14.31    1.84
   1   4 -68   12.05    1.39
  -4   1 -69   18.07    1.76
   1   4 -69   15.25    1.31
  -4   1 -70    7.28    1.47
   1   4 -70    6.14    0.97
  -4   1 -71    8.06    1.36
  -4   1 -72    5.78    1.14
  -4   1 -73   10.86    1.06
  -4  -2 -72    7.14    0.69
   2  -4 -71    9.95    0.93
  -4  -2 -71   12.53    0.95
  -4  -2 -70    1.60    0.79
   2  -4 -70    0.80    0.82
   4   2 -69   30.33    1.36
   2  -4 -69   31.19    1.60
  -4   2  68    9.96    1.26
   4   2 -68    8.89    1.03
   4   2 -68    9.56    1.09
   2  -4 -68    8.45    1.22
  -4   2  67   15.13    1.53
   2  -4 -67   15.99    1.49
   4   2 -67   17.20    1.35
   4   2 -67   15.46    1.31
   2  -4 -66    4.55    1.31
   4   2 -66    5.20    1.22
   4   2 -66    5.86    1.22
  -4   2  66    4.66    1.28
   2   4  66    5.03    1.17
   2  -4 -65    3.65    1.33
   4   2 -65    3.15    1.27
   4   2 -65    3.76    1.25
  -4   2  65    3.08    1.35
   2   4  65    4.23    1.27
  -4   2  64   27.87    2.02
   2  -4 -64   30.03    2.06
   4   2 -64   30.65    1.88
   4   2 -64   28.51    1.98
   2   4  64   28.82    1.85
  -4   2  63   25.35    2.05
   2  -4 -63   24.89    2.01
   4   2 -63   23.48    1.83
   4   2 -63   22.43    1.98
   2   4  63   26.02    1.90
  -4   2  62   38.57    2.36
   2  -4 -62   36.53    2.32
   4   2 -62   38.39    2.39
   4   2 -62   34.89    2.13
   2   4  62   36.80    2.21
  -4   2  61   28.81    2.21
   4   2 -61   28.23    2.08
   4   2 -61   28.81    2.32
   2  -4 -61   29.47    2.21
   2   4  61   27.85    2.14
   4   2 -60    7.71    1.80
   4   2 -60    6.51    1.66
   2  -4 -60    7.44    1.71
   2   4  60    8.26    1.77
  -4   2  60    7.66    1.72
   2  -4 -59   30.32    2.27
  -4   2  59   26.73    2.30
  -4  -2 -59   25.45    1.92
   4   2 -59   26.49    2.17
   4   2 -59   26.45    2.39
   2   4  59   31.45    2.31
   4   2 -58   -0.04    1.82
   4   2 -58   -0.42    1.56
  -4  -2 -58    0.59    1.42
   2  -4 -58    2.34    1.61
  -4   2  58   -0.47    1.66
   2   4  58    2.15    1.78
   4   2 -57    1.78    1.65
   4   2 -57    3.15    1.93
  -4  -2 -57    4.21    1.56
  -2   4 -57    3.13    1.72
  -2   4 -57    2.94    1.73
   2  -4 -57    4.72    1.74
   2   4  57    3.31    1.81
  -4   2  57    2.11    1.67
   4   2 -56    1.63    1.98
   4   2 -56    0.91    1.65
  -4  -2 -56    2.84    1.59
  -2   4 -56    3.64    1.74
  -2   4 -56    4.02    1.78
   2  -4 -56    2.73    1.71
  -4   2  56    1.43    1.73
   2   4  56    3.11    1.93
   2  -4 -55   66.14    3.32
  -4   2  55   62.10    3.31
  -4  -2 -55   55.84    2.80
   4   2 -55   58.31    3.09
  -2   4 -55   62.18    3.18
  -2   4 -55   65.12    3.13
   4   2 -55   60.47    3.50
   2   4  55   63.53    3.21
   2  -4 -54   20.88    2.29
  -4   2  54   19.19    2.36
  -4  -2 -54   15.62    1.92
  -2   4 -54   17.84    2.21
  -2   4 -54   18.41    2.18
   4   2 -54   18.52    2.57
   4   2 -54   16.34    2.17
   2   4  54   17.44    2.32
   4   2 -53    4.78    1.89
   4   2 -53    4.98    2.25
  -4  -2 -53    4.15    1.72
  -2   4 -53    5.43    1.86
  -2   4 -53    6.40    1.97
   2  -4 -53    3.43    1.85
  -4   2  53    4.04    1.93
   2   4  53    4.69    1.99
   2  -4 -52   26.27    2.57
  -4   2  52   29.48    2.67
  -4  -2 -52   24.38    2.24
  -2   4 -52   28.90    2.59
  -2   4 -52   27.08    2.43
   4   2 -52   27.13    2.83
   4   2 -52   22.32    2.45
   2   4  52   28.51    2.64
   2  -4 -51   41.82    2.92
  -4   2  51   41.05    3.02
  -4  -2 -51   35.69    2.58
   4   2 -51   38.80    3.26
  -2   4 -51   41.92    2.79
  -2   4 -51   41.21    2.93
   4   2 -51   39.29    2.86
   2   4  51   45.22    3.01
   4   2 -50    7.39    2.41
   4   2 -50    6.84    2.06
  -4  -2 -50    6.80    1.89
  -2   4 -50    6.79    1.96
  -2   4 -50    8.13    2.05
   2  -4 -50    7.93    2.00
   2   4  50    7.22    2.16
  -4   2  50    8.33    2.12
   4   2 -49    3.47    1.94
   4   2 -49    2.13    2.27
  -4  -2 -49    4.66    1.82
  -2   4 -49    3.32    1.84
  -2   4 -49    3.27    1.94
   2  -4 -49    2.20    1.84
   2   4  49    2.45    2.07
  -4   2  49    3.95    1.96
   2  -4 -48   32.19    2.66
   2   4  48   29.80    2.70
  -4   2  48   34.60    2.90
  -2   4 -48   31.04    2.60
  -4  -2 -48   31.49    2.54
  -2   4 -48   29.85    2.76
   4   2 -48   27.47    2.68
  -2   4 -48   30.05    2.53
   4   2 -48   33.05    3.20
   2  -4 -47   28.24    2.53
   2   4  47   24.31    2.61
  -4   2  47   23.25    2.58
  -2   4 -47   27.77    2.52
  -4  -2 -47   21.68    2.34
  -2   4 -47   24.99    2.65
  -2   4 -47   26.72    2.44
   4   2 -47   26.59    2.97
   2  -4 -46   41.82    2.82
   2   4  46   45.88    3.04
  -4   2  46   44.73    3.16
  -2   4 -46   42.61    2.88
  -4  -2 -46   40.98    2.81
  -2   4 -46   43.51    3.08
  -2   4 -46   43.25    2.80
   4   2 -46   46.05    3.51
   2   4  45    9.97    2.28
  -4   2  45   11.64    2.27
   4   2 -45   12.57    2.62
  -2   4 -45   13.16    2.10
  -2   4 -45   11.13    2.22
  -2   4 -45   13.51    2.14
  -4  -2 -45   14.82    2.19
   2  -4 -45   16.63    2.16
   2  -4 -44   31.53    2.53
   2   4  44   32.98    2.83
  -4   2  44   33.42    2.87
  -2   4 -44   31.43    2.59
  -4  -2 -44   27.35    2.54
  -2   4 -44   30.61    2.79
  -2   4 -44   28.45    2.48
   4   2 -44   30.38    3.15
  -4  -2 -43    7.80    1.87
  -4   2  43    7.70    2.17
   2   4  43    9.43    2.29
  -2   4 -43    8.75    1.96
  -4  -2 -43    8.86    2.07
  -2   4 -43    9.11    2.00
  -2   4 -43    7.66    2.19
   2  -4 -43   11.56    1.93
   2  -4 -42   24.62    2.27
  -4  -2 -42   23.15    2.26
  -4   2  42   23.61    2.61
   2   4  42   24.33    2.60
  -2   4 -42   23.92    2.37
   2   4  42   19.44    4.43
  -4  -2 -42   20.28    2.42
  -2   4 -42   20.39    2.52
  -2   4 -42   23.68    2.35
  -4   2  41   98.47    4.37
  -4  -2 -41   94.37    3.82
   2   4  41  101.42    4.15
   2   4  41   97.97    7.98
  -2   4 -41  106.35    4.12
   4   2 -41   94.89    8.29
  -4   2  41   95.91    9.28
  -4  -2 -41   93.31    3.98
  -2   4 -41  102.88    4.36
  -2   4 -41   93.19    3.80
   2   4  40   99.33    7.78
   2  -4 -40   91.22    8.20
  -4   2  40  104.82    4.48
  -4  -2 -40   99.70    3.89
   2   4  40   97.01    7.86
   2   4  40  103.16    4.14
  -2   4 -40   98.59    4.00
   4   2 -40   83.83    7.89
  -2  -4  40  112.06    9.53
  -4   2  40  103.69    9.58
  -4  -2 -40   94.83    4.03
  -2   4 -40  100.50    4.30
  -2   4 -40   97.67    3.85
   2   4  39  225.13   11.03
   2  -4 -39  213.05   11.81
   2  -4 -39  145.92    5.34
  -4  -2 -39  191.00    5.65
  -4   2  39  193.31    6.23
   2   4  39  206.00    5.94
   2   4  39  188.11   10.79
  -2   4 -39  211.12    5.97
   4   2 -39  193.98   11.43
  -2  -4  39  228.04   13.04
  -4   2  39  197.29   12.67
  -4  -2 -39  190.43    5.85
  -2   4 -39  199.87    6.19
  -2   4 -39  187.46    5.53
   2   4  38   48.50    6.00
   2  -4 -38   46.51    6.43
   2  -4 -38   31.48    2.74
  -4   2  38   46.70    3.17
  -4  -2 -38   41.96    2.75
   2   4  38   52.14    3.16
   2   4  38   43.54    5.60
  -2   4 -38   48.95    2.93
   4   2 -38   42.80    5.92
  -2  -4  38   52.25    6.65
  -4   2  38   45.88    7.00
  -4  -2 -38   45.00    3.00
  -2   4 -38   49.85    3.16
  -2   4 -38   46.74    2.75
   2   4  37   75.55    6.76
   2  -4 -37   68.95    7.10
   2  -4 -37   52.27    3.02
  -4   2  37   70.92    3.79
  -4  -2 -37   69.36    3.31
   2   4  37   69.20    3.47
   2   4  37   67.14    6.64
   4   2 -37   70.94    7.13
  -2   4 -37   70.30    3.33
  -2  -4  37   68.10    7.27
  -4   2  37   58.13    7.64
  -4  -2 -37   62.59    3.41
  -2   4 -37   67.91    3.59
  -2   4 -37   66.04    3.14
   2   4  36  204.57   10.45
   2  -4 -36  188.34   10.86
  -4   2  36  199.19    6.16
  -4  -2 -36  196.27    5.56
   2   4  36  197.63    5.68
   2   4  36  187.26   10.53
   4   2 -36  183.90   10.87
  -2   4 -36  193.90    5.60
  -2  -4  36  205.98   11.87
  -4   2  36  192.00   12.47
  -4  -2 -36  188.61    5.71
  -4  -2 -36  199.90   12.89
  -2   4 -36  182.76    5.82
  -2   4 -36  177.15    5.22
   2   4  35  190.52    9.90
   2  -4 -35  186.89   10.58
  -4  -2 -35  161.04    5.06
  -4   2  35  166.00    5.64
   2   4  35  172.69    5.29
   2   4  35  179.31   10.14
   4   2 -35  182.50   10.78
  -2   4 -35  182.21    5.29
  -2  -4  35  180.21   11.02
  -4   2  35  178.74   11.83
  -4  -2 -35  172.70   12.11
  -4  -2 -35  170.75    5.40
  -2   4 -35  176.24    5.59
  -2   4 -35  160.08    4.87
   2   4  34   45.84    5.71
   2  -4 -34   35.88    5.38
   2  -4 -34   41.34    2.26
  -4  -2 -34   41.08    2.64
  -4   2  34   39.74    2.96
   2   4  34   33.70    4.94
  -2   4 -34   44.35    2.70
   4   2 -34   38.76    5.53
  -2  -4  34   38.49    5.59
  -4   2  34   34.51    6.37
  -4  -2 -34   30.68    6.01
  -4  -2 -34   44.70    2.95
  -2   4 -34   39.13    2.92
  -2   4 -34   40.89    2.51
   2   4  33   42.41    5.33
   2  -4 -33   44.45    5.83
   2  -4 -33   52.63    2.24
  -4   2  33   36.38    2.85
  -4  -2 -33   38.20    2.59
   2   4  33   35.03    5.04
  -2   4 -33   45.92    2.69
   4   2 -33   48.10    5.89
  -2  -4  33   40.65    5.63
  -4   2  33   43.73    6.86
  -4  -2 -33   40.04    6.62
  -4  -2 -33   41.30    2.96
  -2   4 -33   40.84    2.89
  -2   4 -33   37.99    2.42
   2  -4 -32  216.19   10.95
  -4   2  32  211.91    6.11
  -4  -2 -32  209.33    5.56
   2   4  32  217.98   10.87
   4   2 -32  214.31   11.33
  -2  -4  32  223.58   11.77
  -4   2  32  223.74   12.90
  -4  -2 -32  223.62   13.16
  -4  -2 -32  209.55    5.82
  -2   4 -32  200.20    5.86
   2  -4 -31   37.20    5.30
   2  -4 -31   50.95    2.09
  -4   2  31   42.67    2.95
  -4  -2 -31   45.68    2.69
   2   4  31   44.52    5.30
   4   2 -31   41.64    5.49
  -2  -4  31   43.18    5.59
  -4   2  31   36.12    6.05
  -4  -2 -31   46.17    6.68
  -2   4 -31   43.47    2.89
   2  -4 -30   58.40    6.07
  -4   2  30   56.97    3.24
   2   4  30   53.83    5.69
   4   2 -30   59.39    6.07
  -2  -4  30   61.09    6.22
  -4   2  30   65.31    7.54
  -4  -2 -30   66.07    7.46
  -2   4 -30   56.00    3.12
  -4   2  29   21.43    2.33
   2   4  29   27.32    4.40
   4   2 -29   34.23    4.79
  -4   2  29   27.38    5.83
  -2  -4  29   26.10    4.48
  -4  -2 -29   26.06    5.26
   2  -4 -29   26.00    4.59
  -4   2  28   66.81    3.40
   2   4  28   65.81    3.21
   2   4  28   62.64    5.98
   4   2 -28   68.62    6.38
  -2  -4  28   62.44    6.19
  -4   2  28   65.36    7.40
  -4  -2 -28   72.16    7.55
   2  -4 -28   65.73    6.10
   2   4  27  135.61    4.45
   2   4  27  123.01    8.00
  -4   2  27  135.52    4.75
  -2  -4  27  131.08    8.62
  -4   2  27  132.85   10.01
  -4  -2 -27  137.69    9.74
   4   2 -27  132.12    8.53
   2  -4 -27  129.07    8.02
   2   4  27  120.89    8.28
   4   2 -26   65.69    2.77
   2   4  26   60.24    2.99
   2   4  26   59.13    5.63
  -4   2  26   56.08    3.14
  -2  -4  26   57.48    5.84
  -4   2  26   69.62    7.66
  -4  -2 -26   65.87    7.04
   2   4  26   64.00    5.73
   4   2 -26   55.12    5.62
   2  -4 -26   63.00    5.74
   2   4  26   62.65    5.94
  -4   2  25    2.96    1.66
   2   4  25    4.86    1.79
   4   2 -25    0.20    2.20
   2  -4 -25   -0.16    2.56
   2   4  25    1.77    2.48
   2   4  25    2.98    3.08
  -4   2  25    1.55    3.66
   2   4  25    3.03    2.54
  -4  -2 -25    2.17    3.09
  -2  -4  25    0.79    2.33
   4   2 -25    2.37    1.40
   4   2 -24  186.89    4.95
   2   4  24  172.21    5.06
   2   4  24  177.67    9.37
  -4   2  24  169.05    5.40
  -2  -4  24  163.96    9.33
  -4   2  24  198.30   12.04
  -4  -2 -24  178.96   10.83
   2   4  24  184.06    8.97
   4   2 -24  186.16    9.89
   2  -4 -24  177.17    8.85
   2   4  24  163.55    9.44
   2   4  23   24.96    1.86
   4   2 -23   27.91    2.06
   2   4  23   25.09    4.05
   2   4  23   27.50    2.27
  -4   2  23   30.59    2.44
  -2  -4  23   28.25    4.21
  -4   2  23   28.18    5.58
  -4  -2 -23   29.93    4.90
   2   4  23   24.55    4.15
   4   2 -23   24.01    4.02
   2  -4 -23   27.61    3.95
   2   4  23   26.82    4.06
   2   4  22   36.71    2.08
   4   2 -22   40.73    2.34
   2   4  22   37.00    4.57
   2   4  22   38.21    2.45
  -2   4 -22   39.20    2.36
  -4   2  22   34.41    2.51
  -2  -4  22   37.77    4.65
  -4   2  22   35.93    5.74
  -4  -2 -22   36.69    5.27
   2   4  22   45.71    4.82
   4   2 -22   36.96    4.64
   2  -4 -22   31.42    4.07
   2   4  22   39.36    4.74
  -4   2  21    3.54    1.64
   2   4  21    3.72    1.65
  -2   4 -21    4.10    1.44
   4   2 -21    2.40    2.43
   2  -4 -21    4.73    2.62
   2   4  21    3.14    2.35
   2   4  21    2.47    2.96
  -4   2  21    4.18    3.81
   2   4  21    5.04    2.61
  -4  -2 -21    2.63    2.96
  -2  -4  21    2.36    2.35
   2   4  21    3.42    1.34
   4   2 -21    3.89    1.48
   2   4  20   56.67    2.80
  -2   4 -20   56.55    2.72
   2   4  20   56.54    5.41
  -4   2  20   58.39    3.03
  -2  -4  20   56.96    5.42
  -4  -2 -20   63.50    6.32
   2   4  20   58.64    2.54
   4   2 -20   64.01    2.83
   2   4  20   70.83    5.59
   4   2 -20   63.44    5.75
   2  -4 -20   58.73    4.93
   2   4  20   51.72    5.31
   2   4  19   73.20    6.00
   2   4  19   82.49    3.27
  -2   4 -19   85.37    3.25
  -4   2  19   91.38    3.62
  -2  -4  19   87.43    6.54
  -4  -2 -19   90.60    7.38
   4   2 -19   84.95    3.24
   2   4  19   77.18    2.93
   2   4  19   87.91    6.09
   4   2 -19   84.38    6.51
   2  -4 -19   71.09    5.27
   2   4  19   75.57    6.20
   2   4  18  334.34   12.99
  -2   4 -18  335.26    7.91
   2   4  18  348.58    7.89
  -4   2  18  352.13    8.39
  -4  -2 -18  383.44   15.26
  -2  -4  18  347.43   13.46
   2   4  18  386.46   12.66
   4   2 -18  363.81   13.88
   2  -4 -18  334.25   11.45
   2   4  18  341.36   13.52
   2   4  18  342.33    7.60
   4   2 -18  372.32    8.05
   4   2 -17    5.09    1.61
   2   4  17    7.98    1.41
   2   4  17    7.63    1.76
  -2   4 -17    7.67    1.54
  -4   2  17    8.41    1.76
   2   4  17    4.13    2.72
  -2  -4  17    7.48    2.75
  -4  -2 -17    6.04    3.05
   4   2 -17    4.57    2.56
   2  -4 -17    5.06    2.50
   2   4  17    4.02    2.42
   2   4  17    8.22    3.14
   2   4  16   33.84    2.21
  -2   4 -16   32.43    2.13
  -4   2  16   36.36    2.46
  -4  -2 -16   35.74    4.87
  -2  -4  16   33.11    4.24
   4   2 -16   35.37    2.28
   2   4  16   34.55    2.05
   2   4  16   36.68    4.23
   4   2 -16   31.43    4.19
   2  -4 -16   29.41    3.45
   2   4  16   31.81    4.21
   2   4  15   40.62    2.34
  -2   4 -15   36.35    2.24
  -4   2  15   36.57    2.43
  -2  -4  15   37.06    4.37
  -4   2  15   50.47    6.27
  -4  -2 -15   42.01    5.11
   2   4  15   37.52    2.12
   4   2 -15   41.84    2.40
   2   4  15   46.78    4.54
   4   2 -15   43.71    4.81
   2  -4 -15   35.90    3.60
   2   4  15   37.99    4.49
  -2   4 -14  292.69    7.00
  -4   2  14  303.96    7.40
  -2  -4  14  276.72   11.69
  -4   2  14  310.67   14.24
  -4  -2 -14  308.91   13.15
   2   4  14  287.65    6.68
   2   4  14  309.95   10.90
   4   2 -14  335.13   12.91
   2   4  14  288.19   11.94
  -2  -4  13  144.02    8.11
  -4  -2 -13  150.98    8.98
  -4   2  13  150.95    9.91
  -4   2  13  141.83    4.61
   2   4  13  151.97    7.36
   4   2 -13  165.26    8.80
   2   4  13  153.29    8.39
  -2   4 -13  141.91    4.33
   2   4  12  353.31   11.71
   4   2 -12  366.16   13.66
   2   4  12  332.96   13.01
  -4  -2 -12  372.29   14.36
  -2  -4  12  348.05   13.21
  -4   2  12  362.76   15.32
   2   4  11  217.82    8.80
   4   2 -11  227.93   10.44
   2   4  11  194.88    9.64
  -4  -2 -11  228.87   10.90
  -2  -4  11  212.99   10.03
  -4   2  11  230.25   11.96
   2   4  10   50.96    4.45
   4   2 -10   46.04    4.81
   2   4  10   43.61    4.64
  -4  -2 -10   46.76    5.19
  -2  -4  10   41.58    4.66
  -4   2  10   48.47    6.08
   2   4   9  161.11    7.40
   4   2  -9  179.36    9.04
   2   4   9  155.13    8.40
  -4   2   9  159.66    9.96
  -2  -4   9  147.37    8.16
  -4  -2  -9  152.85    8.89
   2   4   8  313.95   10.57
   4   2  -8  328.15   12.63
   2   4   8  295.63   12.09
  -4   2   8  319.84   14.04
  -2  -4   8  289.90   11.84
  -4  -2  -8  334.35   13.28
   2   4   7  233.39    8.79
   4   2  -7  249.35   10.66
   2   4   7  223.38   10.23
  -4   2   7  227.17   11.76
  -4  -2  -7  241.90   11.03
  -2  -4   7  205.14    9.76
   2   4   6   79.05    5.25
   4   2  -6   76.84    5.83
   2   4   6   68.82    5.68
  -4  -2  -6   68.25    6.00
  -4   2   6   73.60    6.84
  -2  -4   6   63.73    5.47
   2   4   5  208.57    8.15
   4   2  -5  233.10   10.20
   2   4   5  184.19    9.29
  -4  -2  -5  204.65   10.20
  -4   2   5  203.25   10.93
  -2  -4   5  205.28    9.72
  -4   2   4    3.18    3.66
   4   2  -4   -1.09    2.59
   2   4   4   -2.18    2.82
   2   4   4    2.14    2.46
  -2  -4   4   -0.32    2.42
  -4  -2  -4   -0.88    2.72
   2   4   3   34.46    3.61
   4   2  -3   29.33    4.11
   2   4   3   26.09    4.01
  -4  -2  -3   32.80    4.55
  -4   2   3   37.06    5.22
  -2  -4   3   26.59    3.88
   2   4   2  103.59    5.43
   4   2  -2   94.46    6.56
   2   4   2   77.39    6.03
  -2  -4   2   83.08    6.27
  -4  -2  -2   99.08    7.06
  -4   2   2   90.48    7.42
   2   4   1   63.08    4.57
   4   2  -1   41.85    4.60
   2   4   1   34.19    4.39
  -2  -4   1   51.66    5.21
  -4  -2  -1   50.62    5.31
  -4   2   1   59.53    6.16
   2   4   0  607.54   15.18
   2   4   0  599.07   18.17
   4   2   0  620.45   18.33
  -4  -2   0  597.93   18.62
  -2  -4   0  569.64   18.14
  -4   2   0  576.32   19.25
   2   4  -1   48.74    3.94
   2   4  -1   37.61    4.54
   4   2   1   38.47    4.52
  -4  -2   1   49.87    5.16
  -2   4   1   49.61    4.69
  -2  -4  -1   52.40    5.31
  -4   2  -1   55.25    5.92
   2   4  -2  101.01    5.05
   2   4  -2   86.38    6.41
   4   2   2   88.00    6.30
  -2   4   2   80.63    5.80
  -2  -4  -2   85.63    6.57
  -4  -2   2   93.14    6.74
   2   4  -3   33.77    3.18
   2   4  -3   24.91    3.93
   4   2   3   30.03    4.14
  -2   4   3   31.16    4.12
  -2  -4  -3   28.31    4.28
  -4  -2   3   32.58    4.35
  -2   4   4    1.74    2.55
   2   4  -4   -1.87    2.72
   4   2   4   -1.71    2.83
   2   4  -4    3.60    2.13
  -2  -4  -4   -1.37    2.82
  -4  -2   4   -0.98    2.52
   2   4  -5  204.74    7.18
   2   4  -5  189.54    9.33
   4   2   5  225.75   10.08
  -2   4   5  204.59    9.56
  -2  -4  -5  211.12   10.35
  -4  -2   5  207.14    9.84
   2   4  -6   70.03    4.07
   2   4  -6   63.99    5.45
   4   2   6   75.59    5.91
  -2   4   6   68.12    5.70
  -2  -4  -6   77.61    6.39
  -4  -2   6   68.52    5.70
   2   4  -7  229.21    7.38
   2   4  -7  224.00   10.19
   4   2   7  245.80   10.64
  -2   4   7  231.02   10.34
  -2  -4  -7  217.95   10.52
  -4  -2   7  219.32   10.22
   2   4  -8  317.26    8.89
   2   4  -8  299.02   12.06
   4   2   8  336.49   12.68
  -2   4   8  300.86   12.20
  -4  -2   8  306.90   12.32
  -2  -4  -8  328.84   13.15
   2   4  -9  147.27    8.22
   4   2   9  161.83    8.52
  -2   4   9  152.41    8.61
  -4  -2   9  149.01    8.37
  -2  -4  -9  172.77    9.36
  -2   4  10   40.05    2.55
   2   4 -10   44.71    4.69
   4   2  10   42.19    4.63
  -2  -4 -10   50.96    5.31
  -2   4  10   46.43    5.11
  -4  -2  10   44.91    4.83
  -2   4  11  215.91    5.72
   2   4 -11  209.38    9.99
   4   2  11  231.69   10.38
  -2   4  11  207.75   10.25
  -2  -4 -11  213.06   10.48
  -4  -2  11  208.59   10.08
   2   4 -12  349.82   13.35
   4   2  12  379.13   13.73
  -2   4  12  349.78   13.84
  -2  -4 -12  360.76   14.17
  -4  -2  12  360.27   13.63
  -2   4  13  147.43    8.83
  -4  -2  13  163.52    8.78
  -2  -4 -13  158.22    9.15
  -2   4  13  145.79    4.69
   2   4 -13  144.67    8.25
   4   2  13  166.27    8.68
  -4   2 -13  150.09    4.51
  -4   2 -14  311.34    7.27
   4   2  14  291.39    7.14
  -2   4  14  302.71    7.48
  -2   4  14  316.33   13.16
  -4  -2  14  297.46   12.38
  -2  -4 -14  319.27   13.27
   4   2  14  310.29    7.18
   2   4 -14  294.45   12.17
   4   2  14  329.78   12.76
   4   2  15   38.74    2.52
  -4   2 -15   43.51    2.44
  -2   4  15   37.16    2.49
  -2  -4 -15   44.55    5.25
  -2   4  15   45.43    5.34
  -4  -2  15   39.94    4.81
   4   2  15   41.26    2.38
   2   4 -15   43.84    2.26
   2   4 -15   43.00    4.69
   4   2  15   44.14    4.77
   4   2  16   35.53    2.38
  -4   2 -16   36.32    2.28
  -2   4  16   34.99    2.44
  -2   4  16   28.80    4.63
  -2  -4 -16   33.07    4.82
  -4  -2  16   37.85    4.55
   2   4 -16   30.54    4.05
   4   2  16   37.41    4.47
   2   4 -16   36.26    2.11
   4   2  16   34.95    2.24
  -2   4  17    7.88    1.73
  -4   2 -17    7.82    1.60
   4   2  17    7.34    1.85
   2   4 -17    6.94    2.72
   4   2  17    4.47    2.51
  -2   4  17    6.94    3.63
   4   2  17    4.05    2.60
  -2  -4 -17    6.51    3.34
  -4  -2  17    7.10    2.79
   4   2  17    7.20    1.56
   2   4 -17    8.92    1.51
   4   2  18  378.08   13.77
  -4   2 -18  364.36    8.22
   4   2  18  352.09    8.18
  -2   4  18  338.75    8.14
  -2   4  18  349.17    8.47
  -2   4  18  380.15   15.08
  -2  -4 -18  378.53   15.18
  -4  -2  18  362.98   14.14
   4   2  18  374.06    8.08
   2   4 -18  350.47    7.77
   2   4 -18  349.07   13.64
   4   2  18  381.76   14.28
   4   2  19   88.74    6.49
  -4   2 -19   93.08    3.41
   4   2  19   85.95    3.47
  -2   4  19   80.23    3.46
  -2   4  19   88.96    3.61
  -2   4  19   85.03    7.27
  -4  -2  19   92.83    6.91
  -2  -4 -19   93.19    7.48
   2   4 -19   78.44    2.97
   4   2  19   86.51    3.24
   2   4 -19   69.09    5.99
   4   2  19   81.48    6.51
  -4   2 -20   60.04    2.79
   4   2  20   57.51    5.44
   4   2  20   55.26    2.90
  -2   4  20   55.23    2.93
  -2   4  20   59.42    3.03
  -2   4  20   70.09    6.56
  -2  -4 -20   66.35    6.47
  -4  -2  20   64.14    5.92
   2   4 -20   51.14    5.19
   4   2  20   73.29    6.13
   4   2  20   63.55    2.75
   2   4 -20   58.35    2.55
   4   2  21    4.06    1.77
  -2   4  21    3.02    1.56
  -2   4  21    5.46    1.81
  -4   2 -21    5.13    1.48
   2   4 -21    3.10    2.28
   4   2  21   -0.19    2.17
   4   2  21    3.42    2.70
  -2  -4 -21    3.52    3.17
  -4  -2  21    3.33    2.45
   2   4 -21    3.19    1.31
   4   2  21    1.62    1.38
   4   2  22   38.17    2.22
   2   4 -22   39.49    2.12
   4   2  22   38.83    4.72
  -4   2 -22   38.39    2.36
   4   2  22   33.90    2.49
  -2   4  22   33.63    2.50
  -2   4  22   35.59    2.56
  -4  -2  22   40.18    4.95
  -2  -4 -22   44.03    5.77
   2   4 -22   36.97    4.62
   4   2  22   44.06    4.96
   4   2  23   25.92    1.98
   2   4 -23   27.10    1.88
   4   2  23   27.26    2.38
   4   2  23   32.11    4.39
  -2   4  23   26.89    2.40
  -2   4  23   27.87    2.40
  -4  -2  23   27.42    4.36
  -2  -4 -23   27.80    4.83
   2   4 -23   20.77    3.84
   4   2  23   21.24    3.86
   2   4 -24  173.14    4.58
   4   2  24  172.33    9.22
  -2   4  24  167.48    5.10
   4   2  24  171.60    5.14
  -2   4  24  175.06    5.42
  -4  -2  24  183.28   10.13
  -2  -4 -24  193.01   11.24
   2   4 -24  158.77    9.16
   4   2  24  176.04    9.70
  -2   4  25    4.22    1.76
  -2   4  25    4.77    1.85
   2   4 -25    2.91    2.49
   4   2  25    2.57    2.42
   4   2  25    1.61    2.51
  -4  -2  25    1.49    2.72
  -2  -4 -25    0.24    3.06
   2   4 -25    2.11    1.25
   2   4 -26   65.16    2.60
  -2   4  26   59.97    3.27
  -4  -2  26   64.80    6.31
   4   2  26   67.87    6.01
  -2   4  26   59.40    3.10
  -2  -4 -26   60.59    6.87
   2   4 -26   65.76    6.04
   4   2  26   68.17    6.28
  -2   4  27  137.91    4.82
   4   2  27  134.18    8.26
  -2   4  27  129.01    4.47
  -4  -2  27  139.24    9.20
  -2  -4 -27  129.72    9.68
   2   4 -27  128.56    8.40
   4   2  27  126.88    8.45
   4   2  28   62.74    5.90
  -2   4  28   68.45    3.30
   2   4 -28   60.18    6.05
  -4  -2  28   68.00    6.60
  -2  -4 -28   71.74    7.53
  -2   4  28   67.75    3.43
  -2   4  29   26.83    2.49
   2   4 -29   33.59    4.79
  -4  -2  29   30.24    4.87
   4   2  29   24.46    4.11
  -2  -4 -29   30.78    5.48
  -2   4  29   25.02    2.48
  -2  -4 -30   62.37    3.15
  -2   4  30   60.42    3.35
  -2   4  30   56.33    3.09
   4   2  30   62.12    5.86
   2   4 -30   60.52    3.17
   2   4 -30   55.17    5.97
  -4  -2  30   55.55    6.19
  -2  -4 -30   56.09    7.20
   2   4 -30   54.76    3.33
   2   4 -30   60.32    2.74
  -2  -4 -31   47.57    2.90
  -2   4  31   43.62    3.06
   4   2  31   44.57    5.20
  -2   4  31   40.35    2.82
   4   2  31   45.01    2.94
   2   4 -31   42.94    5.46
   2   4 -31   44.26    2.89
  -4  -2  31   36.19    5.30
  -2  -4 -31   41.97    6.53
  -4   2 -31   42.42    2.87
   2   4 -31   44.96    2.47
   2   4 -31   42.19    3.11
   2   4 -31   43.94    2.50
   4  -2 -32  177.09    4.47
  -2   4  32  219.22    6.43
   4   2  32  206.43   10.59
  -2   4  32  206.44    5.84
   4   2  32  208.24    5.91
   2   4 -32  206.70   11.22
   2   4 -32  206.22    6.07
  -4  -2  32  224.08   11.91
  -4   2 -32  207.18    5.92
  -2  -4 -32  217.01   13.09
   2   4 -32  206.55    5.65
   2   4 -32  195.43    5.32
   2   4 -32  198.90    6.39
  -2   4  33   39.04    3.02
   4   2  33   42.59    5.27
   4   2  33   40.97    2.92
  -2   4  33   42.29    2.93
   2   4 -33   46.74    2.95
   2   4 -33   37.37    5.34
  -4  -2  33   44.37    5.77
  -2  -4 -33   36.76    6.35
  -4   2 -33   41.09    2.88
   2   4 -33   40.19    2.39
   2   4 -33   40.97    3.15
   2   4 -33   44.72    2.57
  -2   4  34   39.49    3.02
   4   2  34   45.11    2.98
   4   2  34   42.91    5.31
  -2   4  34   43.63    2.93
   2   4 -34   32.77    5.14
   2   4 -34   42.90    2.90
  -4  -2  34   48.47    5.99
   2   4 -34   41.92    2.42
  -2  -4 -34   38.36    6.59
  -4   2 -34   38.72    2.81
   2   4 -34   39.59    3.11
   2   4 -34   44.50    2.62
   4  -2 -35  147.58    4.28
  -2   4  35  171.75    5.82
   4   2  35  179.14    9.96
  -2   4  35  169.71    5.33
   4   2  35  167.01    5.35
   2   4 -35  166.35   10.40
   2   4 -35  174.76    5.55
  -4  -2  35  182.66   10.93
  -4   2 -35  169.74    5.44
  -2  -4 -35  170.67   12.17
   2   4 -35  186.24    5.22
   2   4 -35  171.12    4.94
   2   4 -35  165.80    5.86
   4   2  36  194.95   10.00
  -2   4  36  206.32    6.35
   4   2  36  197.14    5.78
   4   2  36  195.18   10.56
  -2   4  36  194.16    5.71
   2   4 -36  192.16   11.24
   2   4 -36  186.91    5.83
  -4   2 -36  189.95    5.80
  -4  -2  36  198.18   11.39
  -4   2 -36  183.99    5.76
   2   4 -36  191.19    5.43
  -2  -4 -36  177.38   12.43
   2   4 -36  186.55    5.20
   2   4 -36  193.79    6.37
   2   4 -36  184.38    5.76
   4   2  37   66.24    6.29
   4  -2 -37   62.70    3.07
  -2   4  37   73.07    3.86
   4   2  37   71.34    3.54
   4   2  37   73.33    6.72
  -2   4  37   67.08    3.40
  -4   2 -37   70.11    3.42
   2   4 -37   62.80    3.40
   2   4 -37   58.99    6.69
  -4  -2  37   63.82    6.85
   2   4 -37   66.38    3.04
  -4   2 -37   67.28    3.55
   2   4 -37   64.83    3.49
   2   4 -37   79.85    3.27
   4   2  38   47.88    5.77
   4  -2 -38   37.77    2.81
  -2  -4 -38   47.92    3.12
  -2   4  38   45.39    3.27
   4   2  38   48.93    3.06
   4   2  38   44.84    5.61
  -2   4  38   39.67    2.88
   2   4 -38   47.79    3.06
  -4   2 -38   52.59    3.05
   2   4 -38   41.40    5.82
  -4  -2  38   54.73    6.48
  -4   2 -38   46.70    3.12
   2   4 -38   52.35    2.68
   2   4 -38   66.05    3.04
   2   4 -38   42.17    2.97
   4   2  39  219.77   10.59
  -2  -4 -39  206.26    6.13
  -2   4  39  198.89    6.35
   4   2  39  201.04    5.97
   4   2  39  194.49   10.72
  -2   4  39  201.52    5.84
   2   4 -39  175.30   10.95
   2   4 -39  200.78    6.08
  -4   2 -39  209.89    6.19
  -4  -2  39  218.69   12.13
  -4   2 -39  199.86    6.06
   2   4 -39  205.32    6.12
   4   2  40   95.20    7.36
  -2  -4 -40  109.79    4.30
  -2   4  40  101.07    4.43
   4   2  40  107.46    4.25
   4   2  40   99.46    7.87
  -2   4  40  101.15    4.05
   2   4 -40   94.21    4.10
  -4   2 -40  105.07    4.23
   2   4 -40   83.53    7.88
  -4  -2  40  108.58    8.75
  -4   2 -40  102.28    4.26
   2   4 -40  100.79    4.26
  -2   4  41  100.01    4.41
  -2  -4 -41  106.35    4.26
   4   2  41   92.60    7.62
   4   2  41   98.15    4.14
  -2   4  41  102.56    4.05
   2   4 -41   96.50    4.14
   2   4 -41   91.50    8.25
  -4   2 -41  105.38    4.23
  -4   2 -41   98.38    4.24
   2   4 -41   97.04    4.19
   2   4 -42   15.35    4.08
  -2   4  42   24.30    2.65
  -2  -4 -42   25.99    2.52
   4   2  42   21.75    2.53
  -2   4  42   18.95    2.44
   4  -2 -42   20.53    2.27
  -4   2 -42   20.85    2.28
   2   4 -42   20.32    2.29
  -4   2 -42   22.79    2.62
   2   4 -42   19.80    2.67
   2   4 -42   21.29    2.44
   4   2  43    7.46    2.16
  -2   4  43    9.27    2.24
  -2   4  43    8.03    2.15
   4  -2 -43   10.31    1.80
   2   4 -43    7.03    1.95
  -4   2 -43    8.57    1.85
  -2  -4 -43   10.94    2.15
   2   4 -43    7.22    2.08
   2   4 -43    6.78    2.29
  -4   2 -43    8.33    2.34
  -2  -4 -44   33.21    2.73
  -2   4  44   29.77    2.81
   4   2  44   29.62    2.67
  -2   4  44   29.74    2.60
   4  -2 -44   30.41    2.43
   2   4 -44   25.88    2.51
  -4   2 -44   31.12    2.53
  -4   2 -44   30.25    2.85
   2   4 -44   28.75    2.96
   2   4 -44   27.78    2.74
   4   2  45   11.21    2.29
  -2   4  45   14.48    2.40
  -2   4  45   13.48    2.23
   4  -2 -45   13.82    2.04
   2   4 -45   14.69    2.17
  -4   2 -45   14.25    2.05
  -2  -4 -45   12.41    2.20
   2   4 -45   15.42    2.54
   2   4 -45   13.53    2.38
  -4   2 -45   13.41    2.47
  -2  -4 -46   45.01    2.99
  -2   4  46   42.91    3.10
   4   2  46   41.62    2.96
  -2   4  46   39.81    2.82
   4  -2 -46   44.37    2.83
  -4   2 -46   41.49    2.82
   2   4 -46   40.25    2.82
  -4   2 -46   42.98    3.19
   2   4 -46   42.94    3.08
   2   4 -46   41.30    3.26
  -2   4  47   25.79    2.68
  -2  -4 -47   26.06    2.53
  -2   4  47   22.22    2.42
   4   2  47   23.67    2.56
   4  -2 -47   25.38    2.38
  -4   2 -47   25.32    2.38
   2   4 -47   22.70    2.41
  -4   2 -47   27.71    2.75
   2   4 -47   23.42    2.84
   2   4 -47   24.35    2.63
  -2   4  48   31.39    2.78
  -2  -4 -48   33.18    2.68
  -2   4  48   27.52    2.45
   4   2  48   29.47    2.65
   4  -2 -48   30.94    2.53
  -4   2 -48   28.90    2.45
   2   4 -48   26.82    2.55
  -4   2 -48   32.62    2.91
   2   4 -48   27.99    2.88
   2   4 -48   31.20    2.75
  -2   4  49    3.25    1.99
   4   2  49    4.31    2.08
  -2   4  49    3.24    1.84
   4  -2 -49    1.58    1.70
   2   4 -49    2.64    1.78
  -4   2 -49    3.90    1.65
  -2  -4 -49    4.18    1.90
   2   4 -49    3.12    2.21
  -4   2 -49    2.12    2.15
   2   4 -49    3.57    2.00
   4   2  50    8.27    2.13
  -2   4  50    7.18    2.10
  -2   4  50    8.14    2.00
   4  -2 -50    8.21    1.94
  -4   2 -50    8.85    1.80
   2   4 -50    6.64    1.90
  -2  -4 -50    5.83    1.94
   2   4 -50    8.43    2.32
   2   4 -50    8.12    2.10
  -4   2 -50   10.52    2.43
  -2  -4 -51   41.45    2.81
  -2   4  51   37.15    2.92
  -2   4  51   38.98    2.63
   4   2  51   42.62    2.89
   4  -2 -51   42.97    2.90
   2   4 -51   37.99    2.73
  -4   2 -51   39.55    2.67
  -4   2 -51   44.42    3.17
   2   4 -51   38.20    3.07
   2   4 -51   42.28    2.97
  -2   4  52   24.70    2.53
  -2  -4 -52   26.46    2.39
  -2   4  52   24.95    2.26
   4   2  52   27.81    2.47
   4  -2 -52   24.07    2.40
  -4   2 -52   25.39    2.31
   2   4 -52   24.87    2.39
  -4   2 -52   31.32    2.86
   2   4 -52   27.10    2.79
   2   4 -52   27.55    2.64
  -2   4  53    5.12    1.81
  -2   4  53    4.08    1.94
   4   2  53    5.94    1.99
   4  -2 -53    6.45    1.88
   2   4 -53    3.62    1.75
  -4   2 -53    4.79    1.58
  -2  -4 -53    4.08    1.81
   2   4 -53    3.99    2.14
  -4   2 -53    6.95    2.36
   2   4 -53    5.46    2.08
  -2   4  54   19.03    2.30
  -2  -4 -54   16.25    2.07
   4   2  54   15.74    2.14
   4  -2 -54   21.20    2.28
   2   4 -54   17.13    2.10
  -4   2 -54   18.77    2.06
  -4   2 -54   22.19    2.64
   2   4 -54   19.12    2.51
   2   4 -54   19.12    2.40
   4   2  55   59.49    3.04
   4  -2 -55   62.15    3.22
  -4   2 -55   62.32    3.06
   2   4 -55   59.49    3.05
  -2   4  55   57.40    3.19
   2   4 -55   60.35    3.43
   2   4 -55   57.70    3.23
   2   4 -56    1.51    1.57
  -4   2 -56    1.71    1.43
   4  -2 -56   -0.36    1.61
   2   4 -56    2.23    1.95
   2   4 -56    3.57    1.82
   4   2  56    1.70    1.69
  -2   4  56    2.56    1.72
   2   4 -57    3.15    1.60
  -4   2 -57    3.90    1.44
   4  -2 -57    3.66    1.66
   2   4 -57    3.43    1.98
   2   4 -57    2.41    1.85
  -2   4  57    0.89    1.67
   4   2  57    2.56    1.65
  -4   2 -58    0.50    1.27
   2   4 -58    1.03    1.49
   4  -2 -58    1.69    1.56
   2   4 -58    0.53    1.84
   4   2  58    0.74    1.59
  -2   4  58    0.81    1.57
   4   2  59   27.66    2.08
   4  -2 -59   29.52    2.25
   2   4 -59   28.39    2.15
  -4   2 -59   28.99    2.11
  -2   4  59   26.93    2.28
   2   4 -59   30.50    2.51
  -4   2 -60    8.30    1.47
   2   4 -60    7.56    1.60
   4  -2 -60    6.29    1.66
   4   2  60    7.41    1.65
   2   4 -60    7.06    1.89
   2   4 -61   28.53    2.08
   4  -2 -61   30.88    2.22
   4   2  61   28.93    1.98
   2   4 -61   30.40    2.41
   2   4 -62   32.39    2.11
   4  -2 -62   35.49    2.30
   4   2  62   36.68    2.04
   2   4 -62   40.71    2.53
   2   4 -63   24.42    1.86
   4  -2 -63   22.53    1.93
   2   4 -63   26.21    2.12
   4   2  63   27.75    1.78
   2   4 -64   27.64    2.09
   4   2  64   29.38    1.73
   2   4 -65    3.03    1.43
   2   4 -66    7.40    1.41
   2   4 -67   18.22    1.50
   2   4 -68    9.00    1.19
   2   4 -69   31.22    1.50
  -4   2 -69   37.30    1.97
  -4   2 -70    3.07    1.26
   2   4 -70    1.65    0.75
  -4   2 -71   17.91    1.35
  -4   2 -72    9.74    0.99
   3  -4 -69   10.18    0.89
   3  -4 -68   37.88    1.59
  -4  -3 -68   34.21    1.31
   3  -4 -67    0.56    0.90
   4   3 -67    1.81    0.86
   4   3 -67    1.31    0.89
   4   3 -66   38.85    1.75
   4   3 -66   39.33    1.70
  -4   3  66   43.27    1.94
   3  -4 -65   38.35    1.96
   4   3 -65   37.09    1.86
   4   3 -65   38.37    1.81
  -4   3  65   37.55    1.93
   3  -4 -64    4.01    1.27
  -4   3  64    4.68    1.26
   3   4  64    4.49    1.15
   4   3 -64    3.33    1.23
   4   3 -64    3.43    1.18
   3  -4 -63    5.43    1.33
  -4   3  63    5.81    1.39
   3   4  63    6.91    1.29
   4   3 -63    4.81    1.38
   4   3 -63    5.75    1.33
   3   4  62   26.33    1.78
   3  -4 -62   28.35    1.94
   4   3 -62   24.89    1.94
   4   3 -62   24.95    1.83
  -4   3  62   27.03    1.98
   3  -4 -61    4.14    1.44
  -4   3  61    6.41    1.56
   3   4  61    4.52    1.45
   4   3 -61    4.55    1.55
   4   3 -61    4.87    1.48
   3  -4 -60    2.67    1.43
  -4   3  60    2.40    1.48
   3   4  60    2.28    1.48
   4   3 -60    2.78    1.58
   4   3 -60    2.13    1.45
   3  -4 -59   10.51    1.69
   3   4  59    8.40    1.65
  -4   3  59    9.38    1.71
   4   3 -59    8.37    1.80
   4   3 -59    7.97    1.66
   3  -4 -58    2.07    1.48
   3   4  58    4.38    1.66
  -4   3  58    2.86    1.53
   4   3 -58    2.60    1.73
   4   3 -58    3.50    1.59
   3   4  57   21.27    2.05
   3  -4 -57   22.07    2.10
   4   3 -57   18.23    2.03
   4   3 -57   22.76    2.33
  -4   3  57   22.18    2.16
   3   4  56   21.20    2.16
   3  -4 -56   19.56    2.11
   4   3 -56   18.46    2.30
   4   3 -56   19.23    2.11
  -4   3  56   20.62    2.15
   3  -4 -55    2.76    1.65
   3   4  55    3.94    1.82
  -4   3  55    3.29    1.77
   4   3 -55    3.24    1.73
   4   3 -55    3.72    1.96
   3  -4 -54    8.29    1.88
   3   4  54    9.31    1.96
  -4   3  54    9.87    2.00
   4   3 -54    9.94    1.98
   4   3 -54   11.35    2.24
   3  -4 -53    4.05    1.75
   3   4  53    4.31    1.93
  -4   3  53    4.16    1.89
   4   3 -53    4.88    1.91
   4   3 -53    4.26    2.10
   3   4  52   15.95    2.16
   3  -4 -52   12.43    2.06
   4   3 -52   13.43    2.42
   4   3 -52   14.54    2.20
  -4   3  52   14.64    2.24
   3   4  51   17.97    2.31
   3  -4 -51   20.84    2.27
   4   3 -51   17.01    2.54
   4   3 -51   17.39    2.28
  -4   3  51   16.19    2.35
   3   4  50   26.15    2.53
   3  -4 -50   26.66    2.41
   4   3 -50   23.78    2.51
   4   3 -50   27.77    2.89
  -4   3  50   24.38    2.53
   4   3 -49    3.26    1.95
   4   3 -49    1.54    2.09
   3   4  49    3.34    2.04
  -4   3  49    4.49    2.03
   3  -4 -49    2.21    1.71
   4   3 -48    5.84    2.07
   4   3 -48    6.60    2.30
   3  -4 -48    6.40    1.84
   3   4  48    7.79    2.17
  -4   3  48    5.07    2.05
   3   4  47   20.62    2.49
  -4   3  47   14.40    2.39
   4   3 -47   18.06    1.92
   3  -4 -47   19.01    2.18
   4   3 -47   16.28    2.66
   4   3 -47   17.17    2.42
   3   4  46   45.28    3.03
  -4   3  46   38.06    3.02
  -4  -3 -46   36.14    2.68
   4   3 -46   37.47    2.47
   3  -4 -46   40.18    2.69
   4   3 -46   37.54    3.27
   4   3 -46   33.28    2.88
   3   4  45   18.40    2.47
  -4   3  45   17.59    2.52
  -4  -3 -45   21.39    2.33
   4   3 -45   17.06    1.94
   3  -4 -45   19.13    2.10
   4   3 -45   18.42    2.73
   3   4  44   20.29    2.52
  -4  -3 -44   23.39    2.39
  -4   3  44   21.69    2.59
   4   3 -44   20.48    2.07
   3  -4 -44   23.68    2.24
   4   3 -44   20.79    2.79
   4   3 -43    1.95    1.49
  -4  -3 -43    0.69    1.77
   4   3 -43    2.17    2.27
   3   4  43    2.22    2.03
  -4   3  43    3.20    2.06
   4   3 -42  120.47    4.22
  -4  -3 -42  130.30    4.61
  -4   3  42  125.64    4.99
   3   4  42  132.22    4.71
   4   3 -41   17.78    2.01
  -4  -3 -41   18.05    2.33
  -4   3  41   16.66    2.54
   3   4  41   18.83    2.51
   4   3 -40   67.95    3.19
  -4   3  40   62.23    3.70
  -4  -3 -40   72.51    3.52
   3   4  40   71.17    3.62
   3  -4 -39   39.84    2.79
  -4  -3 -39   45.41    2.97
  -4   3  39   42.34    3.21
   4   3 -39   36.64    2.56
  -3   4 -39   39.40    2.56
  -4   3  38  251.16    7.31
  -4  -3 -38  262.66    6.91
  -3   4 -38  246.88    6.52
   4   3 -38  242.87    6.49
  -3   4 -38  258.61    7.09
  -4   3  37   60.90    3.73
  -4  -3 -37   64.77    3.45
   3   4  37   57.43    6.50
  -3   4 -37   66.71    3.18
   4   3 -37   64.90    3.24
   3   4  37   55.35    6.59
  -3   4 -37   66.69    3.68
  -4  -3 -36   60.56    3.33
  -4   3  36   58.29    3.56
   3   4  36   46.49    6.19
   4   3 -36   53.31    2.95
   4   3 -36   46.64    6.21
  -3   4 -36   52.41    2.88
  -4   3  36   52.52    7.44
  -3   4 -36   58.32    3.46
   4   3 -36   58.11    3.77
   3   4  36   51.64    6.51
   3   4  35   29.22    5.14
   3   4  35   36.84    5.47
  -4   3  35   34.80    3.02
  -4  -3 -35   36.17    2.80
  -3   4 -35   34.31    2.43
   4   3 -35   31.65    2.50
   4   3 -35   32.33    5.34
  -3  -4  35   38.24    5.90
  -4   3  35   28.90    6.16
   3   4  35   19.58    4.73
  -4  -3 -35   33.83    6.44
  -3   4 -35   35.31    2.95
   4   3 -35   37.82    3.25
   3   4  34  173.49    9.81
   3   4  34  139.54    9.81
   3  -4 -34  165.58    4.10
  -4  -3 -34  158.76    5.23
  -4   3  34  157.89    5.58
   3   4  34  154.63    9.96
  -3   4 -34  143.44    4.82
   4   3 -34  149.89    4.93
  -3   4 -34  144.73    4.82
   4   3 -34  136.16    9.72
  -4   3  34  146.41   11.27
  -3  -4  34  159.51   10.75
  -4  -3 -34  152.67   11.86
  -3   4 -34  152.55    5.36
   4   3 -34  152.98    5.80
   4   3 -33   11.26    3.70
   3   4  33   13.33    3.86
   3   4  33   16.36    4.28
  -4  -3 -33   16.59    2.29
  -4   3  33   22.66    2.63
  -3   4 -33   12.62    1.87
  -3   4 -33   16.38    1.93
   4   3 -33   12.85    1.98
  -4   3  33   18.08    5.37
   3   4  33   14.66    4.08
  -4  -3 -33   12.65    4.77
   4   3 -33   16.89    1.97
  -3  -4  33   19.26    4.51
  -3   4 -33   16.48    2.41
   3   4  32  114.82    8.85
  -4   3  32  137.33    5.14
  -4  -3 -32  137.72    4.84
   3   4  32  112.88    8.63
   3   4  32  132.73    4.74
  -3   4 -32  125.93    4.45
   4   3 -32  114.30    8.83
   4   3 -32  126.26    4.52
  -3   4 -32  119.22    4.41
  -4   3  32  129.13   10.66
  -3  -4  32  134.02    9.73
  -4  -3 -32  124.56   10.63
   4   3 -32  142.05    4.81
  -3   4 -32  122.77    4.84
   3   4  31   71.48    7.09
  -4  -3 -31   67.93    3.50
  -4   3  31   68.03    3.75
   3   4  31   67.71    3.49
   3   4  31   64.60    6.64
   4   3 -31   71.56    3.35
  -3   4 -31   70.68    3.33
  -3   4 -31   72.37    3.33
   4   3 -31   58.08    6.48
  -4   3  31   70.39    8.39
  -3  -4  31   69.25    7.15
  -4  -3 -31   64.37    8.04
   4   3 -31   81.10    3.54
  -3   4 -31   69.16    3.66
   4   3 -30    6.36    3.31
   3   4  30   17.06    4.15
  -4  -3 -30   12.25    2.08
   3   4  30   11.63    2.16
  -4   3  30   10.87    2.15
   4   3 -30   11.50    1.87
  -3   4 -30   11.60    1.82
  -3   4 -30   12.75    1.79
  -4   3  30   10.81    4.80
   3   4  30    6.65    3.44
  -4  -3 -30    7.78    4.13
  -3  -4  30   13.81    4.00
   4   3 -30   14.46    1.82
  -3   4 -30   12.49    2.25
   4   3 -29    9.24    3.45
   3   4  29   16.12    3.97
  -4   3  29   13.93    2.21
  -4  -3 -29   14.91    2.15
   3   4  29   17.03    2.30
  -3   4 -29   16.36    1.94
   4   3 -29   13.86    1.90
  -3   4 -29   16.44    1.85
  -4   3  29   13.31    4.97
   3   4  29   16.89    4.10
  -3  -4  29   17.51    4.24
  -4  -3 -29   17.57    4.97
   4   3 -29   20.07    1.98
  -3   4 -29   19.42    2.40
   4   3 -28   17.34    3.97
   3   4  28   17.83    4.08
  -4  -3 -28   18.78    2.20
  -4   3  28   18.02    2.37
   3   4  28   20.64    2.32
  -3   4 -28   18.16    1.89
  -3   4 -28   16.31    1.91
   4   3 -28   18.36    2.02
  -4   3  28   18.70    5.36
   3   4  28   17.91    4.15
  -4  -3 -28   18.35    4.97
  -3  -4  28   15.75    4.14
   4   3 -28   19.91    1.95
  -3   4 -28   20.48    2.45
   3   4  27   57.81    5.90
   4   3 -27   42.87    5.56
   3   4  27   40.41    5.52
  -4  -3 -27   52.81    3.04
  -4   3  27   48.28    3.13
   3   4  27   50.97    5.85
   3   4  27   48.63    2.91
   4   3 -27   45.94    2.67
  -3   4 -27   47.88    2.72
  -3   4 -27   45.63    2.65
  -3  -4  27   38.50    5.43
  -4  -3 -27   46.55    6.77
   4   3 -27   52.62    2.81
  -3   4 -27   47.21    3.06
   3   4  26   47.67    5.50
   4   3 -26   43.32    5.55
   3   4  26   45.03    5.65
  -4   3  26   52.49    3.25
   3   4  26   44.67    5.60
   3   4  26   53.75    2.99
  -3   4 -26   47.12    2.72
   4   3 -26   48.48    2.71
  -3   4 -26   43.29    2.60
  -3  -4  26   47.71    5.83
  -4  -3 -26   44.82    6.59
   4   3 -26   54.61    2.81
  -3   4 -26   51.98    3.13
   4   3 -25   14.14    3.64
   3   4  25   10.28    3.54
   3   4  25   12.04    3.67
   4   3 -25   14.38    1.83
   3   4  25   14.16    1.77
  -4   3  25   12.80    2.16
   3   4  25   12.15    2.05
  -3   4 -25   10.99    1.70
   4   3 -25   11.49    1.80
  -3   4 -25   12.94    1.81
   3   4  25    8.71    3.46
  -4  -3 -25    7.93    3.86
  -3  -4  25   10.63    3.45
   4   3 -25   14.13    1.71
  -3   4 -25   16.00    2.30
   3   4  24   45.52    5.18
   4   3 -24   35.12    4.98
   3   4  24   41.78    5.32
  -4   3  24   37.80    2.87
   3   4  24   38.71    5.19
   3   4  24   40.77    2.70
   4   3 -24   41.96    2.46
   3   4  24   38.08    2.35
  -3  -4  24   44.33    5.55
  -4  -3 -24   46.16    6.37
   4   3 -24   46.50    2.59
  -3   4 -24   49.96    3.05
   4   3 -23   70.81    3.08
   3   4  23   67.73    2.97
   3   4  23   77.19    3.39
  -3   4 -23   75.12    3.40
  -4   3  23   77.00    3.69
  -4   3  23   74.28    8.09
  -3  -4  23   73.99    6.79
  -4  -3 -23   70.17    7.52
   4   3 -23   80.90    3.33
   3   4  23   69.21    6.01
   4   3 -23   68.30    6.51
   3   4  23   64.71    6.42
   4   3 -22   22.38    2.06
   3   4  22   22.15    1.94
   3   4  22   23.98    2.26
  -3   4 -22   25.98    2.28
  -4   3  22   28.81    2.56
  -4   3  22   27.74    5.70
  -3  -4  22   19.71    4.08
  -4  -3 -22   24.52    4.98
   3   4  22   19.72    4.14
   4   3 -22   24.02    4.39
   3   4  22   24.74    4.36
   4   3 -21   27.64    2.18
   3   4  21   25.17    2.04
   3   4  21   22.60    2.23
  -3   4 -21   19.37    2.12
  -4   3  21   21.48    2.37
  -4   3  21   20.18    5.37
  -3  -4  21   20.69    4.18
  -4  -3 -21   19.55    4.66
   4   3 -21   22.40    4.14
   3   4  21   24.78    4.26
   3   4  21   25.56    4.37
   3   4  20  213.22    5.78
  -3   4 -20  219.36    6.06
  -4   3  20  216.47    6.36
  -4   3  20  229.45   12.99
  -4  -3 -20  218.40   12.21
  -3  -4  20  213.51   11.29
   4   3 -20  220.49    5.80
   3   4  20  207.52    5.56
   3   4  20  223.90   10.10
   4   3 -20  213.37   11.13
   3   4  20  209.94   11.02
   3   4  19   43.61    2.61
  -3   4 -19   41.47    2.64
  -4   3  19   39.96    2.87
  -4   3  19   39.71    6.35
  -4  -3 -19   34.72    5.57
  -3  -4  19   35.97    4.97
   4   3 -19   38.05    2.45
   3   4  19   37.71    2.33
   3   4  19   32.56    4.60
   4   3 -19   39.44    4.93
   3   4  19   39.75    5.06
   3   4  18  141.67    4.43
  -3   4 -18  150.56    4.76
  -4   3  18  142.78    4.93
  -4   3  18  154.34   10.59
  -3  -4  18  143.93    9.16
  -4  -3 -18  154.32   10.14
   4   3 -18  145.86    4.50
   3   4  18  133.45    4.26
   3   4  18  138.62    7.90
   4   3 -18  143.96    9.09
   3   4  18  120.04    8.44
   3   4  17   42.82    2.57
  -3   4 -17   42.76    2.67
  -4   3  17   39.60    2.79
  -4   3  17   39.33    6.18
  -4  -3 -17   42.30    5.69
  -3  -4  17   36.76    5.03
   3   4  17   42.99    2.44
   4   3 -17   46.33    2.60
   3   4  17   41.52    4.71
   4   3 -17   40.07    5.05
   3   4  17   43.98    5.15
   3   4  16   33.68    2.33
  -3   4 -16   35.82    2.47
  -4   3  16   33.87    2.58
  -4  -3 -16   34.02    5.23
  -4   3  16   37.49    5.86
  -3  -4  16   36.05    5.02
   3   4  16   33.38    2.21
   4   3 -16   38.03    2.44
   3   4  16   36.36    4.55
   4   3 -16   37.22    4.84
   3   4  16   35.92    4.73
  -3   4 -15   78.82    3.41
   3   4  15   78.53    3.16
  -4   3  15   76.42    3.57
  -4   3  15   81.62    7.96
  -3  -4  15   69.62    6.41
  -4  -3 -15   73.27    7.20
   3   4  15   72.54    3.08
   4   3 -15   74.81    3.21
   3   4  15   79.38    6.02
   4   3 -15   80.61    6.83
   3   4  15   69.94    6.24
  -3   4 -14   98.48    3.86
   3   4  14  103.99    3.63
  -4   3  14   98.41    4.02
  -4   3  14  103.07    8.59
  -3  -4  14  101.91    7.76
  -4  -3 -14  108.65    8.46
   3   4  14   99.56    3.62
   4   3 -14  106.40    3.80
   3   4  14  107.94    6.72
   4   3 -14  115.29    8.02
   3   4  14  108.56    7.76
   3   4  13  145.21    4.36
  -3   4 -13  152.50    4.83
  -4   3  13  153.58    5.04
  -4   3  13  160.21   10.41
  -4  -3 -13  157.28    9.93
  -3  -4  13  141.06    8.94
   3   4  13  142.84    4.40
   4   3 -13  150.47    4.63
   3   4  13  151.94    7.92
   4   3 -13  159.40    9.39
   3   4  13  142.59    8.74
   3   4  12   51.14    2.56
  -3   4 -12   53.10    2.83
  -4   3  12   55.12    3.05
  -4  -3 -12   49.45    5.93
  -4   3  12   48.84    6.41
  -3  -4  12   45.15    5.36
   3   4  12   42.92    2.49
   4   3 -12   45.69    2.66
   3   4  12   46.69    4.79
   4   3 -12   46.38    5.30
   3   4  12   45.36    5.19
   3   4  11   68.62    2.89
  -3   4 -11   63.23    3.13
  -4   3  11   60.11    3.22
  -4  -3 -11   70.32    6.85
  -4   3  11   66.13    7.05
  -3  -4  11   51.07    5.71
   3   4  11   64.40    2.92
   4   3 -11   64.99    3.05
   3   4  11   66.55    5.39
   4   3 -11   65.00    6.14
   3   4  11   59.15    6.02
   3   4  10  338.61    7.76
  -3   4 -10  375.51    8.60
  -4   3  10  370.54    8.75
  -4  -3 -10  394.22   15.84
  -4   3  10  360.15   15.62
  -3  -4  10  345.75   14.36
   3   4  10  346.49    7.98
   4   3 -10  361.73    8.24
   3   4  10  356.34   12.29
   4   3 -10  358.69   14.46
   3   4  10  337.58   14.05
   3   4   9   65.00    2.79
  -3   4  -9   51.32    2.93
  -4   3   9   51.30    2.98
  -4   3   9   46.33    6.24
  -3  -4   9   50.39    5.67
  -4  -3  -9   58.69    6.32
   3   4   9   56.70    2.77
   4   3  -9   59.18    2.96
   4   3  -9   54.07    5.72
   3   4   9   51.32    5.56
   3   4   8  170.13    4.52
  -4   3   8  159.26   10.12
  -3  -4   8  156.78    9.44
  -4  -3  -8  155.16    9.97
  -4   3   8  162.10    5.15
  -3   4  -8  167.15    5.11
   3   4   8  150.74    4.62
   4   3  -8  150.54    4.72
   4   3  -8  148.56    9.09
   3   4   8  152.87    9.19
  -4   3   7  585.09   20.43
  -4  -3  -7  614.45   20.77
  -3  -4   7  566.40   19.43
  -4   3   7  632.80   12.98
  -3   4  -7  618.78   12.81
   4   3  -7  628.29   19.97
   3   4   7  556.22   19.00
   3   4   7  601.65   12.22
   4   3  -7  591.92   12.37
   3   4   6   31.91    2.34
   4   3  -6   27.43    2.49
  -4   3   6   19.02    4.70
  -3  -4   6   26.71    4.84
  -3   4  -6   15.41    2.14
  -4   3   6   18.89    2.17
  -4  -3  -6   17.56    4.50
   3   4   6   13.25    4.11
   4   3  -6   21.70    3.93
  -3   4  -5  332.90   12.12
  -4   3   5  369.61   15.30
  -4  -3  -5  369.20   15.45
  -3  -4   5  359.16   14.64
  -3   4  -5  373.15    8.82
  -4   3   5  381.63    8.90
   4   3  -5  387.75   14.81
   3   4   5  344.30   14.10
   3   4   5  360.11    8.19
   4   3  -5  369.72    8.41
   3   4   4   29.09    2.18
  -3  -4   4   33.69    4.86
  -3   4  -4   28.01    4.00
  -4   3   4   28.15    5.07
  -4   3   4   37.38    2.66
  -3   4  -4   29.68    2.58
  -4  -3  -4   24.02    4.99
   4   3  -4   22.16    4.23
   3   4   4   20.24    4.42
  -3  -4   3   66.58    6.45
  -3   4  -3   51.13    5.07
  -4  -3  -3   57.24    6.44
  -4   3   3   58.70    6.33
  -3   4  -3   55.15    3.10
  -4   3   3   52.22    3.06
   3   4   3   64.59    2.88
   4   3  -3   49.94    5.57
   3   4   3   49.40    5.70
  -3  -4   2  271.50   12.85
  -3   4  -2  244.42   10.61
  -4  -3  -2  270.97   13.10
  -4   3   2  252.27   12.25
  -3   4  -2  266.35    7.09
  -4   3   2  267.86    7.05
   3   4   2  270.26    6.54
   4   3  -2  252.28   11.93
   3   4   2  245.93   11.94
  -3  -4   1  283.93   13.37
  -3   4  -1  270.11   11.34
  -4  -3  -1  300.52   13.70
  -4   3   1  272.52   12.77
  -3   4  -1  302.94    7.64
  -4   3   1  302.75    7.65
   3   4   1  297.99    7.04
   4   3  -1  289.31   12.77
   3   4   1  261.80   12.25
  -3   4   0   66.17    5.87
  -4  -3   0   76.27    7.22
  -3  -4   0   83.07    7.35
  -4   3   0   74.28    6.77
  -3   4   0   81.57    3.69
  -4   3   0   86.76    3.67
   3   4   0   72.34    3.15
   4   3   0   71.07    3.22
   3   4   0   58.94    6.03
   4   3   0   63.22    6.26
  -4  -3   1  297.33   13.61
  -3   4   1  288.11   12.06
  -3  -4  -1  288.10   13.52
  -4   3  -1  270.97   12.50
  -4   3  -1  305.32    7.69
  -3   4   1  301.77    7.66
   4   3   1  307.63    7.28
   3   4  -1  254.50   12.15
   4   3   1  323.47   13.47
  -4  -3   2  261.31   12.70
  -3   4   2  258.87   11.49
  -3  -4  -2  276.41   13.12
  -4   3  -2  259.56   12.03
  -4   3  -2  269.90    7.11
  -3   4   2  267.70    7.12
   4   3   2  266.29    6.70
   3   4  -2  270.57   12.30
   4   3   2  264.83   12.27
  -4  -3   3   61.27    6.29
  -3   4   3   54.45    5.72
  -3  -4  -3   65.43    7.08
  -4   3  -3   62.80    6.17
  -4   3  -3   59.87    3.22
  -3   4   3   53.20    3.16
   3   4  -3   45.88    5.47
   4   3   3   52.16    5.79
   4   3   3   61.46    2.98
   4   3   4   33.69    2.40
  -4  -3   4   31.10    4.87
  -3   4   4   27.87    4.59
  -4   3  -4   24.23    4.39
  -4   3  -4   29.68    2.51
  -3   4   4   34.49    2.57
  -3  -4  -4   22.97    4.86
   4   3   4   15.04    3.93
   3   4  -4   25.07    4.45
  -3   4   5  379.03    8.94
  -4   3  -5  385.03    8.97
  -3   4   5  359.17   14.25
  -4   3  -5  368.07   14.18
  -3  -4  -5  379.26   15.68
  -4  -3   5  369.46   14.87
   3   4  -5  353.66   14.28
   4   3   5  369.90   14.60
   3   4  -5  358.66    8.30
   4   3   5  375.24    8.45
   3   4  -6   35.33    2.51
   4   3   6   32.12    2.43
  -3   4   6   16.80    2.24
  -4   3  -6   15.45    2.17
  -3  -4  -6   28.82    5.40
  -3   4   6   19.42    4.38
  -4   3  -6   18.11    4.07
  -4  -3   6   21.74    4.17
   4   3   6   16.48    4.02
   3   4  -6   26.57    4.58
   4   3   7  543.35   11.65
  -4   3  -7  640.55   12.78
  -3   4   7  617.29   12.79
  -3   4   7  568.87   19.17
  -4   3  -7  566.49   18.26
  -3  -4  -7  613.52   20.55
  -4  -3   7  603.21   19.85
   3   4  -7  614.91   12.20
   4   3   7  596.09   12.22
   3   4  -7  582.55   19.32
   4   3   7  630.12   19.87
   4   3   8  174.13    4.85
  -3   4   8  170.93    5.31
  -4   3  -8  176.26    5.29
  -3   4   8  157.86    9.52
  -4   3  -8  163.96    8.84
  -4  -3   8  166.42    9.74
   3   4  -8  147.49    4.68
   4   3   8  156.76    4.84
   3   4  -8  153.67    9.22
   4   3   8  158.76    9.42
  -4   3  -9   54.05    2.99
   4   3   9   72.10    3.17
  -3   4   9   54.23    3.09
  -3   4   9   50.16    6.02
  -4   3  -9   48.52    5.26
  -4  -3   9   48.96    5.52
  -3  -4  -9   59.59    6.53
   3   4  -9   60.51    2.92
   4   3   9   55.90    2.88
   3   4  -9   50.39    5.47
   4   3   9   52.69    5.68
  -4   3 -10  382.25    8.66
   4   3  10  339.74    7.85
  -3   4  10  351.87    8.65
  -3  -4 -10  353.43   15.08
  -3   4  10  366.13   14.93
  -4   3 -10  361.93   13.24
  -4  -3  10  364.74   14.78
   3   4 -10  355.46    8.12
   4   3  10  358.76    8.21
   3   4 -10  342.62   14.14
   4   3  10  381.13   14.89
  -4   3 -11   66.32    3.19
   4   3  11   68.66    2.98
  -3   4  11   59.75    3.24
  -3   4  11   64.91    6.58
  -3  -4 -11   62.79    6.41
  -4  -3  11   57.50    5.97
   3   4 -11   65.96    2.98
   4   3  11   64.83    3.05
   3   4 -11   66.54    6.09
   4   3  11   62.37    6.08
  -4   3 -12   56.61    2.98
   4   3  12   54.89    2.80
  -3   4  12   51.75    3.05
  -3   4  12   48.57    5.92
  -3  -4 -12   57.45    6.28
  -4  -3  12   45.33    5.36
   3   4 -12   48.40    2.67
   4   3  12   47.25    2.67
   3   4 -12   48.25    5.30
   4   3  12   44.93    5.35
  -4   3 -13  162.35    4.95
   4   3  13  153.62    4.53
  -3   4  13  148.53    5.01
  -3   4  13  149.66    9.62
  -3  -4 -13  160.25   10.06
  -4  -3  13  150.64    9.28
   3   4 -13  146.62    4.53
   4   3  13  144.39    4.54
   3   4 -13  140.67    8.83
   4   3  13  154.19    9.20
  -4   3 -14  102.14    3.89
   4   3  14   96.96    3.59
  -3   4  14   97.22    4.07
  -3   4  14  103.20    8.10
  -4  -3  14  100.21    7.72
  -3  -4 -14   98.34    7.98
   3   4 -14  106.17    3.72
   4   3  14  105.02    3.79
   3   4 -14   96.92    7.33
   4   3  14  111.72    7.82
  -4   3 -15   84.27    3.52
   4   3  15   79.73    3.22
  -3   4  15   72.57    3.52
  -3   4  15   74.79    7.21
  -4  -3  15   88.40    7.26
  -3  -4 -15   75.93    7.19
   3   4 -15   76.21    3.21
   4   3  15   75.41    3.22
   3   4 -15   66.90    6.21
   4   3  15   80.97    6.81
  -4   3 -16   37.02    2.55
   4   3  16   39.15    2.47
  -3   4  16   35.41    2.67
  -3   4  16   39.64    5.67
  -3  -4 -16   34.12    5.26
  -4  -3  16   34.36    4.91
   3   4 -16   36.21    2.36
   4   3  16   34.93    2.37
   3   4 -16   33.30    4.66
   4   3  16   36.13    4.94
  -4   3 -17   41.57    2.64
   4   3  17   39.08    2.53
  -3   4  17   38.21    2.80
  -3   4  17   38.24    5.70
  -3  -4 -17   45.49    5.93
  -4  -3  17   39.10    5.17
   3   4 -17   46.27    2.55
   4   3  17   41.36    2.50
   3   4 -17   34.33    4.82
   4   3  17   49.47    5.49
   4   3  18  141.09    4.48
  -4   3 -18  150.35    4.79
  -3   4  18  146.37    5.03
  -3   4  18  147.01    9.85
  -4  -3  18  145.30    9.27
  -3  -4 -18  154.39   10.21
   4   3  18  143.01    4.46
   3   4 -18  143.67    4.42
   3   4 -18  117.37    8.33
   4   3  18  140.73    8.99
   4   3  19   44.01    2.69
  -4   3 -19   43.82    2.69
  -3   4  19   44.27    2.96
  -3   4  19   43.48    6.22
  -4  -3  19   43.11    5.39
  -3  -4 -19   38.09    5.66
   4   3  19   37.62    2.40
   3   4 -19   38.68    2.43
   3   4 -19   38.12    4.94
   4   3  19   39.03    5.01
   4   3  20  217.42    5.91
  -4   3 -20  229.31    6.23
  -3   4  20  214.59    6.41
  -3   4  20  232.09   12.43
  -4  -3  20  229.72   11.84
  -3  -4 -20  217.34   12.17
   3   4 -20  208.73   11.01
   4   3  20  202.23   11.04
   4   3  20  216.69    5.76
   3   4 -20  221.79    5.76
   4   3  21   23.73    2.04
   3   4 -21   26.47    2.09
   4   3  21   22.47    2.29
  -4   3 -21   22.45    2.22
  -3   4  21   21.32    2.42
  -3   4  21   21.59    4.95
  -3  -4 -21   23.09    5.04
  -4  -3  21   23.09    4.42
   3   4 -21   23.08    4.15
   4   3  21   22.34    4.19
   4   3  22   23.66    2.06
   3   4 -22   24.07    2.05
  -3   4  22   24.75    2.51
  -4   3 -22   26.97    2.29
   4   3  22   25.94    2.37
  -4  -3  22   25.53    4.67
  -3   4  22   22.50    5.07
  -3  -4 -22   21.94    4.90
   3   4 -22   21.30    4.13
   4   3  22   26.96    4.53
   3   4 -23   62.26    6.19
   4   3  23   73.14    6.75
   4   3  23   72.25    3.04
   3   4 -23   72.61    3.07
  -3   4  23   76.63    3.70
  -3  -4 -23   81.56    3.53
   4   3  23   73.68    3.37
  -4   3 -23   81.91    3.53
   3   4 -23   70.04    3.28
  -4   3 -23   71.39    3.23
  -3   4  23   88.85    8.23
  -4  -3  23   72.59    6.93
  -3  -4 -23   72.12    7.50
   3   4 -23   76.09    3.13
   3   4 -23   61.10    2.77
   3   4 -24   37.72    5.18
   4   3  24   41.25    5.39
   3   4 -24   43.78    2.46
   4   3  24   41.39    2.40
  -3  -4 -24   40.06    2.74
  -3   4  24   39.25    2.89
   4   3  24   45.62    5.49
   4   3  24   40.27    2.73
  -3   4  24   41.20    2.91
  -4   3 -24   47.39    2.67
   3   4 -24   39.28    2.60
  -3   4  24   43.05    6.31
  -4  -3  24   42.40    5.56
  -3  -4 -24   35.22    5.94
   3   4 -24   39.77    2.28
   3   4 -24   37.47    2.88
   3   4 -25   12.95    3.60
   4   3  25   16.70    3.92
   3   4 -25   14.13    1.77
   4   3  25   12.53    1.72
  -3  -4 -25   11.71    2.04
  -3   4  25   11.08    2.19
   4   3  25   12.41    2.15
  -3   4  25   10.79    2.28
   3   4 -25   12.53    1.94
  -4   3 -25   12.57    1.78
  -3   4  25   12.02    4.53
   4   3  25   13.07    3.81
  -3  -4 -25    7.66    3.95
  -4  -3  25   14.35    3.99
   3   4 -25   12.74    2.16
   3   4 -25   13.43    1.68
   3   4 -26   43.27    5.40
   4   3  26   48.67    5.76
  -3   4  26   52.34    3.21
  -3  -4 -26   52.68    3.01
   4   3  26   48.51    2.96
   4   3  26   51.74    5.75
  -3   4  26   50.98    3.09
   3   4 -26   44.25    2.75
  -4   3 -26   46.23    2.72
  -3   4  26   48.73    6.63
  -4  -3  26   55.30    6.17
   3   4 -26   49.86    2.71
  -3  -4 -26   51.04    6.94
   3   4 -26   45.71    2.44
   3   4 -26   49.13    3.21
   3   4 -27   41.03    5.42
   4   3  27   46.56    5.78
  -3   4  27   51.82    3.22
  -3  -4 -27   51.06    3.05
   4   3  27   48.93    2.95
   4   3  27   45.86    5.78
  -3   4  27   51.05    3.10
  -4   3 -27   43.02    2.67
   3   4 -27   46.74    2.85
  -3   4  27   48.57    6.70
  -4  -3  27   41.32    5.75
   3   4 -27   51.36    2.76
  -3  -4 -27   42.67    6.43
  -4   3 -27   45.26    2.67
   3   4 -27   46.89    2.47
   3   4 -27   48.02    3.20
   3   4 -28   17.00    4.00
   4   3  28   19.60    4.32
  -3  -4 -28   18.79    2.29
  -3   4  28   20.96    2.51
   4   3  28   21.95    2.39
  -3   4  28   20.30    2.46
   3   4 -28   17.14    2.12
  -4   3 -28   19.25    2.00
  -3   4  28   17.81    5.07
   4   3  28   15.21    3.89
  -3  -4 -28   15.24    4.85
  -4  -3  28   13.90    4.01
  -4   3 -28   18.16    2.11
   3   4 -28   21.38    1.96
   3   4 -28   16.84    2.41
   3   4 -28   22.96    1.96
   3   4 -29   16.30    3.90
   4   3  29   16.72    3.94
   4   3  29   17.52    4.36
  -3  -4 -29   15.29    2.20
  -3   4  29   14.35    2.33
   4   3  29   17.36    2.29
  -3   4  29   12.98    2.29
  -4   3 -29   18.59    1.99
   3   4 -29   12.72    1.96
   4   3  29   11.29    3.75
   3   4 -29   18.21    1.85
  -3  -4 -29   18.20    5.03
  -4   3 -29   15.04    2.09
  -4  -3  29   15.60    4.08
   3   4 -29   13.30    2.33
   3   4 -29   20.92    2.00
   3   4 -30   11.00    3.71
   4   3  30    9.40    3.56
   4   3  30    6.57    3.76
  -3   4  30   13.30    2.32
  -3  -4 -30   12.19    2.13
  -3   4  30   12.49    2.30
   4   3  30   12.88    2.20
  -4   3 -30   13.75    1.86
   3   4 -30   11.46    1.95
   4   3  30   10.74    3.78
   3   4 -30   12.29    1.70
  -4  -3  30    9.94    3.72
  -4   3 -30   13.37    2.05
  -3  -4 -30   12.60    4.66
   3   4 -30   11.93    2.33
   3   4 -30   16.75    1.98
   4   3  31   74.32    6.87
   4   3  31   67.33    6.92
  -3   4  31   69.70    3.88
  -3   4  31   68.11    3.59
   4   3  31   64.34    6.67
  -4   3 -31   68.88    3.41
   3   4 -31   62.78    6.74
   3   4 -31   70.58    3.56
  -4  -3  31   66.00    7.00
  -4   3 -31   64.98    3.30
   3   4 -31   74.16    3.42
  -3  -4 -31   63.06    7.98
   3   4 -31   69.95    3.90
   4   3  32  135.58    8.73
   4   3  32  117.18    8.99
  -3   4  32  138.92    5.26
  -3   4  32  125.70    4.67
   4   3  32  125.30    8.97
  -4   3 -32  128.96    4.68
   3   4 -32  107.88    8.60
   3   4 -32  123.97    4.72
  -4  -3  32  116.40    9.17
  -3  -4 -32  129.05   10.81
   3   4 -32  139.49    4.72
  -4   3 -32  123.46    4.48
   3   4 -32  128.35    5.20
   3   4 -33   10.71    3.78
   4   3  33   10.87    3.68
   4   3  33   16.98    4.39
  -3   4  33   15.74    2.50
  -4   3 -33   18.09    2.11
   3   4 -33   13.58    2.12
   4   3  33   10.12    3.71
  -4  -3  33   16.81    4.43
   3   4 -33   15.93    1.84
  -3  -4 -33   14.91    5.19
  -4   3 -33   16.76    2.25
   3   4 -33   14.41    2.50
   4   3  34  169.82    9.62
   4   3  34  138.87    9.82
   4  -3 -34  179.37    4.18
  -3   4  34  154.57    5.61
   4   3  34  147.48    9.69
   3   4 -34  145.85    5.17
   3   4 -34  138.36    9.77
  -4   3 -34  157.56    5.21
  -4  -3  34  179.38   11.22
  -3  -4 -34  141.69   11.50
  -4   3 -34  146.81    4.94
   3   4 -34  158.93    5.10
   3   4 -34  154.80    5.70
   3   4 -35   20.19    4.62
   4   3  35   31.03    5.18
   4   3  35   28.12    5.10
  -3   4  35   32.25    2.98
   4   3  35   28.74    5.12
   3   4 -35   33.23    2.69
  -4   3 -35   34.68    2.57
  -3  -4 -35   32.84    6.44
  -4  -3  35   25.18    5.04
   3   4 -35   32.96    2.40
  -4   3 -35   29.09    2.58
   3   4 -35   37.45    3.14
   4   3  36   48.26    6.36
  -3   4  36   59.36    3.66
   4   3  36   49.82    6.23
   3   4 -36   54.18    3.16
   3   4 -36   42.10    5.92
  -4   3 -36   57.58    3.17
  -4   3 -36   53.29    3.13
   3   4 -36   55.29    2.95
   3   4 -36   55.97    3.67
  -3   4  37   60.78    3.74
  -3  -4 -37   66.03    3.54
   4   3  37   61.64    3.48
   3   4 -37   54.13    6.66
  -4   3 -37   66.33    3.36
   3   4 -37   59.87    3.30
   3   4 -37   67.01    3.22
  -4   3 -37   58.52    3.24
   3   4 -37   61.50    3.80
  -3  -4 -38  261.73    7.10
  -3   4  38  249.60    7.42
   4   3  38  258.50    6.98
  -4   3 -38  273.42    7.16
   3   4 -38  242.88    6.88
  -4   3 -38  246.83    6.71
   3   4 -38  261.90    7.60
  -3   4  39   41.73    3.28
  -3  -4 -39   43.95    3.05
   4   3  39   42.11    3.05
   4  -3 -39   44.21    2.81
   3   4 -39   35.42    2.74
  -4   3 -39   39.87    2.72
  -4   3 -39   42.54    2.89
   3   4 -39   42.59    3.29
  -3  -4 -40   74.52    3.71
  -3   4  40   69.30    3.92
   4   3  40   72.26    3.66
  -4   3 -40   73.18    3.51
   3   4 -40   72.81    3.53
  -4   3 -40   67.60    3.46
   3   4 -40   67.25    3.75
   3   4 -40   78.50    4.12
  -3  -4 -41   15.26    2.31
  -3   4  41   18.52    2.61
   4   3  41   17.54    2.47
   4  -3 -41    8.07    2.45
  -4   3 -41   20.81    2.20
   3   4 -41   17.70    2.24
  -4   3 -41   18.14    2.31
   3   4 -41   17.38    2.50
  -3  -4 -42  125.82    4.71
  -3   4  42  124.37    4.96
   4   3  42  128.59    4.70
   3   4 -42  116.32    4.44
  -4   3 -42  127.35    4.63
  -4   3 -42  122.59    4.49
   3   4 -42  123.84    4.84
  -3   4  43    0.17    1.98
   4   3  43    0.09    1.98
  -4   3 -43    1.53    1.56
   3   4 -43    1.61    1.68
  -3  -4 -43    1.84    1.97
   3   4 -43    2.00    2.06
  -4   3 -43    0.66    1.99
  -3  -4 -44   19.82    2.48
  -3   4  44   19.23    2.55
   4   3  44   21.05    2.53
   4  -3 -44   22.10    2.13
   3   4 -44   18.47    2.20
  -4   3 -44   21.37    2.19
  -4   3 -44   18.30    2.38
   3   4 -44   16.82    2.46
  -3  -4 -45   18.94    2.42
  -3   4  45   18.04    2.54
   4   3  45   20.28    2.51
   4  -3 -45   19.19    2.10
   3   4 -45   16.93    2.17
  -4   3 -45   19.87    2.18
  -4   3 -45   17.34    2.38
   3   4 -45   18.87    2.54
  -3  -4 -46   41.56    2.93
  -3   4  46   40.60    3.14
   4   3  46   43.12    2.97
   4  -3 -46   43.48    2.76
   3   4 -46   41.08    2.71
  -4   3 -46   44.13    2.75
  -4   3 -46   41.05    2.88
   3   4 -46   40.86    3.05
  -3  -4 -47   19.37    2.34
  -3   4  47   16.09    2.39
   4   3  47   21.50    2.45
   4  -3 -47   19.83    2.18
  -4   3 -47   21.96    2.16
   3   4 -47   16.53    2.06
  -4   3 -47   19.83    2.41
   3   4 -47   18.86    2.70
   3   4 -47   19.35    2.50
   4   3  48    7.03    2.12
  -3   4  48    5.84    2.11
   4  -3 -48    4.56    1.79
   3   4 -48    5.42    1.74
  -4   3 -48    6.70    1.71
  -3  -4 -48    5.33    1.87
   3   4 -48    4.20    2.09
   3   4 -48    5.32    2.22
  -4   3 -48    7.26    2.13
   3   4 -49    1.92    1.62
  -4   3 -49    3.07    1.54
   4   3  49    2.03    1.97
  -3   4  49    3.89    1.98
  -3  -4 -49    3.21    1.80
   3   4 -49    2.82    2.03
   3   4 -49    1.79    2.09
  -4   3 -49    3.62    2.03
  -3  -4 -50   26.22    2.43
  -3   4  50   23.71    2.57
   3   4 -50   24.07    2.21
  -4   3 -50   25.99    2.22
   4   3  50   26.03    2.43
  -4   3 -50   27.18    2.59
   3   4 -50   27.67    2.84
   3   4 -50   24.42    2.61
  -3  -4 -51   18.43    2.16
  -3   4  51   17.69    2.32
  -4   3 -51   17.64    1.93
   3   4 -51   16.63    2.00
   4   3  51   18.72    2.29
  -4   3 -51   23.00    2.46
   3   4 -51   17.62    2.52
  -3  -4 -52   14.41    1.98
  -3   4  52   15.14    2.22
  -4   3 -52   12.00    1.77
   3   4 -52   12.58    1.85
   4   3  52   16.55    2.14
  -4   3 -52   16.91    2.28
   3   4 -52   16.36    2.43
   3   4 -53    4.48    1.63
   4   3  53    4.84    1.85
  -3   4  53    5.74    1.89
   3   4 -53    6.32    2.16
  -4   3 -53    7.75    2.05
   3   4 -54   10.10    1.73
   4   3  54   10.52    1.98
  -3   4  54    9.47    1.95
  -4   3 -54   12.60    2.18
   3   4 -54   12.03    2.21
   3   4 -55    3.14    1.46
   4   3  55    2.91    1.75
  -3   4  55    3.13    1.73
   3   4 -55    1.93    1.89
  -4   3 -55    6.01    1.97
  -3   4  56   17.90    2.14
   3   4 -56   18.58    1.87
   4   3  56   20.70    2.10
   3   4 -56   20.47    2.39
  -3   4  57   20.19    2.09
   3   4 -57   19.94    1.82
   4   3  57   20.19    2.01
   3   4 -57   24.03    2.34
   3   4 -58    3.20    1.35
   4   3  58    2.30    1.54
  -3   4  58    2.07    1.56
  -4   3 -58    7.65    1.96
   3   4 -58    4.14    1.78
  -3   4  59    9.02    1.68
   4   3  59   10.56    1.67
   3   4 -59   10.22    1.88
  -4   3 -59   12.27    2.03
   3   4 -59    9.27    1.46
   4   3  60    1.85    1.42
  -3   4  60    2.04    1.42
   3   4 -60    3.57    1.64
   3   4 -60    3.10    1.23
   4   3  61    6.68    1.38
  -3   4  61    6.28    1.47
   3   4 -61    5.68    1.66
   3   4 -61    6.14    1.27
   3   4 -62   21.17    1.53
  -3   4  62   24.49    1.92
   3   4 -62   26.45    2.04
   4   3  62   26.66    1.74
   4  -3 -63    3.65    1.33
   3   4 -63    6.47    1.51
  -3   4  63    4.66    1.35
   4   3  63    5.82    1.20
   4  -3 -64    3.82    1.25
   3   4 -64    3.74    1.32
   4   3  64    4.52    1.14
  -3   4  64    4.67    1.34
   4  -3 -65   37.93    1.98
   3   4 -65   42.06    1.98
   3   4 -65   41.62    1.96
  -3   4  65   36.22    1.95
   3   4 -66   39.96    1.82
   3   4 -66   42.11    1.85
  -3   4  66   40.94    1.93
   4  -3 -67    0.16    0.91
   3   4 -67    0.73    0.95
   3   4 -67    0.50    0.88
   4  -3 -68   39.31    1.66
   3   4 -68   41.95    1.52
   3   4 -69   13.25    0.93
  -4   4   0  140.17    5.59
  -4   4   0  144.55    9.38
  -4  -4   0  148.87   11.50
  -4   4   0  175.37    5.73
   4   4   0  203.42    5.51
   4   4   0  183.52   10.89
  -4   4   1  272.94    7.48
  -4   4  -1  268.64    7.45
  -4   4  -1  226.75    6.90
  -4   4   1  233.44    6.95
  -4   4  -1  235.58   11.58
  -4   4   1  235.69   11.84
  -4  -4   1  232.10   13.74
  -4  -4  -1  244.57   13.97
   4   4  -1  218.89   11.98
   4   4   1  226.47   12.13
   4   4   1  257.88    6.59
   4   4  -2   42.24    5.53
   4   4   2   18.92    4.94
  -4   4   2   10.03    2.74
  -4   4  -2   10.92    2.81
  -4   4   2   18.75    4.84
   4   4   2   22.59    2.53
  -4  -4   2   15.26    6.49
  -4  -4  -2   17.99    6.97
   4   4  -2   40.84    2.36
  -4   4  -2   45.58    3.16
  -4   4   2   40.55    3.08
   4   4   3  635.62   12.39
  -4   4   3  541.74   12.69
  -4   4  -3  588.89   12.86
  -4   4   3  551.52   12.84
  -4   4  -3  551.09   12.78
  -4   4   3  496.75   18.83
  -4  -4   3  549.02   21.45
  -4  -4  -3  543.67   21.45
   4   4  -3  594.20   12.21
   4   4  -3  598.87   12.00
   4   4  -3  607.37   20.65
   4   4   3  541.40   19.71
   4   4   4 1133.17   21.01
  -4   4   4 1084.90   21.72
  -4   4  -4 1036.16   21.49
  -4   4  -4 1190.68   21.92
  -4   4   4 1173.14   21.95
  -4  -4   4 1106.65   32.34
  -4   4   4 1020.14   29.64
  -4  -4  -4 1107.17   32.49
   4   4  -4 1072.27   20.67
   4   4  -4 1116.05   21.02
   4   4  -4 1097.71   30.78
   4   4   4 1096.52   30.59
   4   4   5  278.83    7.13
   4   4  -5  254.69    6.99
  -4   4   5  284.58    7.78
  -4   4  -5  282.86    7.70
  -4   4   5  281.37    7.92
  -4   4  -5  287.75    7.83
  -4  -4   5  280.11   14.91
  -4   4   5  254.18   12.97
  -4  -4  -5  324.92   16.05
   4   4  -5  278.06    6.84
   4   4  -5  293.30    7.14
   4   4  -5  265.07   13.20
   4   4   5  276.44   13.49
   4   4   6  402.44    8.65
   4   4  -6  417.33    8.80
  -4   4  -6  324.29    8.86
  -4   4   6  304.82    8.81
  -4  -4  -6  308.05    8.23
  -4   4   6  364.85    9.14
  -4  -4   6  352.81   16.76
  -4   4   6  315.45   14.74
  -4  -4  -6  340.28   16.59
   4   4  -6  378.26    8.56
   4   4  -6  370.54    8.28
   4   4  -6  379.23   15.93
   4   4   6  357.62   15.55
   4   4   7 1014.29   19.63
   4   4  -7  998.26   19.62
  -4   4   7 1030.31   20.47
  -4  -4  -7 1003.97   19.73
  -4   4  -7 1080.70   20.50
  -4   4   7 1057.17   20.61
  -4  -4   7 1018.65   30.39
  -4   4   7  983.72   29.10
  -4  -4  -7 1030.90   31.00
   4   4  -7 1057.45   19.55
   4   4  -7 1049.90   19.81
   4   4  -7  968.40   28.84
   4   4   7 1012.52   29.20
   4   4   8   44.67    2.92
   4   4  -8   28.17    2.57
  -4   4   8   12.09    2.71
  -4  -4  -8   75.53    3.44
  -4   4  -8   10.80    2.39
  -4   4   8   31.19    2.83
  -4  -4   8   23.82    5.55
  -4  -4  -8   48.03    8.22
  -4   4   8   16.01    5.13
   4   4  -8   13.14    1.68
   4   4  -8   15.35    1.79
   4   4  -8   15.07    4.40
   4   4   8   54.32    6.61
   4   4   9   13.84    2.10
   4   4  -9   14.87    2.17
  -4  -4  -9   13.83    2.04
  -4   4  -9   14.13    2.25
  -4   4   9   13.38    2.31
  -4   4  -9   24.50    2.40
  -4   4   9   16.85    2.35
  -4   4   9   13.61    4.71
  -4  -4  -9   10.88    4.51
   4   4  -9   18.35    1.83
  -4  -4   9   16.18    4.33
   4   4  -9   17.12    1.77
   4   4  -9    7.22    3.59
   4   4   9   10.46    3.53
   4   4  10  183.74    5.29
   4   4 -10  179.11    5.31
  -4  -4 -10  155.67    5.21
  -4   4  10  155.52    5.55
   4   4  10  163.72    4.82
  -4   4 -10  176.08    5.67
  -4   4 -10  181.04    5.56
  -4   4  10  179.13    5.82
  -4   4  10  167.24   10.79
  -4  -4 -10  167.40   11.16
  -4  -4  10  188.43   11.18
   4   4 -10  190.21    5.17
   4   4 -10  194.94    5.42
   4   4 -10  172.57   10.59
   4   4  10  173.13   10.34
   4   4 -11   41.54    3.03
   4   4  11   27.82    2.56
  -4  -4 -11   24.60    2.58
  -4   4  11   24.18    2.90
   4   4  11   54.66    3.16
  -4   4 -11   14.05    2.52
  -4   4 -11   64.27    3.49
  -4   4 -11   75.96    3.79
  -4   4  11   32.32    2.92
  -4  -4 -11   34.44    6.00
  -4   4  11   18.22    5.21
  -4  -4  11   26.39    4.92
   4   4 -11   42.66    2.62
   4   4 -11   32.96    2.45
   4   4  11   17.89    4.32
   4   4 -11   35.71    5.48
   4   4  12 1121.12   21.11
   4   4 -12 1135.07   21.20
  -4   4  12 1139.32   21.97
  -4  -4 -12 1198.77   21.63
   4   4  12 1074.71   20.71
  -4   4 -12 1223.16   22.02
  -4   4 -12 1096.97   21.82
  -4   4 -12 1059.59   21.48
  -4   4  12 1029.96   21.77
  -4   4  12 1071.94   31.53
  -4  -4 -12 1146.73   32.94
  -4  -4  12 1134.55   31.82
   4   4 -12 1156.19   21.13
   4   4 -12 1145.33   21.44
   4   4 -12 1039.08   30.50
   4   4  12 1040.80   30.16
   4   4  13  281.57    6.76
   4   4 -13  269.62    6.69
  -4   4  13  236.93    7.01
  -4  -4 -13  315.40    7.29
  -4   4 -13  242.26    6.92
   4   4  13  249.39    6.37
  -4   4  13  209.76    6.77
  -4   4 -13  214.07    6.57
  -4   4 -13  222.41    6.80
  -4   4  13  231.28   12.99
  -4  -4 -13  344.21   15.83
  -4  -4  13  228.97   12.53
   4   4 -13  222.81    6.15
   4   4 -13  225.38    6.38
   4   4 -13  222.91   12.19
   4   4  13  287.08   13.66
   4   4  14  179.93    5.36
   4   4 -14  190.23    5.48
  -4   4  14  180.70    5.99
  -4  -4 -14  188.87    5.73
   4   4  14  184.93    5.28
  -4   4 -14  182.18    5.84
  -4   4 -14  193.33    5.98
  -4   4 -14  185.55    5.73
  -4  -4 -14  179.20   11.58
  -4   4  14  184.56   11.66
  -4  -4  14  174.96   10.90
   4   4 -14  176.31    5.21
   4   4 -14  190.38    5.52
   4   4 -14  173.23   10.65
   4   4  14  164.27   10.30
   4   4 -15  313.83   14.43
   4   4  15  283.52   13.67
   4   4  15  320.91    7.60
   4   4 -15  326.60    7.69
  -4   4  15  282.49    8.04
  -4  -4 -15  308.44    7.88
   4   4  15  303.65    7.37
  -4   4 -15  315.46    8.10
  -4   4 -15  331.02    8.30
  -4   4 -15  311.62    7.97
  -4   4  15  306.02   15.06
  -4  -4 -15  326.38   15.88
  -4  -4  15  302.40   14.48
   4   4 -15  323.93    7.57
   4   4 -15  324.01    7.83
   4   4 -15  260.05    7.47
   4   4 -16   32.47    5.06
   4   4  16   45.38    5.74
   4   4 -16   44.37    2.70
   4   4  16   42.89    2.65
  -4   4  16   29.22    2.88
  -4  -4 -16   38.71    2.85
   4   4  16   38.21    2.61
  -4   4 -16   27.22    2.69
  -4   4 -16   34.22    2.55
  -4   4 -16   37.82    2.79
  -4  -4 -16   53.14    7.05
  -4   4  16   26.70    5.77
   4   4 -16   34.51    2.34
  -4  -4  16   26.61    4.96
   4   4 -16   25.68    2.49
   4   4 -17   19.49    4.35
   4   4  17   14.59    4.02
   4   4  17   20.71    4.49
   4   4 -17   20.27    2.20
   4   4  17   20.82    2.16
  -4   4  17   25.35    2.66
  -4  -4 -17   31.20    2.59
   4   4  17   24.66    2.32
  -4   4 -17   26.33    2.54
  -4   4 -17   17.28    2.19
  -4   4 -17   16.05    2.05
  -4   4  17   21.92    5.34
  -4  -4 -17   21.25    5.23
   4   4 -17   19.08    1.88
  -4  -4  17   18.74    4.55
   4   4 -17   23.93    2.37
   4   4 -18    3.32    3.01
   4   4  18    3.13    2.97
   4   4  18    2.94    3.46
   4   4  18    3.86    1.73
   4   4 -18    4.13    1.76
  -4  -4 -18    7.40    2.06
  -4   4  18    4.45    2.22
  -4   4 -18    3.84    1.99
   4   4  18    5.70    1.97
  -4   4 -18    5.50    1.83
  -4   4 -18    4.43    1.69
  -4   4  18   -1.10    3.89
  -4  -4 -18    4.30    3.95
  -4  -4  18    2.27    3.11
   4   4 -18    3.59    1.33
   4   4 -18    4.03    1.91
   4   4  19   98.39    7.43
   4   4 -19   88.11    7.80
   4   4  19   88.66    7.85
   4   4  19   96.73    3.80
   4   4 -19  101.42    3.91
  -4   4  19  122.91    4.90
  -4  -4 -19  121.92    4.53
   4   4  19  118.99    4.18
  -4   4 -19  117.95    4.48
  -4   4 -19  114.15    4.49
  -4   4 -19  112.91    4.33
  -4   4  19  105.65    9.48
  -4  -4 -19  116.96    9.64
  -4  -4  19  101.56    8.32
   4   4 -19  106.14    4.04
   4   4 -19  108.71    4.40
   4   4  20  475.18   16.49
   4   4 -20  445.21   17.82
   4   4  20  488.23   18.68
   4   4  20  496.91   10.39
   4   4 -20  511.56   10.51
  -4   4  20  447.43   11.05
  -4  -4 -20  492.08   11.00
   4   4  20  450.58   10.33
  -4   4 -20  488.79   11.03
  -4   4 -20  475.41   11.06
  -4   4 -20  458.33   10.75
  -4   4  20  499.15   20.14
  -4  -4 -20  492.45   20.31
  -4  -4  20  471.83   18.70
   4   4 -20  508.35   10.89
   4   4 -20  434.85   10.81
   4   4  21   30.94    5.07
   4   4 -21   31.77    5.00
   4   4  21   39.82    5.31
   4   4  21   34.47    2.45
   4   4 -21   38.33    2.54
  -4   4  21   26.24    2.73
  -4  -4 -21   41.35    2.99
   4   4  21   31.23    2.57
  -4   4 -21   29.44    2.64
  -4   4 -21   26.84    2.48
  -4   4 -21   26.76    2.37
   4   4 -21   27.67    2.44
  -4  -4  21   30.06    5.19
  -4   4  21   26.82    5.80
   4   4 -21   31.72    2.29
  -4  -4 -21   36.05    6.17
   4   4 -21   29.01    2.71
   4   4 -22   13.98    3.89
   4   4  22   12.63    3.80
   4   4  22   14.61    4.12
   4   4  22   13.14    1.90
   4   4 -22   14.24    1.94
  -4  -4 -22   13.35    2.28
  -4   4 -22   13.70    2.17
   4   4  22   13.24    2.12
  -4   4  22   12.25    2.30
  -4   4 -22   18.98    2.18
   4   4 -22   12.39    1.94
  -4   4 -22   15.09    2.00
  -4   4  22   10.20    4.73
   4   4 -22   16.82    1.86
  -4  -4  22   12.36    4.06
  -4  -4 -22   14.65    4.80
   4   4 -22    8.42    2.13
   4   4 -23    9.00    3.49
   4   4  23    9.76    3.54
   4   4  23    9.29    3.97
   4   4 -23   10.47    1.89
   4   4  23   10.17    1.74
  -4  -4 -23    5.89    2.00
   4   4  23    7.23    2.04
  -4   4  23    5.88    2.09
   4   4 -23    8.02    1.84
  -4   4 -23   11.66    2.01
  -4   4 -23    9.33    1.78
  -4   4  23    9.73    4.65
   4   4 -23    8.80    1.56
  -4  -4  23    7.28    3.42
  -4  -4 -23    4.83    3.89
   4   4 -23    6.71    2.08
   4   4  24   88.52    7.21
   4   4 -24   67.39    7.03
   4   4  24   69.51    7.13
   4   4  24   83.67    3.35
  -4   4  24   86.51    4.19
  -4  -4 -24   93.62    4.04
   4   4  24   86.49    3.70
  -4   4 -24   85.34    3.83
  -4   4 -24   80.83    3.63
   4   4 -24   76.71    3.58
  -4   4  24   91.28    9.04
  -4  -4  24   78.28    7.63
   4   4 -24   90.46    3.71
  -4  -4 -24   75.53    8.48
   4   4 -24   76.34    3.92
   4   4  25   78.79    6.90
   4   4 -25   80.63    7.55
   4   4  25   80.33    7.45
   4   4  25   83.54    3.24
  -4   4  25   71.92    3.85
  -4  -4 -25   75.07    3.74
   4   4  25   72.31    3.48
  -4   4 -25   79.03    3.70
   4   4 -25   78.14    3.57
  -4   4 -25   74.55    3.49
  -4   4  25   63.30    7.92
  -4  -4  25   70.54    7.36
  -4  -4 -25   67.75    8.22
   4   4 -25   79.90    3.50
   4   4 -25   69.19    3.73
   4   4 -26   14.96    4.03
   4   4  26   16.14    4.24
   4   4  26   17.70    4.53
   4   4  26   19.65    1.98
  -4  -4 -26   20.77    2.49
  -4   4  26   18.98    2.57
   4   4  26   19.41    2.37
  -4   4 -26   19.29    2.10
  -4   4 -26   20.37    2.22
   4   4 -26   16.70    2.13
  -4   4  26   17.77    5.19
   4   4 -26   19.05    1.98
  -4  -4 -26   17.00    5.22
  -4  -4  26   18.58    4.46
   4   4 -26   16.73    2.46
   4   4 -27   33.04    5.21
   4   4  27   31.47    5.13
   4   4  27   37.63    2.37
  -4  -4 -27   39.20    2.86
  -4   4  27   33.10    2.94
   4   4  27   39.67    2.82
   4   4 -27   36.29    2.63
  -4   4 -27   38.11    2.71
  -4   4 -27   35.47    2.57
  -4   4  27   31.15    6.23
   4   4 -27   40.87    2.59
   4   4 -27   34.21    2.95
   4   4 -28   -1.73    2.86
   4   4  28    0.25    2.69
  -4  -4 -28    0.30    1.82
   4   4  28    2.01    2.00
  -4   4  28    2.09    2.04
  -4   4 -28    1.06    1.52
  -4   4 -28    1.13    1.61
   4   4 -28    1.88    1.65
  -4   4  28   -0.29    3.69
   4   4 -28    1.45    1.35
   4   4 -28    0.87    1.89
  -4  -4 -29   10.04    2.20
  -4   4  29   11.32    2.69
   4   4  29   11.43    2.25
  -4   4 -29   11.59    1.90
   4   4 -29    9.75    1.93
  -4   4 -29   10.61    1.94
   4   4 -29   10.90    1.71
   4   4 -29    8.84    2.36
  -4   4  30  153.85    5.86
  -4  -4 -30  152.19    5.52
   4   4  30  164.43    5.46
  -4   4 -30  165.32    5.58
   4   4 -30  156.51    5.37
  -4   4 -30  166.19    5.50
   4   4 -30  148.57    5.74
  -4   4  31    3.50    2.15
   4   4  31    3.91    2.08
   4   4 -31    2.88    1.72
  -4   4 -31    5.08    1.68
  -4   4 -31    2.54    1.63
   4   4 -31    2.69    1.42
   4   4 -31    4.50    2.16
   4   4  32    3.81    2.08
  -4   4  32    2.71    2.16
  -4   4 -32    3.23    1.71
   4   4 -32    2.91    1.76
  -4   4 -32    1.98    1.57
   4   4 -32    1.96    1.40
   4   4 -32    4.36    2.14
  -4   4  33   21.23    2.88
   4   4  33   17.15    2.46
   4   4 -33   12.40    2.04
  -4   4 -33   14.69    2.03
  -4   4 -33   13.71    2.09
   4   4 -33   13.98    1.89
   4   4 -33   14.57    2.50
  -4   4  34  128.54    5.31
   4   4  34  147.55    5.09
  -4   4 -34  148.55    5.08
   4   4 -34  133.20    4.87
  -4   4 -34  146.05    5.02
   4   4 -34  151.72    5.08
   4   4 -34  131.23    5.36
   4   4 -35   10.15    1.97
  -4   4 -35    9.21    1.84
  -4   4 -35   10.00    1.94
   4   4 -35   11.11    2.41
   4   4  35    9.22    2.30
  -4   4  35    9.58    2.33
   4   4  36    2.12    2.06
  -4   4  36    2.01    2.16
  -4  -4 -36    3.34    1.98
   4   4 -36    1.64    2.09
  -4   4 -36    1.16    1.50
   4   4 -36    2.89    1.71
  -4   4 -36    0.38    1.47
  -4   4  37   67.58    3.82
  -4  -4 -37   68.05    3.60
   4   4 -37   62.49    3.75
  -4   4 -37   65.48    3.30
   4   4 -37   61.46    3.24
  -4   4  38   44.38    3.31
  -4  -4 -38   49.67    3.20
   4   4 -38   46.77    3.35
  -4   4 -38   52.91    2.96
   4   4 -38   52.52    2.96
  -4   4  39   20.85    2.73
  -4  -4 -39   23.92    2.52
   4   4 -39   22.74    2.71
  -4   4 -39   26.89    2.32
   4   4 -39   25.95    2.27
  -4   4  40   70.38    3.80
  -4  -4 -40   68.39    3.47
   4   4 -40   62.93    3.68
  -4   4 -40   57.07    3.05
   4   4 -40   55.67    3.02
  -4   4  41  147.96    5.33
  -4  -4 -41  154.48    5.07
   4   4 -41  149.28    5.39
  -4   4 -41  153.71    4.89
   4   4 -41  143.34    4.70
  -4   4  42   18.37    2.51
  -4  -4 -42   18.85    2.32
   4   4 -42   16.92    2.47
   4   4 -42   17.57    2.52
   4   4 -42   20.06    2.15
  -4   4  43   31.18    2.79
  -4  -4 -43   35.93    2.69
   4   4 -43   36.86    2.50
   4   4 -43   35.00    2.85
   4   4 -43   37.34    3.02
   4   4  44   48.79    3.05
  -4   4  44   48.71    3.19
  -4  -4 -44   55.33    3.10
   4   4 -44   40.44    2.57
   4  -4 -44   49.18    2.79
   4   4 -44   48.98    3.29
   4   4 -45   12.31    1.82
  -4  -4 -45   15.18    2.13
   4  -4 -45   16.67    2.00
   4   4  45   14.10    2.24
  -4   4  45   14.63    2.32
   4   4 -46    5.82    1.61
  -4  -4 -46   11.53    2.02
   4  -4 -46    8.07    1.79
  -4   4  46    8.28    2.09
   4   4  46    8.53    2.03
   4   4 -47   24.28    2.04
  -4   4  47   20.65    2.40
  -4  -4 -47   24.01    2.29
   4  -4 -47   28.16    2.32
   4   4  47   26.33    2.43
   4   4 -48   58.95    2.82
  -4  -4 -48   68.11    3.18
  -4   4  48   65.51    3.42
   4  -4 -48   67.70    3.19
   4   4  48   68.15    3.24
   4   4 -49   42.52    2.40
  -4   4  49   44.62    2.94
  -4  -4 -49   45.68    2.70
   4   4  49   48.26    2.79
   4  -4 -49   47.48    2.76
   4   4 -50    1.72    1.33
   4  -4 -50   -0.50    1.60
   4   4  50    2.43    1.79
  -4   4  50    1.27    1.70
   4   4 -51    6.37    1.43
   4   4 -51    5.35    1.96
   4  -4 -51    8.94    1.81
  -4   4  51    3.67    1.75
   4   4  51    7.72    1.85
   4   4 -52    1.15    1.23
   4   4 -52   -0.37    1.74
   4  -4 -52   -0.16    1.55
  -4   4  52   -0.53    1.55
   4   4  52    1.83    1.66
   4   4 -53   -0.13    1.13
   4   4 -53   -0.55    1.71
   4  -4 -53    0.15    1.50
   4   4  53    1.14    1.58
  -4   4  53   -0.46    1.53
   4   4 -54    0.27    1.14
   4   4 -54    1.28    1.64
   4  -4 -54    0.74    1.50
   4   4  54    1.31    1.55
  -4   4  54    1.07    1.51
   4   4  55   15.98    1.79
  -4   4  55   12.80    1.76
   4   4 -55   12.36    1.36
   4  -4 -55   16.62    1.87
   4   4 -55   15.52    1.98
   4   4 -56    5.05    1.11
   4   4 -56    5.36    1.68
   4  -4 -56    9.48    1.61
   4   4  56    5.48    1.53
  -4   4  56    4.45    1.54
   4   4 -57    0.51    0.93
   4  -4 -57    2.00    1.36
   4   4 -57    0.13    1.45
   4   4  57    1.11    1.34
  -4   4  57    1.34    1.31
  -4   4  58   17.54    1.75
   4  -4 -58   19.78    1.76
   4   4 -58   20.58    1.88
   4   4 -58   20.69    1.75
   4   4  58   19.18    1.65
   4  -4 -59    2.66    1.25
   4   4 -59    4.61    1.41
   4   4 -59    4.12    1.31
   4   4  59    3.58    1.30
  -4   4  59    4.15    1.28
   4  -4 -60    5.19    1.27
   4   4 -60    6.59    1.36
   4   4 -60    5.57    1.28
   4   4  60    4.31    1.21
  -4   4  60    4.43    1.29
  -4   4  61   11.02    1.30
   4  -4 -61   11.99    1.35
   4   4 -61   13.19    1.41
   4   4 -61   12.83    1.37
   4   4  61   10.95    1.23
  -4   4  62   15.48    1.29
   4  -4 -62   12.27    1.30
   4   4 -62   16.12    1.40
   4   4 -62   14.01    1.27
   4   4 -63   39.13    1.67
   4   4 -63   34.88    1.56
   4   4 -64   21.70    1.21
   4   4 -64   17.69    1.14
   4   4 -65   20.63    1.03
   4   4 -65   18.11    1.00
   5   0   0    1.56    1.84
   5   0   1    2.59    1.90
   5   0   2   30.61    2.47
   0   5   3   72.38    2.90
   5   0   3   86.06    3.56
   0   5   4   23.59    1.92
   5   0   4   23.32    2.39
   0   5   5    1.23    1.42
   5   0  -5    1.28    1.92
   5   0   5    1.43    1.82
   0   5   6   23.69    1.93
   5   0  -6   23.53    2.36
   5   0   6   25.80    2.38
   0   5   7    1.27    1.54
   5   0  -7    2.94    2.02
   5   0   7    1.90    1.80
   0   5   8  173.24    4.80
   5   0  -8  177.71    5.39
   5   0   8  183.57    5.34
   0   5   9    3.54    1.65
   5   0  -9    1.23    1.91
   5   0   9    1.58    1.92
   0   5  10   18.15    1.99
   5   0 -10   16.23    2.34
   5   0  10   16.31    2.14
   5   0 -11  207.27    5.86
   5   0  11  210.48    5.81
   0   5  12   14.77    1.90
   5   0 -12   12.76    2.23
   5   0  12   14.98    2.18
   5   0 -13    8.15    2.16
   5   0  13    7.35    1.89
   0   5  13    7.11    1.82
   0   5  13    4.70    2.98
   5   0 -14  113.16    4.23
   5   0  14  117.25    4.20
   0   5  14  113.76    3.96
   0   5  14  119.40    7.09
   5   0 -15  126.65    4.50
   5   0  15  127.33    4.38
   0   5  15  139.43    7.69
   5   0 -16  655.28   13.58
   5   0  16  685.68   13.67
   0   5  16  646.82   13.31
   0   5  16  688.20   19.13
   5   0 -17   24.55    2.53
   5   0  17   26.61    2.47
   0   5  17   34.45    2.56
   0   5  17   24.45    4.20
   5   0  18   16.11    2.12
   5   0 -18   12.88    2.29
   0   5  18   12.14    2.02
   0  -5 -18   16.29    3.88
   0   5  18   14.29    3.69
   5   0 -19    5.71    2.18
   5   0  19    5.91    1.85
   0   5  19    9.06    2.07
   0  -5 -19    8.83    3.49
   0   5  19    5.83    3.38
   5   0 -20  448.26   10.01
   5   0  20  454.00    9.98
   0   5  20  428.02    9.83
   0   5  20  461.55   15.35
   5   0 -21  141.15    4.76
   5   0  21  137.96    4.61
   0   5  21  140.00    8.20
   0   5  21  150.39    4.79
  -5   0  22    6.63    4.51
   5   0 -22    1.14    2.01
   5   0  22    3.26    1.73
   0  -5 -22    5.54    3.73
   0   5  22    1.46    3.16
   0   5  22    5.19    1.98
   0   5  23   62.74    3.26
   0   5 -23   67.29    3.04
  -5   0  23   64.56    8.01
   0   5  23   64.29    6.14
   0  -5 -23   77.06    6.87
   5   0 -23   63.37    3.31
   5   0  23   68.70    3.16
   5   0  24  150.97    4.79
   5   0 -24  148.81    4.94
  -5   0  24  171.07    5.73
   0   5  24  165.14    5.16
  -5   0  24  176.70   12.24
   0   5  24  157.65    8.94
   0  -5 -24  185.88   10.15
   0   5 -24  169.03    4.99
   0   5 -24  159.52    5.32
   5   0 -25   56.41    3.08
   5   0  25   54.32    2.86
  -5   0  25   52.69    3.42
   0   5  25   58.05    3.20
   0   5 -25   59.51    3.10
  -5   0 -25   52.82    2.78
  -5   0  25   64.23    8.13
   0   5 -25   51.37    3.18
   0   5 -25   56.85    2.86
   0   5  25   50.02    5.70
   0  -5 -25   60.54    6.44
   0  -5 -26  208.77   10.93
  -5   0  26  162.94    5.81
  -5   0 -26  166.89    5.12
   0   5  26  172.25    5.40
  -5   0  26  177.41   12.37
   0   5 -26  163.92    5.56
   0   5 -26  195.28    5.39
   0   5  26  162.87    5.47
   0   5 -26  190.16    5.56
   0  -5 -27   84.71    7.57
   0   5 -27   78.62    3.60
  -5   0  27   74.95    3.94
  -5   0 -27   78.55    3.38
  -5   0  27   70.49    8.43
   0   5  27   84.93    3.85
   0   5 -27   74.10    3.77
   0   5 -27   80.78    3.38
   0  -5 -28  179.73   10.49
   0   5 -28  170.93    5.35
  -5   0 -28  174.18    5.09
  -5   0  28  177.28    5.87
  -5   0  28  184.42   12.57
   0   5 -28  162.29    5.57
   0   5 -28  171.41    5.11
   0  -5 -29    3.04    3.87
   0   5 -29    3.45    1.80
   0   5 -29    3.78    1.62
  -5   0 -29    0.35    1.56
  -5   0  29    1.49    2.01
  -5   0  29    5.43    4.71
   0   5 -29    2.57    1.96
   0  -5 -30  106.66    8.48
   0   5 -30  102.54    4.09
  -5   0  30  101.21    4.45
  -5   0 -30  103.95    3.80
  -5   0  30  103.99    9.72
   0   5 -30  100.11    4.34
   0   5 -30   97.45    3.84
   0  -5 -31   83.63    7.81
   0   5 -31   77.85    3.65
  -5   0  31   71.59    3.91
  -5   0  31   83.15    9.04
   0   5  31   62.61    3.38
   0   5 -31   76.20    3.88
   0   5 -31   78.02    3.47
   0  -5 -32  278.77   13.29
  -5   0  32  245.81    7.22
   0   5 -32  278.63    7.05
  -5   0  32  276.62   15.04
  -5   0 -32  256.70    7.04
   0   5 -32  258.44    7.23
   0   5 -32  271.17    6.67
   0  -5 -33    4.37    4.04
  -5   0  33    6.60    2.23
   0   5  33    8.16    2.40
   0   5 -33    7.10    1.95
   0   5 -33    3.82    1.81
  -5   0  33    8.37    4.84
   0   5 -33    7.34    2.25
  -5   0 -33    4.75    2.38
   0  -5 -34  492.17   18.36
  -5   0  34  432.37   10.76
   0   5  34  454.18   10.38
   0   5 -34  460.86   10.54
  -5   0  34  473.78   20.10
  -5   0 -34  433.34   10.52
   0   5 -34  465.65   10.12
   0   5 -34  431.13   10.73
   0  -5 -35   13.89    4.68
  -5   0  35   28.71    2.91
   0   5  35   26.77    2.80
   5   0  35   28.00    2.91
   0   5 -35   22.79    2.44
  -5   0  35   21.50    5.66
  -5   0 -35   21.60    2.83
   0   5 -35   18.77    2.18
  -5   0  36  475.84   11.69
   0   5  36  513.78   11.32
   5   0  36  515.37   11.51
   0   5 -36  517.33   11.53
  -5   0  36  543.07   21.53
  -5   0 -36  483.44   11.48
   0   5 -36  512.86   10.92
   5   0  37  158.79    5.41
   0   5  37  151.88    5.24
   0   5 -37  169.42    5.47
  -5   0  37  146.63   11.26
  -5   0 -37  148.02    5.42
   0   5 -37  162.29    4.92
   0   5 -38   13.37    2.15
  -5   0 -38   14.09    2.57
   0   5 -38   14.21    1.98
   5   0  38   12.68    2.40
   0   5  38   12.43    2.45
   0   5 -39   19.60    2.40
   0   5 -39   24.54    2.19
  -5   0 -39   21.97    2.81
   0   5  39   23.48    2.67
   5   0  39   21.10    2.57
   0   5 -40  423.93    9.85
   0   5 -40  398.98    8.89
  -5   0 -40  390.05    9.72
   5   0  40  384.96    9.45
   0   5  40  394.28    9.43
   0   5 -41   48.59    3.17
   0   5 -41   46.90    3.32
   0   5 -41   61.89    2.83
  -5   0 -41   51.67    3.48
   0   5  41   54.38    3.29
   5   0  41   51.80    3.26
   0   5 -42    7.15    2.02
   0   5 -42    6.53    2.15
  -5   0 -42    7.88    2.46
   5   0  42    6.55    2.10
   0   5  42    7.56    2.24
   0   5 -43    0.15    1.79
   0   5 -43    1.18    2.08
  -5   0 -43    1.47    2.30
   5   0  43    1.38    2.06
   0   5  43    3.41    2.18
   0   5 -44  113.71    4.47
   0   5 -44  100.67    4.49
  -5   0 -44  110.18    4.58
   0   5  44  107.85    4.28
   5   0  44  110.01    4.29
   0   5 -45    0.84    1.82
  -5   0 -45    2.13    2.33
   0   5 -45    1.37    1.98
   5   0  45    2.87    1.99
   0   5  45    2.45    2.00
   0   5 -46    4.19    1.90
  -5   0 -46    3.44    2.33
   0   5 -46    2.64    2.02
   5   0  46    4.65    1.90
   0   5  46    3.51    2.06
   0   5 -47   26.58    2.52
   0   5 -47   26.18    2.64
  -5   0 -47   27.28    2.88
   0   5  47   24.06    2.56
   5   0  47   27.56    2.51
   0   5 -48   30.61    2.63
   0   5 -48   27.06    2.69
  -5   0 -48   28.73    2.92
   5   0  48   28.04    2.45
   0   5  48   28.14    2.59
   0   5 -49   40.03    2.81
   0   5 -49   39.43    2.90
  -5   0 -49   41.27    3.14
   5   0  49   39.51    2.70
   0   5  49   41.95    2.83
   0   5 -50    2.52    1.75
  -5   0 -50    3.53    2.22
   0   5 -50    2.15    1.94
   5   0  50    2.15    1.76
   0   5  50    1.71    1.95
   0   5 -51    0.36    1.75
  -5   0 -51    0.39    2.14
   0   5 -51   -0.37    1.79
   5   0  51   -0.18    1.71
   0   5  51   -0.65    1.83
   0   5 -52    5.86    1.86
  -5   0 -52    4.09    1.60
  -5   0 -52    4.12    2.18
   0   5 -52    4.46    1.89
   5   0  52    5.54    1.79
   0   5  52    4.67    1.93
  -5   0 -53    3.25    1.52
   0   5 -53    2.17    1.69
   5   0 -53    3.32    1.88
  -5   0 -53    4.28    2.21
   0   5 -53    4.26    1.90
   5   0  53    2.56    1.66
   0   5  53    3.82    1.89
   0   5 -54   35.41    2.55
  -5   0 -54   32.92    2.39
   0   5 -54   36.44    2.63
   5   0 -54   35.59    2.62
  -5   0 -54   36.34    2.80
   5   0  54   35.52    2.34
   0   5  54   34.76    2.52
   0   5 -55    6.09    1.76
  -5   0 -55    6.28    1.62
   0  -5 -55    5.38    1.76
   5   0 -55    5.17    1.78
  -5   0 -55    5.33    2.18
   0   5 -55    6.62    1.87
   5   0  55    6.53    1.66
   0   5  55    5.39    1.87
   5   0  56   59.46    2.63
   0   5  56   57.15    2.86
   0  -5 -56   59.36    2.90
   0   5 -56   57.70    2.95
  -5   0 -56   57.51    2.88
  -5   0 -56   60.00    3.19
   0   5 -56   58.40    3.00
   5   0 -56   55.38    2.87
   5   0  57   18.69    1.78
   0   5  57   21.04    2.08
   0  -5 -57   17.77    1.98
   0   5 -57   22.58    2.14
  -5   0 -57   18.98    1.89
  -5   0 -57   21.22    2.36
   0   5 -57   24.66    2.17
   5   0 -57   19.12    1.99
   0   5 -58    7.98    1.73
  -5   0 -58    6.06    1.48
   0  -5 -58    6.39    1.64
   0   5  58    5.47    1.68
   5   0 -58    6.39    1.57
  -5   0 -58    5.93    2.00
   0   5 -58    6.36    1.74
   0   5 -59    5.49    1.58
  -5   0 -59    3.67    1.42
   0   5  59    4.79    1.64
   5   0 -59    3.02    1.41
  -5   0 -59    5.45    1.92
   0   5 -59    4.62    1.62
  -5   0 -60   41.13    2.29
   0   5  60   39.14    2.22
  -5   0 -60   42.32    2.55
   0   5 -60   41.47    2.38
   5   0 -60   35.81    2.06
  -5   0 -61   52.34    2.43
   0   5  61   48.53    2.26
  -5   0 -61   54.42    2.67
   0   5 -61   47.97    2.43
  -5   0 -62    9.04    1.40
   0   5  62    9.38    1.48
   0   5 -62   10.33    1.53
   5   0 -62    8.12    1.22
  -5   0 -62    9.34    1.79
  -5   0 -63    1.74    1.12
   0   5  63    1.72    1.21
  -5   0 -63    0.93    1.46
   0   5 -63    2.49    1.28
  -5   0 -64    1.03    1.43
   0   5 -64    2.43    1.19
  -5   0 -64    1.59    1.02
  -5   0 -65   33.42    1.74
   0   5 -65   31.49    1.69
  -5   0 -65   34.44    1.94
  -5   0 -66    7.45    1.06
  -5   0 -66    8.07    1.32
  -5   0 -67    2.03    0.81
  -5   0 -67    1.42    1.07
  -5   0 -68    0.28    0.69
  -5   0 -69    6.70    0.76
  -5  -1 -68    9.47    0.82
  -5  -1 -67    3.12    0.78
  -5  -1 -66    1.06    0.83
  -5  -1 -65   20.31    1.38
   5   1 -65   17.19    1.12
  -5  -1 -64   33.65    1.77
   5   1 -64   29.36    1.53
  -5  -1 -63    7.12    1.23
   1   5  63    7.76    1.36
   5   1 -63    7.11    1.23
  -5  -1 -63    6.80    1.37
  -5  -1 -62   18.38    1.59
   1   5  62   18.76    1.66
  -5  -1 -62   17.66    1.66
   5   1 -62   16.11    1.54
   5   1 -61   16.81    1.66
   1   5  61   20.83    1.75
  -5  -1 -61   18.64    1.64
  -5  -1 -61   19.94    1.81
   1   5  60   53.59    2.47
  -1   5 -60   50.97    2.47
   5   1 -60   50.19    2.06
   5   1 -60   48.44    2.40
  -5  -1 -60   52.99    2.47
  -5  -1 -60   54.88    2.50
  -5  -1 -59    2.63    1.29
   5   1 -59    1.86    1.46
  -1   5 -59    2.85    1.46
   5   1 -59    2.15    1.26
  -5  -1 -59    2.29    1.54
   1  -5 -59    1.73    1.21
   1   5  59    2.16    1.57
   1  -5 -58   35.35    2.05
   1   5  58   42.09    2.43
  -5   1  58   38.48    2.15
  -5  -1 -58   42.31    2.35
  -5  -1 -58   41.24    2.44
  -1   5 -58   42.78    2.42
   5   1 -58   43.23    2.51
   5   1 -58   38.79    2.04
   5   1 -57    3.41    1.66
  -5  -1 -57    1.94    1.68
  -1   5 -57    4.11    1.60
   5   1 -57    3.34    1.41
   1  -5 -57    1.74    1.29
  -5   1  57    4.04    1.35
   1   5  57    4.96    1.73
   1  -5 -56   13.94    1.65
  -5   1  56   14.09    1.70
  -5  -1 -56   14.29    2.02
  -1   5 -56   15.24    1.98
   5   1 -56   12.08    1.64
   5   1 -56   13.31    2.03
   1   5  56   19.65    2.04
   1  -5 -55   23.32    1.91
   1   5  55   25.61    2.29
  -5   1  55   20.12    1.92
  -5  -1 -55   20.87    2.21
  -1   5 -55   23.99    2.26
   5   1 -55   23.98    2.37
   5   1 -55   23.20    1.99
   1  -5 -54  143.73    4.52
   1   5  54  170.27    4.92
  -5   1  54  153.57    4.66
  -1   5 -54  165.18    4.95
  -5  -1 -54  159.06    4.90
  -1   5 -54  165.25    5.02
   5   1 -54  156.52    4.56
   5   1 -54  164.63    5.27
   1  -5 -53   40.45    2.46
   1   5  53   49.60    2.85
  -5   1  53   48.19    2.60
  -1   5 -53   50.70    2.78
  -5  -1 -53   46.52    2.85
  -1   5 -53   48.14    2.88
   5   1 -53   47.60    2.59
   5   1 -53   49.04    3.10
  -1   5 -52    4.39    1.73
   5   1 -52    3.94    1.71
   5   1 -52    4.42    2.08
  -5  -1 -52    3.77    1.98
  -1   5 -52    5.03    1.92
   1  -5 -52    5.25    1.62
   5  -1  52    6.25    1.69
  -5   1  52    3.25    1.56
   1   5  52    5.11    1.99
   1  -5 -51   51.01    2.73
   5  -1  51   51.85    2.75
   1   5  51   52.84    3.02
  -5   1  51   49.05    2.73
  -1   5 -51   51.10    2.88
  -5  -1 -51   53.40    3.06
  -1   5 -51   49.08    3.01
   5   1 -51   46.67    2.69
   5   1 -51   53.31    3.33
   1  -5 -50   31.40    2.32
   1   5  50   32.48    2.64
   5  -1  50   31.42    2.37
  -5   1  50   29.88    2.33
  -1   5 -50   33.58    2.50
  -5  -1 -50   28.60    2.61
  -1   5 -50   30.07    2.61
   5   1 -50   30.01    2.40
   5   1 -50   33.97    2.95
   1  -5 -49   21.47    2.17
   1   5  49   23.80    2.49
   5  -1  49   23.86    2.28
  -5   1  49   22.61    2.18
  -1   5 -49   26.50    2.34
  -5  -1 -49   24.68    2.57
  -1   5 -49   22.39    2.49
   5   1 -49   22.84    2.24
   1  -5 -48  208.38    6.01
   1   5  48  219.30    6.13
   5  -1  48  222.87    5.96
  -5   1  48  207.53    5.97
  -1   5 -48  219.19    6.19
  -5  -1 -48  211.93    6.21
  -1   5 -48  219.38    6.42
   5   1 -48  204.08    5.91
   1  -5 -47   57.74    3.08
   1   5  47   63.08    3.30
   5  -1  47   61.59    3.16
  -5   1  47   60.08    3.11
  -1   5 -47   63.01    3.26
  -5  -1 -47   58.05    3.39
  -1   5 -47   60.07    3.41
   5  -1  46   11.33    2.12
   1   5  46   11.02    2.22
  -5   1  46   11.89    1.97
  -1   5 -46   11.49    2.02
  -5  -1 -46    9.61    2.28
  -1   5 -46    8.25    2.21
   1  -5 -46    8.57    1.89
   1  -5 -45   57.28    3.09
   1   5  45   52.57    3.22
   5  -1  45   57.93    3.16
  -5   1  45   54.48    3.05
  -1   5 -45   60.25    3.19
  -5  -1 -45   52.13    3.29
  -1   5 -45   53.52    3.34
   1  -5 -44  152.88    4.96
   1   5  44  152.53    5.08
   5  -1  44  158.51    5.11
  -5   1  44  144.23    4.91
  -1   5 -44  152.50    5.08
  -5  -1 -44  142.35    5.12
  -1   5 -44  151.01    5.37
  -1   5 -43   13.75    2.11
  -1   5 -43   12.36    2.38
  -5  -1 -43    9.56    2.27
   1  -5 -43   11.99    1.97
   1   5  43   14.80    2.40
  -5   1  43   10.88    1.97
   5  -1  43   13.17    2.33
   1  -5 -42   43.63    2.74
   1   5  42   41.20    3.01
   5  -1  42   45.70    3.07
  -5   1  42   45.29    2.85
  -1   5 -42   47.28    2.94
  -5  -1 -42   47.77    3.21
  -1   5 -42   46.05    3.18
   1  -5 -41   81.94    3.53
   1   5  41   78.54    3.78
   5  -1  41   87.98    3.95
  -5   1  41   77.76    3.60
  -1   5 -41   84.31    3.73
  -5  -1 -41   80.15    3.88
  -1   5 -41   80.90    3.98
   1  -5 -40   23.62    2.22
   1   5  40   32.47    2.74
   5  -1  40   33.54    2.90
  -5   1  40   27.35    2.42
  -1   5 -40   25.80    2.44
  -5  -1 -40   26.94    2.72
  -1   5 -40   29.06    2.79
   1  -5 -39   75.66    3.36
   1   5  39   80.90    3.76
   5  -1  39   84.21    3.99
  -5   1  39   74.27    3.53
  -1   5 -39   77.26    3.63
  -5  -1 -39   70.36    3.71
  -1   5 -39   76.97    3.96
   1  -5 -38   58.15    2.94
   1   5  38   59.26    3.35
  -5   1  38   55.58    3.15
  -1   5 -38   58.44    3.17
  -5  -1 -38   58.60    3.42
  -1   5 -38   61.50    3.60
   1  -5 -37   11.31    1.80
   1   5  37   12.36    2.35
  -5   1  37   16.54    2.17
  -1   5 -37   14.96    2.15
  -5  -1 -37   15.43    2.48
  -1   5 -37   14.91    2.44
  -5   1  36   35.20    2.64
  -1   5 -36   38.79    2.73
   1  -5 -36   31.58    2.31
  -5  -1 -36   35.79    2.96
  -1   5 -36   35.31    3.00
  -1   5 -36   33.71    2.35
   1  -5 -35  154.55   10.43
  -5   1  35  145.22    4.96
  -5  -1 -35  141.46    4.70
  -1   5 -35  142.87    4.88
  -5   1  35  136.20   11.27
  -5  -1 -35  138.89    5.10
  -1   5 -35  146.36    4.57
  -5  -1 -34    6.44    1.80
  -5   1  34    8.00    1.93
  -1   5 -34    6.32    1.87
  -1   5 -34    2.67    1.63
  -5   1  34    1.56    4.23
   1   5  34    6.39    3.81
   1  -5 -34    8.21    4.23
  -5  -1 -34    6.88    2.22
  -5  -1 -33    2.93    1.71
  -5   1  33    3.87    1.76
  -1   5 -33   -0.35    1.68
  -1   5 -33    4.12    1.81
  -5   1  33    0.94    4.27
   1   5  33   -1.56    3.07
  -5  -1 -33    2.81    2.16
   1   5  33    0.64    2.40
   1   5  33    4.64    3.57
   1  -5 -33    1.15    3.58
   1  -5 -32   61.30    6.98
   1   5  32   57.33    6.16
   1   5  32   51.10    5.86
  -5   1  32   61.51    3.85
  -5  -1 -32   59.40    3.07
  -5   1  32   64.81    3.28
   1   5  32   48.65    5.76
  -1   5 -32   64.57    3.21
  -5   1  32   64.83    8.41
  -5  -1 -32   57.92    3.45
  -1   5 -32   66.73    2.99
   1  -5 -31  215.04   11.70
   1   5  31  202.85   10.39
   1   5  31  185.85   10.45
  -5   1  31  177.26    6.38
  -5   1  31  189.83    5.78
  -5  -1 -31  179.09    5.53
   1   5  31  161.81    9.63
  -1   5 -31  201.42    5.79
  -5   1  31  210.47   13.63
  -5  -1 -31  187.72    5.97
  -1   5 -31  208.90    5.57
   1  -5 -30   61.53    6.85
   1   5  30   61.86    6.29
   1   5  30   55.73    5.94
  -5   1  30   63.23    3.28
  -5   1  30   63.74    3.88
  -5  -1 -30   63.99    3.19
   1   5  30   53.52    5.77
   1   5  30   66.11    3.44
   5   1 -30   54.22    5.88
  -1   5 -30   67.15    3.23
  -5   1  30   68.24    8.55
  -5  -1 -30   60.75    3.52
  -5  -1 -30   67.72    7.56
  -1   5 -30   61.14    3.55
  -1   5 -30   72.14    3.10
   1   5  29  195.52   10.16
  -5   1  29  188.01    6.45
  -5   1  29  197.16    5.88
  -5  -1 -29  191.79    5.63
   1   5  29  191.55    5.77
  -1   5 -29  196.62    5.71
   5   1 -29  185.19   10.28
  -5   1  29  199.96   13.33
  -5  -1 -29  182.06    5.93
  -5  -1 -29  191.67   12.05
   1   5  29  199.95    5.52
  -1   5 -29  185.48    6.06
  -1   5 -29  211.10    5.61
   5   1 -28   10.11    3.34
   1   5  28   16.71    3.74
   1   5  28   18.36    4.36
  -5   1  28   17.33    2.19
  -5   1  28   16.71    2.61
  -5  -1 -28   17.57    2.08
   1   5  28   15.55    2.32
  -1   5 -28   17.12    2.06
  -5   1  28   18.97    5.75
  -5  -1 -28   13.27    4.38
  -5  -1 -28   14.10    2.46
   1   5  28   21.34    2.20
  -1   5 -28   16.41    1.89
  -1   5 -28   16.78    2.41
   1   5  27  375.67   14.18
   1   5  27  332.88   14.08
  -5   1  27  365.60    8.93
  -5   1  27  359.24    9.66
  -5  -1 -27  356.70    8.67
   1   5  27  373.97    8.82
   5   1 -27  358.50   14.46
  -1   5 -27  374.40    8.74
  -5   1  27  391.87   18.52
   1   5  27  403.21    8.79
  -5  -1 -27  376.97   16.78
  -5  -1 -27  360.73    9.03
  -1   5 -27  390.05    8.69
  -1   5 -27  354.94    9.16
   1   5  26  133.39    8.21
   1   5  26  123.88    8.16
  -5  -1 -26  115.84    4.29
  -5   1  26  114.50    4.40
  -5   1  26  120.83    5.07
   1   5  26  123.75    4.47
   5   1 -26  140.96    8.60
  -1   5 -26  137.89    4.49
  -1  -5  26  111.85    7.89
  -5   1  26  111.48   10.25
  -5  -1 -26  119.20    4.65
  -5  -1 -26  111.57    9.17
   1   5  26  146.11    4.52
  -1   5 -26  124.47    4.77
  -1   5 -26  134.97    4.36
   1   5  25   77.83    6.46
   1   5  25   62.67    5.95
   5  -1  25   72.55    3.32
   5   1 -25   72.34    3.27
  -5   1  25   79.72    4.10
  -5   1  25   74.75    3.46
  -5  -1 -25   77.78    3.40
   1   5  25   75.62    3.55
[truncated: 345,581 more chars]
