# Supplementary material for: (1R,2S,4aR,6S,8R,8aS)-1-(3-Hy­droxy­propano­yl)-1,3,6,8-tetra­methyl-1,2,4a,5,6,7,8,8a-octa­hydronaphthalene-2-carb­oxy­lic acid
Source: IUCrdata. 2024 Sep 17;9(Pt 9):x240885. doi: 10.1107/S241431462400885X (PMC11451037; doi:10.1107/S241431462400885X)
Supplement: Supplementary file 2 [file x-09-x240885-Isup2.hkl]

#
# h,k,l, Fc-squared, Fo-squared, sigma(Fo-squared), status flag
#
data_I
_shelx_title ' diplodiatoxin_lt3_a.res in P4(3)2(1)2'
_shelx_refln_list_code          4
_shelx_F_calc_maximum      181.29
_exptl_crystal_F_000      1344.00
_reflns_d_resolution_high  0.8101

loop_
 _space_group_symop_operation_xyz
 'x, y, z'
 '-x, -y, z+1/2'
 '-y+1/2, x+1/2, z+3/4'
 'y+1/2, -x+1/2, z+1/4'
 '-x+1/2, y+1/2, -z+3/4'
 'x+1/2, -y+1/2, -z+1/4'
 'y, x, -z'
 '-y, -x, -z+1/2'

_cell_length_a     7.3410
_cell_length_b     7.3410
_cell_length_c    64.8549
_cell_angle_alpha  90.000
_cell_angle_beta   90.000
_cell_angle_gamma  90.000

_shelx_F_squared_multiplier     1.000

loop_
 _refln_index_h
 _refln_index_k
 _refln_index_l
 _refln_F_squared_calc
 _refln_F_squared_meas
 _refln_F_squared_sigma
 _refln_observed_status
   1   1   0       7783.75       7132.08        72.36 o
   0   2   0       3309.36       3322.34        43.42 o
   1   2   0       1153.93       1222.54        16.39 o
   2   2   0       6896.60       7106.84        78.81 o
   1   3   0       1431.17       1383.08        22.16 o
   2   3   0        400.48        344.44         8.50 o
   3   3   0       1369.68       1425.33        27.70 o
   0   4   0         52.74         49.18         3.84 o
   1   4   0        523.72        608.19        15.93 o
   2   4   0       1895.02       1905.50        23.19 o
   3   4   0        216.87        241.24         7.74 o
   4   4   0        531.89        554.21        30.64 o
   1   5   0         31.32         37.00         2.29 o
   2   5   0         81.09         60.41         3.04 o
   3   5   0         77.84        131.45         7.61 o
   4   5   0        190.46        219.54         7.45 o
   5   5   0       1405.75       1256.66        26.61 o
   0   6   0          3.18         11.56         2.98 o
   1   6   0         66.75        103.94         9.96 o
   2   6   0        220.42        263.77        12.05 o
   3   6   0        817.46        801.20        22.00 o
   4   6   0         76.29         73.71         2.39 o
   5   6   0         67.25         74.08         4.30 o
   6   6   0        400.92        349.49         6.01 o
   1   7   0        124.15        161.91         5.41 o
   2   7   0        466.42        470.73         6.71 o
   3   7   0        466.52        490.44        12.76 o
   4   7   0          0.00          2.00         1.52 o
   5   7   0         16.90         40.06         3.41 o
   0   8   0        528.86        526.25        11.15 o
   1   8   0         63.43        110.90         3.98 o
   2   8   0          2.40         13.37         2.85 o
   3   8   0         22.50         23.44         2.29 o
   4   8   0          0.22          6.16         2.35 o
   1   9   0          6.87         15.90         2.21 o
   0   1   1       8968.53       8263.80       130.59 o
   1   1   1        413.40        433.93         5.26 o
  -1   2   1        977.11        906.51        17.07 o
   0   2   1       6371.23       6034.54       121.22 o
   1   2   1        974.75        895.04        12.39 o
   2   2   1        828.17        919.77        20.33 o
  -2   3   1        739.22        658.55        11.61 o
  -1   3   1        368.32        338.47         7.23 o
   0   3   1        119.29        133.40         3.05 o
   1   3   1        375.18        348.10         6.17 o
   2   3   1        743.05        680.09        12.63 o
   3   3   1         77.91         83.28         5.24 o
  -3   4   1        929.23        951.63        17.21 o
  -2   4   1        141.07        151.54         6.97 o
  -1   4   1         42.69         47.19         5.54 o
   0   4   1        430.48        370.60        10.13 o
   1   4   1         41.75         41.47         4.01 o
   2   4   1        142.97        163.52        11.33 o
   3   4   1        926.36        934.00        14.93 o
   4   4   1        845.01        788.64        16.60 o
  -4   5   1        222.72        229.97         8.85 o
  -3   5   1       1006.62        957.63         9.93 o
  -2   5   1        359.86        353.24        10.61 o
  -1   5   1         78.28         99.63         4.62 o
   0   5   1          6.10          8.27         6.07 o
   1   5   1         77.68         85.66         3.31 o
   2   5   1        363.04        346.82         7.70 o
   3   5   1       1003.31        958.89         9.83 o
   4   5   1        221.98        222.96         8.70 o
   5   5   1        119.51        186.20        17.69 o
  -5   6   1         11.80         21.38         2.85 o
  -4   6   1         91.91         86.25         3.32 o
  -3   6   1        407.57        440.55        11.60 o
  -2   6   1        378.37        386.48         7.40 o
  -1   6   1        449.82        471.16         8.16 o
   0   6   1         46.87         59.26         2.79 o
   1   6   1        450.98        462.08         8.26 o
   2   6   1        375.60        391.06         6.34 o
   3   6   1        406.77        454.49         6.20 o
   4   6   1         91.67         95.33         4.23 o
   5   6   1         11.36         23.10         3.09 o
   6   6   1          3.41         54.10         7.66 o
  -5   7   1        114.43         89.08         2.41 o
  -4   7   1          5.34         10.12         1.61 o
  -3   7   1         60.35         85.00         5.38 o
  -2   7   1          4.07         17.78         2.65 o
  -1   7   1        148.21        165.18         3.53 o
   0   7   1         63.73         69.50         2.45 o
   1   7   1        147.94        162.38         3.46 o
   2   7   1          4.16         63.56        13.36 o
   3   7   1         60.79        122.66         6.14 o
   4   7   1          5.64          8.39         2.13 o
   5   7   1        115.09         86.87         2.64 o
  -4   8   1         15.33         14.61         1.94 o
  -3   8   1         10.90         49.11         7.07 o
  -2   8   1         37.20         64.13         3.98 o
  -1   8   1        175.29        196.02         5.55 o
   0   8   1        118.74        146.10         3.68 o
   1   8   1        173.41        190.22         4.15 o
   2   8   1         37.87         64.21         3.67 o
   3   8   1         10.69         22.80         2.86 o
   4   8   1         14.85         13.23         2.62 o
  -1   9   1         60.79         60.69         3.74 o
   0   9   1         41.64         42.11         2.20 o
   1   9   1         61.17         64.91         3.16 o
   0   1   2      19672.96      18073.57       272.87 o
   1   1   2         91.45         81.16         2.70 o
  -1   2   2      10733.98      10373.58       122.32 o
   0   2   2          2.87         10.15         1.42 o
   1   2   2      10704.38      10336.00        94.15 o
   2   2   2         60.70         80.73         4.31 o
  -2   3   2        510.42        438.28         9.30 o
  -1   3   2        125.93         95.62         4.08 o
   0   3   2          1.91          1.35         1.46 o
   1   3   2        126.35         95.65         2.38 o
   2   3   2        511.28        458.81         9.50 o
   3   3   2        314.85        304.17         8.70 o
  -3   4   2        793.38        851.91        10.02 o
  -2   4   2        286.00        288.88         8.20 o
  -1   4   2       1214.72       1241.00        19.09 o
   0   4   2       1410.25       1579.50        38.12 o
   1   4   2       1214.57       1247.61        36.74 o
   2   4   2        288.01        295.60        10.99 o
   3   4   2        790.24        840.93        11.13 o
   4   4   2         61.25        108.42        14.38 o
  -4   5   2        335.20        318.43         9.15 o
  -3   5   2        109.17        119.01         3.87 o
  -2   5   2        182.73        178.29         6.71 o
  -1   5   2       1062.18       1011.63        33.18 o
   0   5   2        111.06         97.75         7.89 o
   1   5   2       1056.15       1033.37        17.79 o
   2   5   2        183.48        180.23        13.07 o
   3   5   2        109.41        138.43         8.69 o
   4   5   2        333.00        316.72        12.16 o
   5   5   2         77.85         78.47         5.05 o
  -5   6   2        112.05         97.99         5.92 o
  -4   6   2          5.77         10.35         2.61 o
  -3   6   2        260.42        332.23        13.51 o
  -2   6   2         69.00         81.25         6.05 o
  -1   6   2        156.60        195.39         9.44 o
   0   6   2         16.18         64.75        14.88 o
   1   6   2        156.98        185.49         5.37 o
   2   6   2         69.80        101.34         5.58 o
   3   6   2        259.69        325.71        13.27 o
   4   6   2          5.86         13.14         2.01 o
   5   6   2        112.64        100.39         5.63 o
   6   6   2          2.53          5.81         2.20 o
  -5   7   2         38.55         48.77         3.20 o
  -4   7   2         50.42         57.16         2.10 o
  -3   7   2         35.62         42.21         2.65 o
  -2   7   2        126.29        132.34         4.19 o
  -1   7   2        142.15        155.33         3.65 o
   0   7   2         44.38         55.36         2.42 o
   1   7   2        143.20        155.76         3.89 o
   2   7   2        126.40        133.07         6.99 o
   3   7   2         36.32         44.39         3.73 o
   4   7   2         49.95         55.01         3.00 o
   5   7   2         38.32         59.52         3.58 o
  -4   8   2         12.46         13.72         1.89 o
  -3   8   2        311.51        286.31         4.33 o
  -2   8   2        159.26        170.23         4.44 o
  -1   8   2        216.26        241.78         7.20 o
   0   8   2         33.46         71.12         5.05 o
   1   8   2        215.61        224.67         6.25 o
   2   8   2        159.12        161.50         6.98 o
   3   8   2        312.24        267.27         5.89 o
   4   8   2         12.31         12.44         2.23 o
  -1   9   2         31.83         33.81         2.75 o
   0   9   2        110.01        110.74         2.44 o
   1   9   2         32.03         31.71         3.29 o
   0   1   3      13287.00      13007.25       189.30 o
   1   1   3        972.00       1005.09        10.16 o
  -1   2   3       2078.74       2052.15        35.62 o
   0   2   3         81.58         59.59         2.30 o
   1   2   3       2079.62       2060.81        19.10 o
   2   2   3       1067.59       1093.90        13.67 o
  -2   3   3        923.88        985.44        14.63 o
  -1   3   3       3588.25       3597.13        55.63 o
   0   3   3        561.96        607.99        13.08 o
   1   3   3       3589.01       3568.07        62.57 o
   2   3   3        930.90        985.45        14.33 o
   3   3   3        175.74        171.93         6.86 o
  -3   4   3        187.63        185.01         5.92 o
  -2   4   3        117.88         98.07         5.12 o
  -1   4   3        145.71        170.40         6.13 o
   0   4   3       2014.87       2177.14        52.23 o
   1   4   3        146.67        170.99         7.89 o
   2   4   3        118.69         99.46         5.40 o
   3   4   3        188.94        182.62         5.83 o
   4   4   3       1862.09       1838.75        32.21 o
  -4   5   3        175.92        162.54         8.48 o
  -3   5   3        117.88        107.21         5.25 o
  -2   5   3         17.76         12.38         4.01 o
  -1   5   3        151.21        161.74         4.32 o
   0   5   3        255.91        250.39        21.84 o
   1   5   3        149.18        168.77         8.32 o
   2   5   3         18.96         14.63         4.59 o
   3   5   3        119.86        111.04         4.50 o
   4   5   3        173.29        163.46         8.28 o
   5   5   3         17.57         38.02         5.04 o
  -5   6   3          6.19         16.42         2.93 o
  -4   6   3         85.64         90.10         4.97 o
  -3   6   3       1009.43        994.70        12.66 o
  -2   6   3       1031.91       1048.68         9.84 o
  -1   6   3        573.00        553.17        11.18 o
   0   6   3        478.90        466.36        12.85 o
   1   6   3        570.74        544.90        13.49 o
   2   6   3       1029.15       1049.78        13.32 o
   3   6   3       1007.19        994.90        20.04 o
   4   6   3         84.32         87.51         3.22 o
   5   6   3          5.92         15.20         3.05 o
   6   6   3         14.40         13.62         1.60 o
  -5   7   3         67.12         68.15         2.48 o
  -4   7   3         34.49         39.90         1.98 o
  -3   7   3         83.48        117.54         8.74 o
  -2   7   3        186.36        187.25         8.81 o
  -1   7   3         95.23        152.28         8.02 o
   0   7   3         77.57         86.19         2.71 o
   1   7   3         94.98        139.30         6.29 o
   2   7   3        184.89        189.33         8.59 o
   3   7   3         81.76         99.44         3.69 o
   4   7   3         34.90         40.07         2.10 o
   5   7   3         65.94         66.98         2.84 o
  -4   8   3         38.02         30.04         2.11 o
  -3   8   3        107.98        113.35         7.91 o
  -2   8   3        117.31        126.45         3.15 o
  -1   8   3         80.17         97.52         5.11 o
   0   8   3        193.34        212.80         3.61 o
   1   8   3         80.35         97.46         3.14 o
   2   8   3        116.63        128.86         4.78 o
   3   8   3        109.10        146.65         5.24 o
   4   8   3         38.53         33.35         2.24 o
  -1   9   3         37.44         38.82         2.26 o
   0   9   3         25.64         42.48         3.03 o
   1   9   3         37.56         39.18         3.42 o
   0   0   4      15303.65      14857.11       174.60 o
   0   1   4       9530.58       9594.75       172.91 o
   1   1   4         15.88         18.07         1.25 o
  -1   2   4       4326.92       4125.91        83.37 o
   0   2   4      11787.23      11505.83       219.84 o
   1   2   4       4346.31       4104.27        37.48 o
   2   2   4       1863.39       2063.51        20.80 o
  -2   3   4       2667.89       2779.66        43.55 o
  -1   3   4         13.50         19.10         1.58 o
   0   3   4       1122.69       1175.10        15.20 o
   1   3   4         13.40         17.58         1.55 o
   2   3   4       2658.16       2709.30        30.42 o
   3   3   4        665.97        682.16        12.99 o
  -3   4   4         81.94         96.81         5.69 o
  -2   4   4          3.27          0.28         3.33 o
  -1   4   4         72.05         75.41         5.63 o
   0   4   4       1058.52       1016.21        23.80 o
   1   4   4         73.99         75.56         5.14 o
   2   4   4          2.87          0.13         3.52 o
   3   4   4         81.03         96.64         5.15 o
   4   4   4       3608.54       3540.20        34.19 o
  -4   5   4        253.53        258.40         8.82 o
  -3   5   4        167.68        158.03         5.01 o
  -2   5   4         83.43         81.31         4.48 o
  -1   5   4         13.54         16.22         3.43 o
   0   5   4         75.40         74.99         4.78 o
   1   5   4         13.63         18.22         2.13 o
   2   5   4         84.80         87.15         3.56 o
   3   5   4        169.04        171.34         4.68 o
   4   5   4        256.10        255.71         9.70 o
   5   5   4        194.57        167.23         3.66 o
  -5   6   4         87.57         68.16         2.59 o
  -4   6   4         55.17         44.74         2.47 o
  -3   6   4        609.24        637.10         7.86 o
  -2   6   4         60.26         75.62         4.31 o
  -1   6   4         34.03         63.83         6.91 o
   0   6   4          8.30         20.05         3.78 o
   1   6   4         32.94         86.68        12.21 o
   2   6   4         61.84        132.06        13.88 o
   3   6   4        609.54        659.13         9.70 o
   4   6   4         53.83         47.54         2.70 o
   5   6   4         86.97         68.93         4.03 o
   6   6   4         37.73         35.33         1.88 o
  -5   7   4         68.42         75.24         2.53 o
  -4   7   4         65.40         71.90         2.37 o
  -3   7   4        367.81        361.32         4.85 o
  -2   7   4         38.55         51.74         2.45 o
  -1   7   4        340.54        369.80         9.90 o
   0   7   4        164.01        206.89        17.17 o
   1   7   4        344.34        376.86        19.58 o
   2   7   4         39.93         78.06         7.07 o
   3   7   4        369.28        382.39         8.88 o
   4   7   4         65.93         64.68         3.38 o
   5   7   4         69.07         73.71         3.94 o
  -4   8   4          0.33          8.87         2.01 o
  -3   8   4         16.40         25.77         2.69 o
  -2   8   4         56.16         66.35         3.01 o
  -1   8   4         61.25         88.14         3.97 o
   0   8   4         50.93         74.25         3.78 o
   1   8   4         59.72         73.50         3.73 o
   2   8   4         56.07         73.30         3.91 o
   3   8   4         16.37         33.10         2.05 o
   4   8   4          0.31          8.97         1.82 o
   0   9   4        466.77        374.50        18.66 o
   0   1   5       8564.39       8198.79        97.96 o
   1   1   5      32867.48      31728.95       216.13 o
  -1   2   5        871.65        823.37        13.18 o
   0   2   5         59.73         57.88         1.88 o
   1   2   5        874.58        833.69         6.75 o
   2   2   5       2658.49       2732.28        23.83 o
  -2   3   5       2458.31       2565.49        33.40 o
  -1   3   5        793.91        832.84        11.74 o
   0   3   5         82.00         80.07         3.25 o
   1   3   5        800.33        831.30        14.05 o
   2   3   5       2450.10       2492.47        34.06 o
   3   3   5       3264.27       3304.53        45.39 o
  -3   4   5       1241.64       1186.29        11.18 o
  -2   4   5        684.21        660.50        11.96 o
  -1   4   5        354.60        359.42         8.48 o
   0   4   5         55.48         54.51         2.85 o
   1   4   5        352.52        387.76        12.55 o
   2   4   5        681.21        661.00        13.88 o
   3   4   5       1246.72       1171.06        12.89 o
   4   4   5        791.17        893.71        10.48 o
  -4   5   5        367.74        346.69        11.62 o
  -3   5   5        328.55        341.73         7.05 o
  -2   5   5       1431.36       1409.72        18.04 o
  -1   5   5        367.66        347.07         6.03 o
   0   5   5          1.19          4.17         3.09 o
   1   5   5        368.55        339.14         8.17 o
   2   5   5       1435.15       1412.77        18.21 o
   3   5   5        328.64        343.78         7.27 o
   4   5   5        365.26        359.61        12.00 o
   5   5   5         13.23         32.05         3.75 o
  -5   6   5         74.02         69.18         4.13 o
  -4   6   5         69.43         64.04         2.69 o
  -3   6   5        128.88        152.16         7.13 o
  -2   6   5         75.88         81.04         2.92 o
  -1   6   5        166.46        192.96         3.36 o
   0   6   5         14.89         23.76         2.66 o
   1   6   5        166.58        194.53         6.21 o
   2   6   5         75.03         84.08         3.33 o
   3   6   5        127.45        168.89        10.24 o
   4   6   5         68.30         63.39         2.27 o
   5   6   5         75.09         69.85         3.96 o
   6   6   5         38.74         45.51         3.90 o
  -5   7   5         51.80         50.67         2.28 o
  -4   7   5        125.74        120.70         3.38 o
  -3   7   5         46.91         80.05         2.64 o
  -2   7   5         98.41        109.57         2.89 o
  -1   7   5        442.33        495.06        12.73 o
   0   7   5        605.40        605.42         9.48 o
   1   7   5        447.23        488.63         8.44 o
   2   7   5         99.21        117.63         5.37 o
   3   7   5         46.42         91.55         3.88 o
   4   7   5        125.58        128.31         6.79 o
   5   7   5         52.25         51.58         2.61 o
  -4   8   5        104.64         72.56         3.12 o
  -3   8   5          5.49         17.86         3.06 o
  -2   8   5        129.84        136.10         3.17 o
  -1   8   5        258.09        310.47         5.60 o
   0   8   5         96.79        108.54         2.96 o
   1   8   5        257.99        289.84        12.87 o
   2   8   5        130.25        143.40         5.56 o
   3   8   5          5.59         16.90         1.87 o
   4   8   5        104.45         87.37         3.48 o
   0   9   5          1.37         23.44         2.36 o
   0   1   6       8264.68       7867.64        62.37 o
   1   1   6      14964.26      14842.11       102.62 o
  -1   2   6        533.68        469.59         6.53 o
   0   2   6       6055.99       5888.26        92.70 o
   1   2   6        529.50        464.67         5.63 o
   2   2   6        767.22        737.66         9.19 o
  -2   3   6       3623.47       3615.69        49.98 o
  -1   3   6        288.16        302.72         5.60 o
   0   3   6       1484.89       1573.73        37.97 o
   1   3   6        290.54        304.03         7.79 o
   2   3   6       3635.54       3591.35        59.14 o
   3   3   6       1275.98       1330.53        18.76 o
  -3   4   6         69.23         82.15         7.06 o
  -2   4   6        225.96        224.98         6.99 o
  -1   4   6        377.75        382.29        10.16 o
   0   4   6        411.51        361.55         7.62 o
   1   4   6        376.64        383.34        11.72 o
   2   4   6        225.66        230.45         7.54 o
   3   4   6         70.78         75.71         6.44 o
   4   4   6       1082.64       1152.13        26.25 o
  -4   5   6         30.78         51.38         3.06 o
  -3   5   6        872.98        830.85        16.21 o
  -2   5   6        127.01        147.17        10.36 o
  -1   5   6        196.17        192.76         5.90 o
   0   5   6         76.09         77.53         4.04 o
   1   5   6        194.16        191.76         5.79 o
   2   5   6        128.25        143.82        10.28 o
   3   5   6        869.35        851.83        16.01 o
   4   5   6         32.41         53.07         4.57 o
   5   5   6         70.75         59.56         2.24 o
  -5   6   6          4.13          9.44         1.76 o
  -4   6   6         35.27         39.74         2.29 o
  -3   6   6        146.01        214.93        14.32 o
  -2   6   6        259.29        294.64        13.45 o
  -1   6   6         89.55         91.72         3.21 o
   0   6   6         11.07         28.69         3.74 o
   1   6   6         88.67        104.99         3.42 o
   2   6   6        255.51        307.61        20.32 o
   3   6   6        145.69        195.36         8.09 o
   4   6   6         35.60         36.86         2.05 o
   5   6   6          4.09          8.33         3.19 o
   6   6   6         43.49         30.88         1.64 o
  -5   7   6         25.47         26.08         2.34 o
  -4   7   6        122.89        119.68         4.57 o
  -3   7   6        242.76        230.45         3.78 o
  -2   7   6        119.33        153.48         7.10 o
  -1   7   6        522.67        550.70        10.59 o
   0   7   6         31.94         53.57         3.12 o
   1   7   6        525.29        553.74         7.17 o
   2   7   6        117.94        126.21         3.64 o
   3   7   6        242.82        226.53         4.29 o
   4   7   6        122.04        122.05         3.72 o
   5   7   6         24.90         30.37         1.90 o
  -4   8   6         33.46         30.31         5.19 o
  -3   8   6        187.61        185.57         3.93 o
  -2   8   6         13.19         22.72         2.35 o
  -1   8   6        273.03        338.12        12.19 o
   0   8   6        108.66        120.36         5.23 o
   1   8   6        272.40        318.05         4.70 o
   2   8   6         12.70         32.36         2.97 o
   3   8   6        188.93        189.44         7.37 o
   4   8   6         33.78         38.91         2.26 o
   0   9   6          4.63          9.11         2.71 o
   0   1   7       3491.59       3403.17        31.07 o
   1   1   7       4380.41       4313.85        40.22 o
  -1   2   7       2445.36       2508.39        24.95 o
   0   2   7        879.94        846.32        15.64 o
   1   2   7       2446.12       2499.32        28.60 o
   2   2   7       3897.72       4220.28        31.07 o
  -2   3   7        450.54        514.38        11.21 o
  -1   3   7       2750.08       2648.67        39.06 o
   0   3   7         64.52         49.01         2.12 o
   1   3   7       2753.66       2624.18        40.43 o
   2   3   7        454.77        491.47         9.60 o
   3   3   7        121.65        127.58         6.92 o
  -3   4   7       1998.29       1914.17        24.13 o
  -2   4   7        709.65        728.84        12.55 o
  -1   4   7        180.29        205.11         6.37 o
   0   4   7       1375.58       1342.84        27.53 o
   1   4   7        180.20        209.34         6.96 o
   2   4   7        712.49        735.43        16.41 o
   3   4   7       1988.47       1929.33        24.74 o
   4   4   7       3497.09       3286.56        23.81 o
  -4   5   7        445.00        462.49         8.40 o
  -3   5   7        791.70        774.18        12.97 o
  -2   5   7        118.65        140.96         4.84 o
  -1   5   7         10.57         11.88         1.98 o
   0   5   7          2.53          6.27         3.23 o
   1   5   7         10.89         13.32         1.90 o
   2   5   7        119.64        139.88         3.31 o
   3   5   7        786.03        789.12        14.50 o
   4   5   7        447.83        463.34        12.47 o
   5   5   7          7.85         19.54         2.39 o
  -5   6   7         30.74         41.28         2.93 o
  -4   6   7        118.04        114.76         2.89 o
  -3   6   7       1112.90       1052.57        19.27 o
  -2   6   7        941.19        912.51         7.18 o
  -1   6   7        102.46        121.00         6.95 o
   0   6   7        150.59        174.15         3.87 o
   1   6   7        100.81         99.14         4.15 o
   2   6   7        942.27        933.22        10.15 o
   3   6   7       1107.16       1082.43        15.29 o
   4   6   7        118.35        119.60         3.26 o
   5   6   7         31.17         35.85         2.48 o
   6   6   7          7.12         27.52         2.75 o
  -5   7   7         27.57         27.92         2.64 o
  -4   7   7         57.61         60.81         2.75 o
  -3   7   7         40.85         75.57         2.70 o
  -2   7   7        493.93        504.60         8.23 o
  -1   7   7         77.10        107.24         4.65 o
   0   7   7        105.61        115.32         3.06 o
   1   7   7         76.14        122.43         9.76 o
   2   7   7        491.40        507.66        16.26 o
   3   7   7         39.45         80.21         4.11 o
   4   7   7         57.22         60.70         2.35 o
   5   7   7         26.97         28.43         2.02 o
  -4   8   7         35.23         28.52         3.42 o
  -3   8   7        104.89        103.52         4.89 o
  -2   8   7         41.03         44.19         2.99 o
  -1   8   7        188.46        216.79         4.84 o
   0   8   7        619.81        711.31        10.96 o
   1   8   7        188.52        229.49         4.23 o
   2   8   7         41.42         42.37         3.13 o
   3   8   7        106.49        108.77         5.78 o
   4   8   7         36.31         45.80         3.09 o
   0   9   7          5.67         18.97         5.94 o
   0   0   8       8561.42       8120.53        79.49 o
   0   1   8       3094.38       2923.01        18.49 o
   1   1   8      11844.41      11364.52        74.09 o
  -1   2   8       4085.36       4003.93        38.95 o
   0   2   8        726.20        704.66        16.73 o
   1   2   8       4107.53       4000.03        38.89 o
   2   2   8       1354.91       1339.39        16.38 o
  -2   3   8       1711.50       1783.01        23.13 o
  -1   3   8        855.91        910.14        13.40 o
   0   3   8        909.32        900.84        16.45 o
   1   3   8        855.85        908.49        13.76 o
   2   3   8       1712.19       1753.94        23.88 o
   3   3   8         55.44         82.31         5.14 o
  -3   4   8        499.69        523.69         8.22 o
  -2   4   8       1026.27       1006.45        18.04 o
  -1   4   8        357.10        382.79         8.54 o
   0   4   8       2489.31       2401.46        46.39 o
   1   4   8        362.22        386.79        11.74 o
   2   4   8       1029.81       1000.13        20.08 o
   3   4   8        491.89        508.39         6.64 o
   4   4   8         43.13        110.34        16.29 o
  -4   5   8       1125.45       1108.32        13.76 o
  -3   5   8         20.78         49.69         5.34 o
  -2   5   8        580.27        580.24         8.74 o
  -1   5   8         75.33         75.22         2.74 o
   0   5   8        592.23        568.13         9.50 o
   1   5   8         73.34         70.21         2.50 o
   2   5   8        581.75        549.61         9.51 o
   3   5   8         21.02         52.91         5.34 o
   4   5   8       1126.23       1092.56        15.92 o
   5   5   8        139.54        136.11         5.72 o
  -5   6   8        248.18        219.07         3.54 o
  -4   6   8         52.72         50.96         2.66 o
  -3   6   8         78.15        105.54         7.08 o
  -2   6   8        253.11        269.62         4.09 o
  -1   6   8        558.46        549.34         5.70 o
   0   6   8        122.04        181.12         7.16 o
   1   6   8        559.52        553.04        11.71 o
   2   6   8        253.76        309.11        13.28 o
   3   6   8         76.74        114.27         8.36 o
   4   6   8         52.87         54.13         2.59 o
   5   6   8        252.31        219.27         4.06 o
   6   6   8        256.01        212.33         7.53 o
  -5   7   8         86.10         91.48         2.90 o
  -4   7   8        132.70        116.04         4.53 o
  -3   7   8        114.52        103.61         2.72 o
  -2   7   8        524.08        538.23         9.81 o
  -1   7   8        135.53        159.46         3.21 o
   0   7   8        107.26        117.63         3.46 o
   1   7   8        133.42        152.50         3.38 o
   2   7   8        522.58        556.36         7.75 o
   3   7   8        114.80        112.03         4.34 o
   4   7   8        131.64        125.30         3.75 o
   5   7   8         87.82         87.83         4.96 o
  -4   8   8         39.87         28.98         2.21 o
  -3   8   8         16.08         18.93         2.15 o
  -2   8   8         77.73         93.20         6.03 o
  -1   8   8        202.13        237.21         4.56 o
   0   8   8        415.78        455.69         5.46 o
   1   8   8        206.10        247.57         8.11 o
   2   8   8         78.02         82.39         3.76 o
   3   8   8         15.96         24.86         3.37 o
   4   8   8         40.57         34.09         2.88 o
   0   9   8         11.09         38.26         3.32 o
   0   1   9       9104.11       8590.05        68.48 o
   1   1   9         15.65         31.00         2.62 o
  -1   2   9       4318.07       4340.84        33.71 o
   0   2   9        148.38        104.85         3.17 o
   1   2   9       4308.11       4330.92        48.36 o
   2   2   9        607.28        738.37         9.69 o
  -2   3   9        411.51        426.95         9.31 o
  -1   3   9        587.39        607.57        10.19 o
   0   3   9       1058.28       1054.12        22.04 o
   1   3   9        588.43        617.93         9.07 o
   2   3   9        404.24        407.99         7.37 o
   3   3   9       1095.47       1037.30        16.31 o
  -3   4   9        166.06        185.08         6.16 o
  -2   4   9        513.65        499.60        13.53 o
  -1   4   9        102.21         88.23         5.60 o
   0   4   9          0.18          6.57         1.86 o
   1   4   9        100.22         84.07         5.24 o
   2   4   9        514.98        509.14        11.12 o
   3   4   9        164.61        180.30         5.08 o
   4   4   9         36.69         52.09         2.93 o
  -4   5   9        367.94        415.52        10.70 o
  -3   5   9        679.69        624.58         8.91 o
  -2   5   9        515.53        538.10        11.47 o
  -1   5   9        311.81        301.38         4.98 o
   0   5   9          0.63          6.99         3.34 o
   1   5   9        311.95        317.29         4.96 o
   2   5   9        513.18        525.49        10.37 o
   3   5   9        679.02        628.29         5.27 o
   4   5   9        370.17        421.41        12.22 o
   5   5   9        408.93        381.55         7.77 o
  -5   6   9         11.80         42.00         2.05 o
  -4   6   9         59.83         63.80         3.22 o
  -3   6   9        192.43        207.82         3.75 o
  -2   6   9        480.39        443.11         7.42 o
  -1   6   9        234.45        255.49         4.09 o
   0   6   9        296.36        337.68         7.28 o
   1   6   9        234.45        264.56         7.22 o
   2   6   9        479.34        446.97         5.22 o
   3   6   9        192.14        209.01         3.84 o
   4   6   9         60.52         66.20         2.43 o
   5   6   9         11.61         44.68         4.39 o
   6   6   9        223.13        195.04         9.23 o
  -5   7   9        119.74        104.98         2.91 o
  -4   7   9         11.74         17.02         2.75 o
  -3   7   9          7.31         71.33        11.17 o
  -2   7   9         55.61         74.60         5.04 o
  -1   7   9         73.59         89.85         4.19 o
   0   7   9          2.75         10.82         2.02 o
   1   7   9         73.34         90.45         4.34 o
   2   7   9         56.63        104.93        10.74 o
   3   7   9          6.92         63.72        13.32 o
   4   7   9         11.43         26.12         2.09 o
   5   7   9        122.13        108.48         3.15 o
  -4   8   9         48.60         43.60         2.42 o
  -3   8   9         11.48         10.81         2.01 o
  -2   8   9        142.76        156.54         5.98 o
  -1   8   9        285.38        293.37         8.53 o
   0   8   9        312.44        352.46         9.21 o
   1   8   9        287.20        295.47         5.23 o
   2   8   9        142.79        153.91         3.84 o
   3   8   9         11.88         13.95         2.47 o
   4   8   9         48.47         56.12         5.36 o
   0   9   9          2.57         27.49         3.03 o
   0   1  10        679.29        630.25         6.20 o
   1   1  10      13056.47      12922.01        84.31 o
  -1   2  10       2942.12       2806.24        29.60 o
   0   2  10       6416.79       6418.76       128.23 o
   1   2  10       2957.35       2910.17        42.03 o
   2   2  10       9785.23       9831.79        78.62 o
  -2   3  10       1898.86       2053.00        23.28 o
  -1   3  10       1442.15       1528.93        18.01 o
   0   3  10       2187.04       2268.19        43.64 o
   1   3  10       1447.52       1557.45        17.20 o
   2   3  10       1884.50       2001.58        25.16 o
   3   3  10       3457.90       3430.82        41.85 o
  -3   4  10       1101.40       1145.24        10.39 o
  -2   4  10        141.00        138.91         5.30 o
  -1   4  10        326.27        326.26         9.94 o
   0   4  10        313.88        294.29         5.56 o
   1   4  10        325.33        329.85        14.27 o
   2   4  10        140.34        148.02         6.38 o
   3   4  10       1100.69       1143.16        12.68 o
   4   4  10        556.34        563.04         8.06 o
  -4   5  10        175.08        184.43         3.29 o
  -3   5  10        403.00        377.83         5.45 o
  -2   5  10         59.30         69.36         2.83 o
  -1   5  10        249.17        265.53         4.52 o
   0   5  10         52.27         54.44         3.95 o
   1   5  10        251.32        276.51         5.96 o
   2   5  10         58.99         67.48         2.65 o
   3   5  10        399.01        385.41         6.26 o
   4   5  10        175.14        180.56         3.29 o
   5   5  10         31.71         66.04         8.07 o
  -5   6  10        205.33        176.22         4.19 o
  -4   6  10        118.31        104.41         3.41 o
  -3   6  10        184.01        186.15         4.05 o
  -2   6  10         44.67         49.97         2.08 o
  -1   6  10         56.43         70.53         2.24 o
   0   6  10        402.98        435.69         5.68 o
   1   6  10         58.11         75.06         4.92 o
   2   6  10         42.68         57.80         4.25 o
   3   6  10        185.49        194.85         5.45 o
   4   6  10        118.12        110.85         3.56 o
   5   6  10        204.87        171.34         3.19 o
   6   6  10         12.40         44.53         2.37 o
  -5   7  10         64.53         58.27         3.28 o
  -4   7  10         14.66         30.93         2.85 o
  -3   7  10        445.42        443.05         9.08 o
  -2   7  10         56.08         71.25         2.41 o
  -1   7  10         52.44         69.47         2.48 o
   0   7  10         12.82         31.98         3.01 o
   1   7  10         51.47         70.06         3.01 o
   2   7  10         55.79         71.41         3.29 o
   3   7  10        448.28        460.19         9.65 o
   4   7  10         14.43         27.88         2.07 o
   5   7  10         64.48         58.33         2.66 o
  -4   8  10         37.15         29.25         2.19 o
  -3   8  10          9.73         15.09         2.07 o
  -2   8  10         80.00         86.62         2.59 o
  -1   8  10         57.33         78.99         3.40 o
   0   8  10        293.11        275.45         4.46 o
   1   8  10         57.53         78.51         2.87 o
   2   8  10         81.75         93.98         4.76 o
   3   8  10          9.59         15.95         2.25 o
   4   8  10         37.55         34.25         2.46 o
   0   1  11       8119.72       7539.95        46.47 o
   1   1  11        262.28        262.27         4.32 o
  -1   2  11       2065.80       2025.54        22.66 o
   0   2  11       1781.44       1809.80        17.94 o
   1   2  11       2065.78       2070.01        25.63 o
   2   2  11       3070.00       3291.35        55.89 o
  -2   3  11        192.00        148.70         5.83 o
  -1   3  11        676.81        653.64        11.78 o
   0   3  11       1172.55       1151.64        21.86 o
   1   3  11        669.75        641.51         7.34 o
   2   3  11        193.08        144.02         4.63 o
   3   3  11        362.08        406.68        10.06 o
  -3   4  11        199.92        207.24         3.94 o
  -2   4  11        730.95        686.33        11.41 o
  -1   4  11         64.86         71.64         5.20 o
   0   4  11       1520.16       1436.94        26.75 o
   1   4  11         64.36         66.60         4.07 o
   2   4  11        733.26        696.59        14.60 o
   3   4  11        199.73        205.22         3.81 o
   4   4  11         25.12        132.56        12.35 o
  -4   5  11        348.82        329.27         4.27 o
  -3   5  11          3.59         19.17         1.81 o
  -2   5  11        184.68        181.73         3.81 o
  -1   5  11        103.49        107.80         3.20 o
   0   5  11        612.47        667.07        13.17 o
   1   5  11        101.71        107.80         3.48 o
   2   5  11        185.36        172.44         3.59 o
   3   5  11          3.92         19.94         1.83 o
   4   5  11        348.90        327.74         5.39 o
   5   5  11         12.61         15.86         1.81 o
  -5   6  11         17.16         41.77         2.97 o
  -4   6  11         40.12         43.02         2.02 o
  -3   6  11        196.71        218.21         3.57 o
  -2   6  11         17.79         46.96         5.50 o
  -1   6  11        102.36        140.90        11.56 o
   0   6  11         20.74         47.58         2.78 o
   1   6  11        103.83        118.48         5.31 o
   2   6  11         17.63         23.12         2.52 o
   3   6  11        194.96        221.31         4.20 o
   4   6  11         41.28         44.62         2.34 o
   5   6  11         17.37         45.52         4.38 o
   6   6  11        138.87        104.11         5.19 o
  -5   7  11         66.36         61.93         2.40 o
  -4   7  11         94.97         94.96         4.85 o
  -3   7  11         82.27        104.64         6.35 o
  -2   7  11         77.29         90.04         3.11 o
  -1   7  11        133.49        145.37         3.48 o
   0   7  11         85.11        100.12         2.74 o
   1   7  11        133.95        137.64         3.68 o
   2   7  11         77.76         95.04         4.63 o
   3   7  11         80.70        103.28         3.74 o
   4   7  11         94.50        107.98         4.97 o
   5   7  11         65.78         64.20         2.67 o
  -4   8  11         32.88         22.76         2.00 o
  -3   8  11          9.87         16.38         1.88 o
  -2   8  11         54.38         73.81         8.06 o
  -1   8  11         14.10         34.79         2.93 o
   0   8  11          0.02         19.87         5.50 o
   1   8  11         14.28         35.85         3.02 o
   2   8  11         54.48         64.74         3.22 o
   3   8  11         10.38         17.66         2.41 o
   4   8  11         33.89         28.57         2.79 o
   0   0  12       1995.67       1971.47        22.22 o
   0   1  12       9030.03       8525.03        49.84 o
   1   1  12        136.30        130.84         3.97 o
  -1   2  12       2707.95       2671.71        34.09 o
   0   2  12       3152.22       3037.69        52.85 o
   1   2  12       2703.09       2703.46        21.95 o
   2   2  12      10424.26      10693.96        83.55 o
  -2   3  12        573.95        639.58        11.70 o
  -1   3  12        730.57        773.51         8.45 o
   0   3  12        115.34         89.97         2.99 o
   1   3  12        750.76        805.00        12.32 o
   2   3  12        574.48        593.13        11.98 o
   3   3  12          3.24         11.69         3.29 o
  -3   4  12        155.65        163.45         4.29 o
  -2   4  12       1174.92       1150.15        19.62 o
  -1   4  12        614.42        662.67        16.13 o
   0   4  12       2204.74       2186.66        51.67 o
   1   4  12        614.40        649.19        12.25 o
   2   4  12       1170.52       1134.56        17.47 o
   3   4  12        154.22        156.17         3.38 o
   4   4  12       3647.03       3578.03        38.45 o
  -4   5  12        459.32        415.58         8.44 o
  -3   5  12        380.38        348.20         5.41 o
  -2   5  12        478.75        479.35         5.78 o
  -1   5  12        334.81        308.55         4.73 o
   0   5  12         46.23         45.70         3.85 o
   1   5  12        329.90        302.85        10.40 o
   2   5  12        472.60        454.95         7.38 o
   3   5  12        381.66        354.73         5.55 o
   4   5  12        457.69        401.91         8.87 o
   5   5  12        123.29        101.40         5.40 o
  -5   6  12        210.61        178.31         6.22 o
  -4   6  12         31.96         37.73         1.99 o
  -3   6  12        187.37        197.82         4.86 o
  -2   6  12        551.56        562.72         5.65 o
  -1   6  12        838.30        859.69         7.32 o
   0   6  12         49.52         88.64         8.85 o
   1   6  12        840.48        885.63        12.86 o
   2   6  12        553.97        564.56        10.43 o
   3   6  12        185.69        196.46         3.66 o
   4   6  12         31.98         34.68         2.07 o
   5   6  12        213.47        176.98         4.09 o
   6   6  12        146.61        117.57         5.48 o
  -5   7  12         26.49         30.68         2.66 o
  -4   7  12        255.03        220.57         5.27 o
  -3   7  12         49.92         63.91         3.31 o
  -2   7  12        192.32        195.15         3.57 o
  -1   7  12        283.46        313.96         6.68 o
   0   7  12          1.20         27.37         4.68 o
   1   7  12        279.82        304.61         5.76 o
   2   7  12        193.12        203.52         6.29 o
   3   7  12         49.69         66.30         3.00 o
   4   7  12        255.85        244.42         5.42 o
   5   7  12         25.44         34.76         2.22 o
  -4   8  12         39.28         31.11         2.15 o
  -3   8  12        146.24        136.18         3.95 o
  -2   8  12         88.52         86.98         3.29 o
  -1   8  12        172.64        165.68         4.64 o
   0   8  12          0.61          2.93         1.89 o
   1   8  12        173.07        178.32         5.45 o
   2   8  12         88.82         84.25         4.60 o
   3   8  12        145.61        145.80         6.52 o
   4   8  12         40.07         37.43         2.44 o
   0   1  13        769.08        774.74         7.01 o
   1   1  13      22172.27      21228.45       148.37 o
  -1   2  13       4712.88       4827.93        38.19 o
   0   2  13        120.34        172.00         4.18 o
   1   2  13       4701.39       4912.35        41.37 o
   2   2  13       1997.11       1976.04        16.27 o
  -2   3  13       2035.14       2286.56        25.35 o
  -1   3  13       1723.16       1826.03        14.72 o
   0   3  13          9.11         22.57         2.06 o
   1   3  13       1727.07       1826.74        18.05 o
   2   3  13       2051.55       2205.25        22.23 o
   3   3  13        580.48        598.43        13.75 o
  -3   4  13        512.24        482.30         6.00 o
  -2   4  13        488.15        483.82         9.60 o
  -1   4  13        679.95        718.82        15.36 o
   0   4  13         22.25         37.71         2.58 o
   1   4  13        681.99        699.94        21.03 o
   2   4  13        488.45        469.48         7.64 o
   3   4  13        512.77        476.93         6.02 o
   4   4  13        745.57        793.22        24.95 o
  -4   5  13         61.64         75.36         2.72 o
  -3   5  13        138.12        152.84         3.17 o
  -2   5  13        297.38        315.43         7.38 o
  -1   5  13         23.94         24.59         2.18 o
   0   5  13         24.64         22.65         3.35 o
   1   5  13         23.55         21.58         2.05 o
   2   5  13        299.89        309.32         7.16 o
   3   5  13        137.07        156.40         2.55 o
   4   5  13         59.16         74.08         2.81 o
   5   5  13        204.63        163.22         3.94 o
  -5   6  13          1.07         21.71         3.02 o
  -4   6  13        140.01        133.72         3.13 o
  -3   6  13        573.21        526.36        10.45 o
  -2   6  13        153.12        199.83         5.28 o
  -1   6  13        382.79        380.18         5.08 o
   0   6  13        497.33        577.33        13.64 o
   1   6  13        379.96        386.20        10.97 o
   2   6  13        150.43        201.50         7.26 o
   3   6  13        572.28        542.17         8.08 o
   4   6  13        141.53        137.89         2.98 o
   5   6  13          1.18         28.23         3.89 o
   6   6  13         23.17         37.99         3.74 o
  -5   7  13         15.76         22.35         3.37 o
  -4   7  13         56.81         60.88         3.59 o
  -3   7  13         25.69         47.42         5.22 o
  -2   7  13        249.53        227.98         3.59 o
  -1   7  13        557.59        548.24         7.55 o
   0   7  13        218.30        243.09         8.83 o
   1   7  13        555.42        551.89         8.85 o
   2   7  13        252.73        237.39         4.57 o
   3   7  13         25.89         50.95         8.20 o
   4   7  13         57.56         82.60         3.60 o
   5   7  13         16.20         24.25         2.43 o
  -3   8  13         14.09         21.72         2.07 o
  -2   8  13          6.57         13.72         2.25 o
  -1   8  13         77.43         70.00         2.45 o
   0   8  13         12.65         10.28         1.93 o
   1   8  13         77.44         78.36         5.70 o
   2   8  13          6.89         23.69         2.60 o
   3   8  13         15.00         31.88         5.35 o
   0   1  14      10501.31       9983.95        73.76 o
   1   1  14        830.67        809.64        12.88 o
  -1   2  14       3134.41       3080.09        26.44 o
   0   2  14          0.51          5.03         1.86 o
   1   2  14       3152.03       3150.42        31.84 o
   2   2  14       3623.31       3967.62        28.52 o
  -2   3  14        792.61        778.11        13.19 o
  -1   3  14         52.40         54.19         2.69 o
   0   3  14        172.09        163.89         3.87 o
   1   3  14         51.05         50.08         2.52 o
   2   3  14        780.69        767.69        12.54 o
   3   3  14        769.75        761.79        17.67 o
  -3   4  14        334.16        325.04         4.88 o
  -2   4  14       1018.43        977.87        11.89 o
  -1   4  14        148.19        137.29         6.11 o
   0   4  14         13.17         15.31         2.00 o
   1   4  14        149.13        142.58         5.15 o
   2   4  14       1013.70        953.34        15.66 o
   3   4  14        335.22        328.88         4.77 o
   4   4  14        564.87        587.80         5.31 o
  -4   5  14        268.96        275.37         8.93 o
  -3   5  14        159.84        155.27         2.96 o
  -2   5  14        258.83        274.88         4.20 o
  -1   5  14          2.76          7.52         1.95 o
   0   5  14        394.02        367.90         7.21 o
   1   5  14          2.77          6.51         1.83 o
   2   5  14        256.71        264.05         4.13 o
   3   5  14        163.11        163.21         3.96 o
   4   5  14        267.12        262.63         7.18 o
   5   5  14          0.15         13.53         2.11 o
  -5   6  14         77.06         68.08         2.65 o
  -4   6  14         17.35         24.46         2.60 o
  -3   6  14        145.59        135.63         2.73 o
  -2   6  14        305.76        330.74         4.66 o
  -1   6  14         93.01        105.29         2.38 o
   0   6  14        812.78        898.54        17.25 o
   1   6  14         95.74        108.52         2.89 o
   2   6  14        308.45        329.41        10.33 o
   3   6  14        145.72        142.64         3.23 o
   4   6  14         17.63         25.52         2.50 o
   5   6  14         77.68         72.08         2.49 o
   6   6  14         47.47         34.99         2.02 o
  -5   7  14         43.26         43.90         2.68 o
  -4   7  14         16.85         14.65         2.77 o
  -3   7  14        188.58        199.06         3.94 o
  -2   7  14         26.15         34.27         2.03 o
  -1   7  14         75.69        132.94         8.48 o
   0   7  14        486.42        490.14        12.48 o
   1   7  14         74.86        138.39        11.85 o
   2   7  14         25.45         40.22         4.11 o
   3   7  14        187.59        203.75         4.35 o
   4   7  14         17.16         21.51         2.12 o
   5   7  14         43.72         42.97         2.27 o
  -3   8  14         15.52         18.15         1.94 o
  -2   8  14         20.92         25.69         2.36 o
  -1   8  14         96.04         93.08         2.49 o
   0   8  14         99.76        103.33         3.37 o
   1   8  14         96.08         98.08         4.79 o
   2   8  14         21.12         21.81         3.17 o
   3   8  14         15.51         20.15         2.30 o
   0   1  15        144.37        170.96         3.22 o
   1   1  15        265.34        279.11         4.89 o
  -1   2  15       5922.97       5888.49        37.43 o
   0   2  15       5466.32       5302.14        44.75 o
   1   2  15       5941.67       6058.77        53.86 o
   2   2  15      19495.42      20291.96       132.11 o
  -2   3  15       1193.92       1208.18        22.06 o
  -1   3  15        738.95        794.24        10.48 o
   0   3  15        525.72        474.92         7.59 o
   1   3  15        728.14        788.68        11.29 o
   2   3  15       1200.05       1229.74        18.18 o
   3   3  15         43.09         32.38         4.11 o
  -3   4  15        262.40        248.17         5.00 o
  -2   4  15        130.79        133.01         3.10 o
  -1   4  15        305.65        330.80         9.23 o
   0   4  15       2463.51       2415.33        36.00 o
   1   4  15        308.02        312.89        10.88 o
   2   4  15        128.48        125.68         3.53 o
   3   4  15        259.74        242.93         4.12 o
   4   4  15        930.15        990.64        11.68 o
  -4   5  15        883.33        818.46        11.09 o
  -3   5  15        433.98        476.17         7.00 o
  -2   5  15        504.93        508.63         6.56 o
  -1   5  15        147.85        140.02         4.39 o
   0   5  15        355.73        411.68        10.82 o
   1   5  15        149.85        138.48         3.94 o
   2   5  15        504.04        489.39         8.72 o
   3   5  15        435.46        469.15         7.87 o
   4   5  15        881.35        826.11        10.41 o
   5   5  15         13.54         24.75         2.14 o
  -5   6  15         67.57         72.85         3.25 o
  -4   6  15         20.13         26.09         2.25 o
  -3   6  15          2.49          8.95         1.76 o
  -2   6  15        639.07        642.11         6.11 o
  -1   6  15        148.56        168.13         5.28 o
   0   6  15         55.04         62.60         3.67 o
   1   6  15        149.05        183.51        10.44 o
   2   6  15        641.62        632.18         8.24 o
   3   6  15          2.39         10.17         1.76 o
   4   6  15         20.01         26.40         2.01 o
   5   6  15         68.59         67.13         2.43 o
   6   6  15         35.55         30.61         2.82 o
  -5   7  15        200.56        135.26         4.18 o
  -4   7  15        103.51         97.51         4.73 o
  -3   7  15         35.39         38.01         2.57 o
  -2   7  15         21.59         43.28         5.80 o
  -1   7  15        635.31        643.16         9.46 o
   0   7  15          0.26         17.19         4.10 o
   1   7  15        635.39        662.95         9.74 o
   2   7  15         21.59         25.93         3.29 o
   3   7  15         36.39         53.32         3.83 o
   4   7  15        103.58        100.37         3.42 o
   5   7  15        200.98        147.58         3.31 o
  -3   8  15          7.35         15.43         2.00 o
  -2   8  15         52.72         57.04         2.74 o
  -1   8  15         34.02         33.97         2.02 o
   0   8  15        752.14        736.74         9.37 o
   1   8  15         35.12         40.89         3.09 o
   2   8  15         52.62         64.42         4.01 o
   3   8  15          7.19         15.11         2.20 o
   0   0  16        399.39        385.59         6.59 o
   0   1  16       1337.78       1281.33        10.18 o
   1   1  16        338.90        331.62         5.46 o
  -1   2  16       4482.13       4585.00        30.40 o
   0   2  16       1772.63       1802.59        21.05 o
   1   2  16       4486.53       4558.11        32.25 o
   2   2  16       9542.84       9727.36        71.96 o
  -2   3  16        634.13        729.61        14.15 o
  -1   3  16       1015.01        961.48        11.90 o
   0   3  16         38.25         23.41         2.52 o
   1   3  16        994.86        919.32        16.78 o
   2   3  16        639.66        725.52        14.90 o
   3   3  16        177.14        201.04         4.92 o
  -3   4  16        123.12        116.15         3.18 o
  -2   4  16        107.00        112.72         2.90 o
  -1   4  16       1174.62       1258.95        19.27 o
   0   4  16        107.10        111.36         4.19 o
   1   4  16       1170.69       1211.40        15.73 o
   2   4  16        104.56        108.73         2.73 o
   3   4  16        120.47        112.54         3.03 o
   4   4  16        139.72        115.98         5.70 o
  -4   5  16         85.69         96.39         7.76 o
  -3   5  16         95.65         92.31         3.13 o
  -2   5  16        361.23        364.16         3.96 o
  -1   5  16         26.69         30.24         2.31 o
   0   5  16       2285.91       2128.17        33.08 o
   1   5  16         25.80         28.76         2.13 o
   2   5  16        361.60        362.26         4.33 o
   3   5  16         95.79         95.90         2.67 o
   4   5  16         84.60        105.22         7.05 o
   5   5  16        250.37        237.70         3.73 o
  -5   6  16          2.77          6.88         2.09 o
  -4   6  16         44.83         49.14         2.70 o
  -3   6  16         19.35         30.08         2.06 o
  -2   6  16        123.86        148.11         4.57 o
  -1   6  16        555.11        552.36         4.63 o
   0   6  16         16.60         22.45         1.84 o
   1   6  16        554.35        561.72         7.63 o
   2   6  16        123.61        151.86         6.30 o
   3   6  16         20.35         27.01         2.20 o
   4   6  16         43.48         45.54         2.39 o
   5   6  16          2.86         10.85         1.76 o
   6   6  16         16.53         19.25         1.91 o
  -5   7  16         61.02         54.90         3.43 o
  -4   7  16        121.06        101.74         3.86 o
  -3   7  16          4.31         13.09         1.73 o
  -2   7  16        264.13        270.99         4.25 o
  -1   7  16        163.20        181.41         4.88 o
   0   7  16         27.30         26.63         2.71 o
   1   7  16        161.54        194.52         4.75 o
   2   7  16        262.12        267.30         5.67 o
   3   7  16          4.13         12.65         2.63 o
   4   7  16        122.20        117.72         5.24 o
   5   7  16         61.05         76.65         2.88 o
  -3   8  16         15.62         13.98         1.70 o
  -2   8  16         97.62        100.79         3.19 o
  -1   8  16          8.29         15.46         2.20 o
   0   8  16         40.02         73.48        11.67 o
   1   8  16          8.72         10.05         2.18 o
   2   8  16         97.58        111.06         4.00 o
   3   8  16         15.16         12.94         2.10 o
   0   1  17        468.61        403.60         4.95 o
   1   1  17       4457.53       4270.70        31.87 o
  -1   2  17       3700.12       3928.69        28.65 o
   0   2  17        321.48        337.17         7.30 o
   1   2  17       3708.25       3948.91        28.76 o
   2   2  17       5807.15       6006.93        41.20 o
  -2   3  17        210.77        199.74         7.56 o
  -1   3  17       1361.14       1353.55        35.26 o
   0   3  17       1623.71       1628.96        33.07 o
   1   3  17       1355.00       1349.70        13.17 o
   2   3  17        206.19        195.32         7.06 o
   3   3  17       1002.69        996.59        11.90 o
  -3   4  17        133.53        132.77         3.79 o
  -2   4  17         21.75         23.39         1.98 o
  -1   4  17        491.79        534.97        11.98 o
   0   4  17         28.20         24.59         2.17 o
   1   4  17        492.46        532.62        13.16 o
   2   4  17         21.65         21.84         1.87 o
   3   4  17        134.13        136.00         3.27 o
   4   4  17         85.51         70.96         2.81 o
  -4   5  17         56.07         51.06         2.65 o
  -3   5  17        388.68        372.99         4.43 o
  -2   5  17         50.08         48.56         1.73 o
  -1   5  17         40.65         47.87         3.32 o
   0   5  17         74.69         91.50         7.44 o
   1   5  17         40.79         45.79         2.62 o
   2   5  17         49.72         46.82         1.94 o
   3   5  17        387.41        368.33         5.24 o
   4   5  17         58.41         53.04         2.37 o
   5   5  17          1.12         19.34         3.71 o
  -5   6  17          3.28          7.40         2.04 o
  -4   6  17        113.13        104.60         3.28 o
  -3   6  17        225.07        236.65         3.67 o
  -2   6  17        383.83        350.52         3.94 o
  -1   6  17         10.07         36.03         3.46 o
   0   6  17         18.44         22.53         2.35 o
   1   6  17         10.65         44.59         7.28 o
   2   6  17        387.42        367.99         4.91 o
   3   6  17        226.73        246.70         4.28 o
   4   6  17        114.31        107.46         3.05 o
   5   6  17          3.26          6.40         1.69 o
   6   6  17         91.42         70.60         2.83 o
  -5   7  17         48.26         34.66         2.51 o
  -4   7  17        113.88        102.47         3.34 o
  -3   7  17         91.89         91.97         2.67 o
  -2   7  17         29.32         45.75         2.54 o
  -1   7  17         60.14         64.02         3.30 o
   0   7  17        336.52        366.08         5.84 o
   1   7  17         59.09         70.41         3.99 o
   2   7  17         28.44         56.18         4.29 o
   3   7  17         91.36         97.54         5.02 o
   4   7  17        113.99        110.56         3.07 o
   5   7  17         48.32         42.96         3.70 o
  -3   8  17         37.02         36.42         2.05 o
  -2   8  17         47.87         71.72        11.05 o
  -1   8  17         19.67         19.76         1.86 o
   0   8  17          4.85          7.22         2.20 o
   1   8  17         19.60         20.65         2.52 o
   2   8  17         47.95         55.06         2.63 o
   3   8  17         36.77         40.32         2.08 o
   0   1  18          9.06         11.28         1.99 o
   1   1  18        130.04        156.65         4.00 o
  -1   2  18        963.63       1053.49        11.09 o
   0   2  18        154.46        140.62         3.98 o
   1   2  18        967.05       1046.15        11.04 o
   2   2  18        354.78        303.53         8.29 o
  -2   3  18       1345.49       1342.97        20.44 o
  -1   3  18        873.57        905.30        12.41 o
   0   3  18         20.09         17.39         2.59 o
   1   3  18        874.78        897.26        13.64 o
   2   3  18       1352.92       1367.96        19.88 o
   3   3  18          6.21          6.16         2.07 o
  -3   4  18        490.66        459.58         6.13 o
  -2   4  18       1160.37       1147.46        12.97 o
  -1   4  18         82.56         80.08         5.21 o
   0   4  18          5.00          6.37         1.81 o
   1   4  18         82.11         76.02         4.26 o
   2   4  18       1164.03       1123.99        14.33 o
   3   4  18        490.75        455.00         6.84 o
   4   4  18          5.61         13.26         1.67 o
  -4   5  18         69.53         86.99         3.06 o
  -3   5  18        286.47        275.66         3.21 o
  -2   5  18          0.86          5.11         1.33 o
  -1   5  18        577.94        553.40         7.80 o
   0   5  18         42.09         45.30         3.57 o
   1   5  18        576.94        557.28        11.52 o
   2   5  18          0.96          5.36         1.44 o
   3   5  18        287.84        272.45         4.60 o
   4   5  18         68.66         84.89         3.30 o
   5   5  18         59.39         47.97         2.37 o
  -5   6  18         81.05         67.33         3.09 o
  -4   6  18         78.13         76.31         3.38 o
  -3   6  18        103.30         93.16         3.70 o
  -2   6  18        178.88        198.99         3.18 o
  -1   6  18        449.08        473.59         5.24 o
   0   6  18        286.42        263.57         5.00 o
   1   6  18        453.96        490.65         5.79 o
   2   6  18        180.49        191.35         4.80 o
   3   6  18        103.94         93.98         3.45 o
   4   6  18         78.64         80.49         2.60 o
   5   6  18         80.55         68.25         2.24 o
   6   6  18         39.24         34.00         3.55 o
  -5   7  18         15.09         17.55         1.89 o
  -4   7  18          7.29         12.55         2.23 o
  -3   7  18         36.47         33.64         2.09 o
  -2   7  18         55.86         56.25         2.34 o
  -1   7  18         58.54         64.53         3.02 o
   0   7  18         52.66         76.07         4.77 o
   1   7  18         57.65         64.67         3.98 o
   2   7  18         55.67         66.89         3.53 o
   3   7  18         35.20         36.65         2.96 o
   4   7  18          7.36         19.34         1.95 o
   5   7  18         15.80         21.78         1.74 o
  -3   8  18         50.13         41.83         2.29 o
  -2   8  18         20.53         43.42         8.51 o
  -1   8  18         26.12         30.42         1.97 o
   0   8  18         28.30         42.85         2.39 o
   1   8  18         26.35         36.25         2.61 o
   2   8  18         20.13         29.45         3.61 o
   3   8  18         49.32         51.31         2.34 o
   0   1  19       3084.45       3139.01        22.72 o
   1   1  19       2002.45       1908.57        17.17 o
  -1   2  19       4520.37       4673.41        33.54 o
   0   2  19         61.94         51.62         2.87 o
   1   2  19       4513.74       4680.08        33.83 o
   2   2  19       5799.16       6088.31        45.65 o
  -2   3  19       1091.77       1157.71        20.74 o
  -1   3  19        201.40        178.91         5.82 o
   0   3  19         28.39         26.28         2.83 o
   1   3  19        205.19        182.16         5.22 o
   2   3  19       1100.82       1121.30        16.54 o
   3   3  19         79.46         83.62         3.14 o
  -3   4  19        128.52        131.74         3.36 o
  -2   4  19        274.63        272.55         5.16 o
  -1   4  19        341.01        384.67        10.31 o
   0   4  19        650.82        608.55        11.84 o
   1   4  19        343.30        361.12         8.80 o
   2   4  19        276.82        265.52         5.31 o
   3   4  19        127.04        125.97         3.21 o
   4   4  19        360.10        351.99         7.77 o
  -4   5  19        728.73        642.68        13.75 o
  -3   5  19        179.74        190.72         2.71 o
  -2   5  19        111.23        114.85         2.08 o
  -1   5  19         41.66         47.96         2.67 o
   0   5  19         15.24         22.92         3.36 o
   1   5  19         41.05         47.73         2.71 o
   2   5  19        110.38        114.47         3.16 o
   3   5  19        182.90        199.22         3.59 o
   4   5  19        726.33        642.86        12.13 o
   5   5  19         19.19         25.50         2.36 o
  -5   6  19         48.56         43.19         2.44 o
  -4   6  19         98.42        103.25         3.65 o
  -3   6  19        168.00        177.01         4.67 o
  -2   6  19        541.31        512.07         5.07 o
  -1   6  19         34.31         43.23         2.22 o
   0   6  19        467.09        448.99         6.43 o
   1   6  19         33.52         47.19         3.90 o
   2   6  19        543.66        519.88         8.09 o
   3   6  19        167.93        184.23         5.91 o
   4   6  19         97.81         99.31         2.74 o
   5   6  19         50.35         42.07         2.05 o
   6   6  19          2.99          5.66         1.54 o
  -5   7  19         21.91         20.83         2.41 o
  -4   7  19         47.67         41.24         2.22 o
  -3   7  19         44.11         42.67         2.15 o
  -2   7  19         79.83         92.58         4.24 o
  -1   7  19        333.58        340.97         6.51 o
   0   7  19         36.60         46.69         3.83 o
   1   7  19        334.30        347.96         6.09 o
   2   7  19         79.88         89.91         3.77 o
   3   7  19         44.68         48.20         3.34 o
   4   7  19         47.77         42.32         2.18 o
   5   7  19         21.33         19.71         3.00 o
  -3   8  19         51.52         37.68         2.62 o
  -2   8  19         31.96         37.12         2.12 o
  -1   8  19         71.49         66.62         2.32 o
   0   8  19        615.53        603.01         7.87 o
   1   8  19         71.30         75.16         4.87 o
   2   8  19         32.29         37.75         2.72 o
   3   8  19         51.42         41.94         2.16 o
   0   0  20       2947.68       3054.68        34.30 o
   0   1  20       1958.26       1942.08        15.73 o
   1   1  20       2315.90       2434.88        22.74 o
  -1   2  20       2022.02       2132.12        18.37 o
   0   2  20       1076.18       1073.38        11.43 o
   1   2  20       2014.87       2111.83        19.03 o
   2   2  20       1191.49       1270.13        14.15 o
  -2   3  20       1114.63       1086.87        20.09 o
  -1   3  20       1494.37       1518.10        22.89 o
   0   3  20         95.83        105.93         4.40 o
   1   3  20       1492.86       1575.73        30.91 o
   2   3  20       1123.27       1120.59        16.64 o
   3   3  20        630.34        672.23         7.55 o
  -3   4  20        737.93        701.05         7.98 o
  -2   4  20        202.75        190.91         4.86 o
  -1   4  20       2373.90       2462.37        39.07 o
   0   4  20        416.53        363.66         7.90 o
   1   4  20       2374.89       2364.48        47.13 o
   2   4  20        203.39        189.45         3.60 o
   3   4  20        731.84        689.53         7.32 o
   4   4  20       1650.89       1526.06        16.42 o
  -4   5  20         21.28         46.91         2.82 o
  -3   5  20        424.82        366.03         4.11 o
  -2   5  20        458.66        430.53         4.20 o
  -1   5  20        961.86        929.62        14.94 o
   0   5  20       1480.62       1423.65        20.34 o
   1   5  20        954.07        945.26        19.16 o
   2   5  20        452.66        429.32         6.24 o
   3   5  20        430.75        369.94         5.62 o
   4   5  20         20.78         44.58         2.51 o
   5   5  20        338.14        297.00         5.04 o
  -5   6  20         34.12         33.96         2.78 o
  -4   6  20        164.81        145.80         7.41 o
  -3   6  20        298.84        288.99         5.40 o
  -2   6  20        288.61        304.21         3.97 o
  -1   6  20         54.30         51.03         1.82 o
   0   6  20         55.44         58.08         2.28 o
   1   6  20         56.43         58.13         2.60 o
   2   6  20        285.77        307.80         5.19 o
   3   6  20        299.58        285.55         5.93 o
   4   6  20        164.83        151.97         3.47 o
   5   6  20         33.72         31.33         2.82 o
   6   6  20         20.91         17.65         1.60 o
  -5   7  20          3.46          6.88         1.80 o
  -4   7  20         39.53         33.81         2.07 o
  -3   7  20          5.98         29.55         7.34 o
  -2   7  20        231.48        249.55         5.57 o
  -1   7  20         54.55         92.08         4.58 o
   0   7  20         14.09         22.76         3.56 o
   1   7  20         54.19        106.12         6.68 o
   2   7  20        230.48        248.04         5.76 o
   3   7  20          6.41         12.63         3.01 o
   4   7  20         39.31         38.37         2.09 o
   5   7  20          3.52          7.95         1.92 o
  -3   8  20        116.81         99.38        10.14 o
  -2   8  20         51.38         56.75         2.59 o
  -1   8  20         44.07         52.49         6.79 o
   0   8  20          0.44          8.79         2.30 o
   1   8  20         44.32         48.49         2.68 o
   2   8  20         51.11         56.54         2.92 o
   3   8  20        116.35        105.25         3.49 o
   0   1  21          0.00          4.31         1.86 o
   1   1  21         35.90         33.19         2.21 o
  -1   2  21       1940.02       1928.83        17.27 o
   0   2  21       4125.32       4029.06        31.67 o
   1   2  21       1941.25       1923.23        17.22 o
   2   2  21        702.29        816.74        11.86 o
  -2   3  21         25.65         39.08         4.85 o
  -1   3  21         67.22         85.87         4.39 o
   0   3  21        453.98        397.87         8.15 o
   1   3  21         68.64         97.91         4.21 o
   2   3  21         26.17         31.64         3.92 o
   3   3  21        515.83        504.26         6.76 o
  -3   4  21         67.31         74.78         2.82 o
  -2   4  21          5.03         10.54         1.73 o
  -1   4  21         53.41         64.73         5.56 o
   0   4  21        992.08        992.50        13.22 o
   1   4  21         53.04         64.97         3.43 o
   2   4  21          4.56         11.32         1.74 o
   3   4  21         67.65         74.88         2.74 o
   4   4  21         91.56        101.44         3.00 o
  -4   5  21         12.97         18.07         2.22 o
  -3   5  21         43.24         45.32         1.87 o
  -2   5  21        110.65         96.18         2.11 o
  -1   5  21        105.52        122.73         5.69 o
   0   5  21        527.22        456.33         8.25 o
   1   5  21        104.60        122.10         3.10 o
   2   5  21        111.85         96.75         2.19 o
   3   5  21         42.59         43.35         2.00 o
   4   5  21         12.99         12.73         2.27 o
   5   5  21        147.37        135.27         3.63 o
  -5   6  21        109.83         97.74         2.81 o
  -4   6  21         19.02         36.50         3.99 o
  -3   6  21         28.06         34.95         2.31 o
  -2   6  21        319.45        304.83         4.88 o
  -1   6  21        170.56        184.99         4.37 o
   0   6  21         48.81         59.75         2.24 o
   1   6  21        172.57        187.72         4.05 o
   2   6  21        318.30        293.22        13.89 o
   3   6  21         30.13         41.01         3.67 o
   4   6  21         19.66         32.49         2.29 o
   5   6  21        109.79         97.00         2.75 o
   6   6  21        128.43        120.12         5.27 o
  -5   7  21         86.28         58.28         2.67 o
  -4   7  21         34.53         28.76         1.88 o
  -3   7  21         97.92         91.81         3.54 o
  -2   7  21         68.54         74.99         2.84 o
  -1   7  21        469.91        460.16         5.37 o
   0   7  21         46.23         47.45         3.55 o
   1   7  21        474.69        485.24         7.19 o
   2   7  21         68.97         78.62         3.12 o
   3   7  21         99.35         98.52         3.90 o
   4   7  21         34.31         30.70         1.94 o
   5   7  21         85.37         59.83         2.38 o
  -3   8  21         26.19         22.23         2.62 o
  -2   8  21         33.27         33.17         2.31 o
  -1   8  21         48.73         44.60         2.00 o
   0   8  21         33.43         32.29         2.45 o
   1   8  21         48.36         45.51         3.04 o
   2   8  21         33.18         37.30         2.60 o
   3   8  21         27.28         33.44         2.31 o
   0   1  22       1816.40       1806.76        20.66 o
   1   1  22         53.56         66.75         2.69 o
  -1   2  22       3733.69       3893.00        29.57 o
   0   2  22         77.90         87.43         3.52 o
   1   2  22       3715.80       3909.04        34.01 o
   2   2  22       5826.44       6319.13        54.76 o
  -2   3  22       1312.03       1238.97        22.01 o
  -1   3  22       2201.23       2232.90        34.77 o
   0   3  22        499.96        477.46         9.85 o
   1   3  22       2205.71       2284.91        24.00 o
   2   3  22       1319.23       1259.13        18.15 o
   3   3  22       2317.94       2205.73        18.61 o
  -3   4  22         82.69         79.23         2.87 o
  -2   4  22        133.73        120.02         2.82 o
  -1   4  22        128.28        119.28         6.01 o
   0   4  22       1604.26       1565.27        21.14 o
   1   4  22        127.13        128.62         4.51 o
   2   4  22        131.68        121.12         2.83 o
   3   4  22         83.53         77.26         2.76 o
   4   4  22         23.62         45.26         1.86 o
  -4   5  22        153.70        154.68         3.62 o
  -3   5  22        158.48        140.05         2.58 o
  -2   5  22         80.90         79.00         2.03 o
  -1   5  22        933.26        885.52        11.77 o
   0   5  22         11.11         11.36         3.10 o
   1   5  22        925.61        880.59         8.70 o
   2   5  22         81.33         80.01         2.02 o
   3   5  22        158.43        140.45         4.01 o
   4   5  22        153.80        150.83         3.80 o
   5   5  22        237.17        187.45         4.05 o
  -5   6  22         21.81         35.20         2.17 o
  -4   6  22        173.47        145.41         9.09 o
  -3   6  22        144.87        149.90         5.53 o
  -2   6  22         73.54         86.46         2.38 o
  -1   6  22       1004.60        998.76         7.37 o
   0   6  22        163.54        150.64         2.88 o
   1   6  22       1002.41       1019.29        17.97 o
   2   6  22         72.95         89.26         3.11 o
   3   6  22        143.81        137.88         4.27 o
   4   6  22        173.00        152.54         4.42 o
   5   6  22         21.76         38.69         2.68 o
   6   6  22        153.24        119.55         3.41 o
  -5   7  22         26.55         22.86         1.93 o
  -4   7  22          3.97          6.37         1.60 o
  -3   7  22         45.51         39.47         2.24 o
  -2   7  22         17.30         44.79        10.03 o
  -1   7  22          0.25         12.90         1.95 o
   0   7  22        203.73        214.95         6.30 o
   1   7  22          0.17         13.03         3.00 o
   2   7  22         17.73         21.17         2.37 o
   3   7  22         44.51         45.00         3.10 o
   4   7  22          3.78          8.00         1.60 o
   5   7  22         27.47         27.96         2.11 o
  -3   8  22         92.25         88.07        10.44 o
  -2   8  22         90.83         83.78         3.23 o
  -1   8  22         10.91         15.74         1.76 o
   0   8  22          3.11         10.00         2.12 o
   1   8  22         11.03         16.25         2.20 o
   2   8  22         90.83         90.12         3.19 o
   3   8  22         90.79         83.12         3.45 o
   0   1  23          0.11          3.20         1.87 o
   1   1  23       2453.87       2490.08        17.78 o
  -1   2  23       1664.76       1692.82        16.16 o
   0   2  23        464.35        424.99         7.04 o
   1   2  23       1656.76       1686.88        20.36 o
   2   2  23        510.82        517.31        11.60 o
  -2   3  23         60.32         65.89         5.68 o
  -1   3  23        748.50        813.41        13.28 o
   0   3  23        648.97        628.08         9.48 o
   1   3  23        755.62        832.57        15.49 o
   2   3  23         58.06         68.23         4.79 o
   3   3  23          4.51         14.20         2.30 o
  -3   4  23        231.04        234.40         4.06 o
  -2   4  23        109.33         85.47         2.75 o
  -1   4  23         62.95         80.48         3.76 o
   0   4  23         52.97         60.65         3.41 o
   1   4  23         63.33         76.91         3.33 o
   2   4  23        108.85         87.02         2.78 o
   3   4  23        228.32        235.45         3.86 o
   4   4  23         12.37         28.16         1.77 o
  -4   5  23        141.37        135.25         3.43 o
  -3   5  23        105.57        105.68         2.48 o
  -2   5  23        144.05        131.35         2.39 o
  -1   5  23        300.35        312.23         5.29 o
   0   5  23        173.51        211.52         4.72 o
   1   5  23        298.03        324.84         4.81 o
   2   5  23        145.61        129.54         2.47 o
   3   5  23        107.20        108.94         2.93 o
   4   5  23        141.80        137.38         3.67 o
   5   5  23         72.08         79.17         4.11 o
  -5   6  23         71.98         72.62         2.48 o
  -4   6  23          0.87         10.08         3.05 o
  -3   6  23          5.14          9.09         2.29 o
  -2   6  23        117.47        121.30         3.68 o
  -1   6  23        117.80        122.28         2.99 o
   0   6  23          4.80          6.13         1.91 o
   1   6  23        115.04        119.64         3.93 o
   2   6  23        116.24        122.19         4.47 o
   3   6  23          4.67         10.69         2.63 o
   4   6  23          0.95         12.32         2.33 o
   5   6  23         73.04         69.09         2.39 o
   6   6  23        100.35         79.99         3.17 o
  -5   7  23         14.73         10.83         1.72 o
  -4   7  23         15.72         12.99         1.62 o
  -3   7  23         17.41         21.24         2.00 o
  -2   7  23         32.32         27.95         2.03 o
  -1   7  23         83.22         79.66         2.42 o
   0   7  23          0.21          6.80         3.11 o
   1   7  23         83.16         86.15         3.42 o
   2   7  23         32.49         32.28         2.80 o
   3   7  23         17.72         23.23         2.72 o
   4   7  23         15.31         13.24         1.59 o
   5   7  23         14.31         13.32         1.74 o
  -3   8  23         32.57         32.76         2.61 o
  -2   8  23         16.80         23.14         1.88 o
  -1   8  23         51.59         55.89         2.15 o
   0   8  23          0.16          1.58         1.81 o
   1   8  23         51.09         56.83         3.05 o
   2   8  23         17.39         23.71         2.25 o
   3   8  23         32.50         33.51         1.90 o
   0   0  24       8625.00       8852.67        92.02 o
   0   1  24         56.03         58.88         2.67 o
   1   1  24         12.50          9.00         1.91 o
  -1   2  24       2134.97       2265.80        20.03 o
   0   2  24        127.83        129.34         4.75 o
   1   2  24       2140.26       2279.11        31.80 o
   2   2  24       3623.82       3749.64        31.90 o
  -2   3  24        374.08        351.53        10.37 o
  -1   3  24       1020.01        973.18        14.96 o
   0   3  24        187.54        223.91         5.74 o
   1   3  24       1004.55        984.16        12.31 o
   2   3  24        374.00        335.79         8.32 o
   3   3  24        309.66        371.18         5.76 o
  -3   4  24        114.61        131.63         2.50 o
  -2   4  24        576.15        552.00         7.21 o
  -1   4  24        145.94        165.60         5.42 o
   0   4  24        598.34        581.49         8.80 o
   1   4  24        142.25        160.21         4.35 o
   2   4  24        580.74        566.59         8.14 o
   3   4  24        115.83        135.52         3.46 o
   4   4  24        274.88        267.55         5.56 o
  -4   5  24        151.82        170.33         3.49 o
  -3   5  24        107.04         95.31         2.55 o
  -2   5  24          4.73          6.47         1.40 o
  -1   5  24        759.63        716.38         8.61 o
   0   5  24        533.39        517.25        11.15 o
   1   5  24        766.31        745.58         9.73 o
   2   5  24          4.36          4.82         1.50 o
   3   5  24        109.21         94.15         3.00 o
   4   5  24        151.79        164.84         3.94 o
   5   5  24         57.97         54.57         4.23 o
  -5   6  24         50.98         59.36         2.38 o
  -4   6  24        160.02        125.67         4.34 o
  -3   6  24        108.19        101.67         3.31 o
  -2   6  24        486.03        468.44         4.94 o
  -1   6  24         62.19         76.18         2.52 o
   0   6  24         49.82         49.22         2.23 o
   1   6  24         61.66         82.20         3.06 o
   2   6  24        482.82        477.92         5.96 o
   3   6  24        107.63         99.10         3.91 o
   4   6  24        162.33        128.47         3.57 o
   5   6  24         51.98         54.82         2.16 o
   6   6  24          0.74         13.27         2.00 o
  -5   7  24          0.67          4.59         1.58 o
  -4   7  24          4.04          6.13         1.48 o
  -3   7  24        169.88        163.66         4.28 o
  -2   7  24          2.25          4.12         1.84 o
  -1   7  24         23.77         25.84         1.93 o
   0   7  24          5.31          8.74         2.74 o
   1   7  24         22.74         29.85         2.86 o
   2   7  24          2.23          5.56         2.40 o
   3   7  24        168.46        159.39         4.34 o
   4   7  24          4.14          5.10         1.45 o
   5   7  24          0.72          3.42         1.44 o
  -3   8  24         44.18         33.44         5.89 o
  -2   8  24         26.43         23.91         2.60 o
  -1   8  24         46.80         51.14         2.06 o
   0   8  24          7.40         12.94         1.80 o
   1   8  24         47.14         54.01         2.73 o
   2   8  24         27.03         25.59         2.80 o
   3   8  24         44.31         37.12         2.14 o
   0   1  25        161.03        160.76         3.70 o
   1   1  25       1119.79       1230.26        11.43 o
  -1   2  25       3428.18       3607.79        28.74 o
   0   2  25       5764.02       5896.79        48.10 o
   1   2  25       3408.72       3654.69        41.09 o
   2   2  25        498.12        463.97         8.51 o
  -2   3  25        262.34        238.31         9.83 o
  -1   3  25        430.49        440.86         9.71 o
   0   3  25       2111.74       2087.80        20.21 o
   1   3  25        431.16        456.74         8.14 o
   2   3  25        264.25        239.07         7.24 o
   3   3  25        514.99        511.18         8.07 o
  -3   4  25         39.38         40.48         1.83 o
  -2   4  25          7.58          8.50         2.26 o
  -1   4  25        494.43        544.81        10.73 o
   0   4  25         69.73         66.80         3.49 o
   1   4  25        495.01        542.08         9.11 o
   2   4  25          6.88          6.93         2.09 o
   3   4  25         40.15         41.33         1.84 o
   4   4  25        243.54        243.50         4.10 o
  -4   5  25        238.55        224.69         4.41 o
  -3   5  25         48.22         66.04         2.49 o
  -2   5  25         73.57         65.61         2.28 o
  -1   5  25        248.38        230.04         3.30 o
   0   5  25        177.84        177.33         3.57 o
   1   5  25        249.36        241.98         3.30 o
   2   5  25         72.24         62.43         2.10 o
   3   5  25         46.76         61.26         2.39 o
   4   5  25        237.73        223.46         5.39 o
   5   5  25         77.44         90.91         3.64 o
  -5   6  25        102.80         99.72         5.74 o
  -4   6  25         27.51         35.51         3.07 o
  -3   6  25        175.90        168.27         4.01 o
  -2   6  25         95.00         93.62         3.45 o
  -1   6  25        347.08        325.88         4.45 o
   0   6  25         87.51         93.98         3.18 o
   1   6  25        348.58        348.62         6.91 o
   2   6  25         95.70         95.34         3.30 o
   3   6  25        176.46        164.72         5.43 o
   4   6  25         27.90         30.66         4.93 o
   5   6  25        100.97         91.51         2.80 o
   6   6  25         42.04         38.35         1.94 o
  -5   7  25         60.03         39.00         1.92 o
  -4   7  25         64.17         47.49         2.18 o
  -3   7  25         15.69         18.78         2.21 o
  -2   7  25         19.23         24.11         1.95 o
  -1   7  25         56.66         51.23         2.17 o
   0   7  25        300.76        290.36         5.22 o
   1   7  25         57.85         48.83         3.73 o
   2   7  25         19.09         28.05         3.04 o
   3   7  25         15.52         18.46         2.05 o
   4   7  25         63.99         48.94         2.85 o
   5   7  25         62.11         33.02         1.74 o
  -3   8  25         42.42         30.58         6.48 o
  -2   8  25          6.08          8.44         2.26 o
  -1   8  25         36.47         43.17         6.31 o
   0   8  25         26.38         23.93         2.18 o
   1   8  25         36.72         36.58         3.10 o
   2   8  25          5.91          9.50         2.42 o
   3   8  25         42.90         32.04         1.58 o
   0   1  26       2734.76       2715.20        21.79 o
   1   1  26       2876.00       3089.69        25.77 o
  -1   2  26        534.21        538.52         8.53 o
   0   2  26       1016.33       1051.20        12.93 o
   1   2  26        537.11        555.79         8.58 o
   2   2  26       1246.32       1259.60        18.42 o
  -2   3  26        389.00        383.17         8.58 o
  -1   3  26         69.88         65.12         4.42 o
   0   3  26       1934.70       1930.23        20.51 o
   1   3  26         71.64         66.87         3.78 o
   2   3  26        383.14        383.36         7.54 o
   3   3  26        639.78        603.02        10.24 o
  -3   4  26        162.66        155.88         2.85 o
  -2   4  26        197.97        201.65         4.65 o
  -1   4  26        412.38        376.48        11.08 o
   0   4  26        246.92        233.03         6.04 o
   1   4  26        412.32        386.02        11.75 o
   2   4  26        194.23        196.33         4.26 o
   3   4  26        165.77        157.76         3.39 o
   4   4  26         59.97         60.11         2.20 o
  -4   5  26        303.61        259.02         4.14 o
  -3   5  26         52.99         48.08         2.57 o
  -2   5  26        193.78        208.12         3.03 o
  -1   5  26        430.20        413.38         7.88 o
   0   5  26        604.82        561.78        14.89 o
   1   5  26        425.46        404.90         8.53 o
   2   5  26        193.36        208.77         3.54 o
   3   5  26         53.16         46.57         2.33 o
   4   5  26        304.18        254.93         5.05 o
   5   5  26         79.64         92.54         3.10 o
  -5   6  26         69.66         65.10         3.25 o
  -4   6  26         82.92         69.17         3.46 o
  -3   6  26         55.75         58.26         2.60 o
  -2   6  26        105.06        108.40         4.63 o
  -1   6  26        353.59        352.91         5.19 o
   0   6  26         94.52        114.85         3.10 o
   1   6  26        355.67        371.99         5.07 o
   2   6  26        106.88        124.06         6.83 o
   3   6  26         54.32         63.00         3.43 o
   4   6  26         81.26         72.02         4.56 o
   5   6  26         68.77         60.31         2.62 o
   6   6  26        157.21         86.21         2.99 o
  -4   7  26          7.08          8.96         1.71 o
  -3   7  26          3.94          6.17         1.98 o
  -2   7  26         23.10         23.10         1.92 o
  -1   7  26        134.00        131.68         3.13 o
   0   7  26          2.09          4.60         2.56 o
   1   7  26        133.96        124.26         4.18 o
   2   7  26         24.68         24.61         3.16 o
   3   7  26          4.22          7.02         2.03 o
   4   7  26          7.28         13.38         2.19 o
  -3   8  26         27.95         18.97         4.33 o
  -2   8  26         68.77         67.16        11.80 o
  -1   8  26         43.83         43.58         5.00 o
   0   8  26          1.93          4.56         1.86 o
   1   8  26         44.10         43.01         2.86 o
   2   8  26         67.41         71.39         4.28 o
   3   8  26         27.51         21.74         1.64 o
   0   1  27       4549.56       4666.60        29.68 o
   1   1  27        473.78        519.85         6.31 o
  -1   2  27        667.89        766.51        10.49 o
   0   2  27         49.28         46.54         3.36 o
   1   2  27        658.44        746.15        10.24 o
   2   2  27       2472.69       2774.19        27.29 o
  -2   3  27        430.19        386.28         7.90 o
  -1   3  27       1120.69       1088.49        18.66 o
   0   3  27        720.21        721.53        13.93 o
   1   3  27       1117.71       1141.73        14.00 o
   2   3  27        432.71        416.69         8.81 o
   3   3  27          0.01          0.95         2.50 o
  -3   4  27        153.93        152.74         2.71 o
  -2   4  27        434.45        423.56         8.02 o
  -1   4  27        539.67        547.06        11.86 o
   0   4  27        497.53        468.47         8.79 o
   1   4  27        543.35        562.20        10.10 o
   2   4  27        433.06        422.93         7.36 o
   3   4  27        155.30        154.39         3.35 o
   4   4  27        148.16        118.37         2.80 o
  -4   5  27         16.73         23.56         2.36 o
  -3   5  27        120.80         96.91         2.88 o
  -2   5  27         82.91         82.27         2.22 o
  -1   5  27       1191.34       1181.85        16.33 o
   0   5  27        258.28        251.94         4.75 o
   1   5  27       1191.87       1184.78        12.50 o
   2   5  27         83.75         80.83         3.02 o
   3   5  27        122.58         97.93         3.54 o
   4   5  27         16.61         25.35         2.49 o
   5   5  27          9.16         11.66         2.11 o
  -5   6  27          8.67         15.89         3.21 o
  -4   6  27         49.06         46.18         2.68 o
  -3   6  27         32.41         34.11         2.29 o
  -2   6  27        881.30        815.97        10.94 o
  -1   6  27        261.21        285.15         4.97 o
   0   6  27         21.81         25.30         2.68 o
   1   6  27        262.07        294.63         6.51 o
   2   6  27        874.22        832.06         9.01 o
   3   6  27         32.60         37.38         2.98 o
   4   6  27         49.09         39.73         4.82 o
   5   6  27          8.66         17.23         2.04 o
   6   6  27        167.96        118.36         3.70 o
  -4   7  27         19.71         17.70         2.16 o
  -3   7  27         20.57         22.98         3.03 o
  -2   7  27          9.27         14.78         1.80 o
  -1   7  27         32.97         34.45         2.19 o
   0   7  27          2.58          6.20         2.00 o
   1   7  27         34.21         29.93         5.91 o
   2   7  27          8.73          9.28         3.16 o
   3   7  27         20.17         31.08         3.69 o
   4   7  27         19.31         13.96         3.02 o
  -2   8  27         28.57         25.57         2.31 o
  -1   8  27         17.84         34.61        13.92 o
   0   8  27         86.18        110.50         3.51 o
   1   8  27         18.01         13.38         2.30 o
   2   8  27         29.14         29.17         7.46 o
   0   0  28       2208.08       2089.39        28.08 o
   0   1  28       1903.10       1930.74        15.10 o
   1   1  28       2257.77       2416.21        17.55 o
  -1   2  28        417.72        396.31         7.48 o
   0   2  28         18.18         13.90         2.72 o
   1   2  28        411.03        400.08         7.48 o
   2   2  28         82.82         86.90         4.07 o
  -2   3  28       1556.22       1493.46        15.61 o
  -1   3  28       1036.67        971.16        14.73 o
   0   3  28          9.47          6.80         2.83 o
   1   3  28       1041.74       1011.09        13.20 o
   2   3  28       1550.12       1510.74        17.58 o
   3   3  28         73.13         71.32         3.65 o
  -3   4  28         67.15         62.72         2.06 o
  -2   4  28        215.80        214.31         6.11 o
  -1   4  28       1347.85       1330.48        13.76 o
   0   4  28        123.57        124.44         3.71 o
   1   4  28       1341.16       1338.04        22.18 o
   2   4  28        218.25        211.16         5.60 o
   3   4  28         64.83         59.45         2.20 o
   4   4  28          0.01          3.19         1.80 o
  -4   5  28        329.52        319.57         6.28 o
  -3   5  28         87.39         81.42         3.08 o
  -2   5  28         18.86         22.52         1.84 o
  -1   5  28         48.86         50.46         2.04 o
   0   5  28        542.48        550.02         7.35 o
   1   5  28         48.75         54.41         2.19 o
   2   5  28         18.86         24.44         2.51 o
   3   5  28         86.39         78.66         4.93 o
   4   5  28        328.45        311.88         5.04 o
   5   5  28         63.76         65.07         3.13 o
  -5   6  28        125.09         96.92         3.36 o
  -4   6  28          9.91         18.31         2.45 o
  -3   6  28         87.51         72.62         2.89 o
  -2   6  28        268.64        266.01         5.67 o
  -1   6  28        243.14        231.56         4.34 o
   0   6  28        587.21        562.04         7.26 o
   1   6  28        243.23        235.92         4.63 o
   2   6  28        270.21        270.73         5.76 o
   3   6  28         87.63         73.60         4.02 o
   4   6  28          9.17        279.30       143.04 o
   5   6  28        123.48         92.35         3.87 o
   6   6  28         69.19         44.27         3.04 o
  -4   7  28         13.60         11.56         2.85 o
  -3   7  28         94.40         87.34         4.52 o
  -2   7  28         68.59         64.63         2.45 o
  -1   7  28         19.82         29.61         2.20 o
   0   7  28        158.77        159.88         4.05 o
   1   7  28         19.72         26.90         3.96 o
   2   7  28         67.91         65.95         4.34 o
   3   7  28         95.19         94.16         5.43 o
   4   7  28         13.65         13.29         3.37 o
  -2   8  28        104.96         87.43        19.40 o
  -1   8  28         64.69         62.05        28.98 o
   0   8  28         86.66         87.35         3.53 o
   1   8  28         66.30         68.43         3.17 o
   2   8  28        105.62        103.06         3.69 o
   0   1  29       1165.75       1213.83        11.15 o
   1   1  29        817.43        860.71         9.97 o
  -1   2  29       1142.65       1144.92        13.62 o
   0   2  29        903.58        977.31        12.86 o
   1   2  29       1141.96       1162.03        13.67 o
   2   2  29          8.06         10.59         2.71 o
  -2   3  29       1083.37       1080.66        14.41 o
  -1   3  29        700.61        697.77        12.33 o
   0   3  29        201.42        243.06         7.18 o
   1   3  29        699.88        725.02        11.22 o
   2   3  29       1086.72       1106.65        16.29 o
   3   3  29        558.50        508.70         8.15 o
  -3   4  29         54.83         52.57         1.98 o
  -2   4  29         91.09         87.43         4.51 o
  -1   4  29       1019.52       1026.49        16.57 o
   0   4  29          0.29          2.65         2.09 o
   1   4  29       1012.07       1014.86        18.83 o
   2   4  29         89.01         82.28         4.80 o
   3   4  29         55.47         52.67         2.14 o
   4   4  29         29.01         34.03         2.33 o
  -4   5  29        142.99        122.20         5.31 o
  -3   5  29        454.17        436.36         6.85 o
  -2   5  29       1377.17       1204.47        16.70 o
  -1   5  29        666.15        591.19        10.78 o
   0   5  29          2.18          8.21         2.43 o
   1   5  29        667.07        620.56         5.86 o
   2   5  29       1374.74       1278.32        16.77 o
   3   5  29        455.94        439.87         9.46 o
   4   5  29        144.22        116.60         4.91 o
   5   5  29          0.02          6.34         2.75 o
  -5   6  29         10.42         18.96         2.41 o
  -4   6  29        229.46        217.84         4.67 o
  -3   6  29         64.88         62.40         3.12 o
  -2   6  29        108.05        110.68         3.48 o
  -1   6  29         75.71         76.57         2.74 o
   0   6  29        184.57        163.04         4.10 o
   1   6  29         77.21         80.90         3.06 o
   2   6  29        107.80        116.68         4.45 o
   3   6  29         65.50         61.01         3.35 o
   4   6  29        230.31        317.00        65.64 o
   5   6  29         11.09         18.50         2.08 o
  -4   7  29         33.70         33.27         2.45 o
  -3   7  29         23.04         22.42         2.78 o
  -2   7  29         66.33         70.01         3.88 o
  -1   7  29        215.84        220.44         4.83 o
   0   7  29          9.56         10.19         2.42 o
   1   7  29        213.52        214.88         9.55 o
   2   7  29         66.83         77.82         5.78 o
   3   7  29         22.51         25.66         2.11 o
   4   7  29         33.41         31.61         2.58 o
  -2   8  29         20.98         87.41        46.61 o
  -1   8  29         53.47         70.95         6.40 o
   0   8  29         44.91         48.79         2.66 o
   1   8  29         54.47         57.06         2.58 o
   2   8  29         21.93         24.41         2.34 o
   0   1  30          7.11         11.51         2.30 o
   1   1  30        792.18        822.97         9.42 o
  -1   2  30         40.41         38.70         3.22 o
   0   2  30         14.86         11.95         2.57 o
   1   2  30         41.16         37.00         3.22 o
   2   2  30          0.63          2.73         2.46 o
  -2   3  30          7.52          8.52         2.62 o
  -1   3  30        101.96        110.20         4.29 o
   0   3  30        595.81        616.90        11.56 o
   1   3  30        104.48        109.04         3.90 o
   2   3  30          7.81          9.86         2.72 o
   3   3  30         33.57         25.42         3.04 o
  -3   4  30         40.01         40.88         1.91 o
  -2   4  30        196.81        188.66         3.76 o
  -1   4  30        228.29        228.63         5.95 o
   0   4  30       2138.98       1927.42        27.05 o
   1   4  30        227.38        225.26         6.61 o
   2   4  30        196.95        185.48         5.44 o
   3   4  30         39.11         38.53         2.04 o
   4   4  30        509.00        506.42         8.08 o
  -4   5  30          8.27          8.83         2.38 o
  -3   5  30         88.98        109.48         3.39 o
  -2   5  30         60.66         60.17         2.49 o
  -1   5  30        232.11        200.63         3.11 o
   0   5  30        370.58        324.00         5.60 o
   1   5  30        236.27        205.19         3.58 o
   2   5  30         60.76         63.01         2.88 o
   3   5  30         90.29        115.78         5.52 o
   4   5  30          8.55          9.56         2.96 o
   5   5  30         50.63         42.49         4.63 o
  -5   6  30         24.71         20.26         2.70 o
  -4   6  30         66.35         55.73         3.38 o
  -3   6  30         17.83         20.31         2.49 o
  -2   6  30         69.19         78.63         3.32 o
  -1   6  30        197.39        184.94         3.96 o
   0   6  30          0.03          3.77         2.52 o
   1   6  30        196.87        182.95         3.63 o
   2   6  30         69.24         87.23         3.52 o
   3   6  30         18.40         19.39         2.67 o
   4   6  30         65.61        181.95        81.56 o
   5   6  30         24.18         18.36         1.80 o
  -4   7  30         81.13         76.18         2.94 o
  -3   7  30        111.34         90.34         4.29 o
  -2   7  30        220.37        209.81         5.24 o
  -1   7  30         41.58         51.35         3.28 o
   0   7  30         97.92        129.99         3.69 o
   1   7  30         41.27         60.69         4.73 o
   2   7  30        219.86        217.81         8.78 o
   3   7  30        110.72        103.20         4.10 o
   4   7  30         81.90         74.80         3.17 o
  -2   8  30         35.44         38.06         8.70 o
  -1   8  30          7.04          9.58         2.45 o
   0   8  30          3.40          6.57         2.28 o
   1   8  30          6.97         11.45         2.15 o
   2   8  30         34.90         36.88         2.44 o
   0   1  31       4201.52       4429.04        29.83 o
   1   1  31       1297.27       1258.15        14.00 o
  -1   2  31        344.13        351.46         7.72 o
   0   2  31        664.60        696.19         9.54 o
   1   2  31        341.73        343.26         7.24 o
   2   2  31         91.98        112.11         4.68 o
  -2   3  31        331.92        338.45         6.89 o
  -1   3  31        205.22        190.00         4.15 o
   0   3  31          2.94          5.53         2.74 o
   1   3  31        201.52        186.22         4.98 o
   2   3  31        332.07        351.29         6.79 o
   3   3  31        199.86        182.92         5.18 o
  -3   4  31        209.18        220.37         3.89 o
  -2   4  31        145.39        139.61         2.84 o
  -1   4  31        177.81        169.08         4.66 o
   0   4  31        250.79        251.46         5.53 o
   1   4  31        179.55        172.99         5.08 o
   2   4  31        143.39        146.24         3.98 o
   3   4  31        211.92        225.58         3.63 o
   4   4  31         29.55         11.25         2.14 o
  -4   5  31          9.07         11.52         2.43 o
  -3   5  31        197.47        196.32         4.21 o
  -2   5  31        204.90        212.24         5.74 o
  -1   5  31        618.19        591.12        13.12 o
   0   5  31        233.71        237.21         7.78 o
   1   5  31        622.04        613.87        13.71 o
   2   5  31        206.53        216.28         5.40 o
   3   5  31        199.08        211.76         6.72 o
   4   5  31          9.16         12.58         3.05 o
   5   5  31         17.29         16.63         4.23 o
  -5   6  31         16.64         24.19         5.40 o
  -4   6  31         16.44         17.04         2.33 o
  -3   6  31         31.63         33.48         2.69 o
  -2   6  31        713.90        666.23         8.50 o
  -1   6  31        109.17        119.03         5.90 o
   0   6  31          0.64          1.69         2.05 o
   1   6  31        110.40        106.84         3.86 o
   2   6  31        715.00        688.46        11.54 o
   3   6  31         32.10         36.42         2.87 o
   4   6  31         16.36        105.85        49.30 o
   5   6  31         16.82         21.17         2.31 o
  -4   7  31         96.10         79.19         2.91 o
  -3   7  31          3.53          7.69         2.42 o
  -2   7  31         77.51         81.16         3.15 o
  -1   7  31         87.71         91.22         4.44 o
   0   7  31         50.96         67.72         3.17 o
   1   7  31         86.86         92.02         5.72 o
   2   7  31         75.59         80.76         5.65 o
   3   7  31          3.31          9.89         1.96 o
   4   7  31         97.24         74.21         3.28 o
  -2   8  31          8.54         30.13        14.39 o
  -1   8  31         52.37         58.22         7.55 o
   0   8  31          0.28          4.23         1.80 o
   1   8  31         52.56         56.91         2.84 o
   2   8  31          8.60          9.35         1.85 o
   0   0  32         18.04         20.10         4.22 o
   0   1  32        948.74        982.52        10.14 o
   1   1  32        409.03        391.10         7.01 o
  -1   2  32       2051.95       2022.25        20.48 o
   0   2  32        653.60        577.10         9.23 o
   1   2  32       2056.36       2053.89        25.31 o
   2   2  32       1029.50        983.10        15.72 o
  -2   3  32        459.75        449.21         7.53 o
  -1   3  32        205.93        203.59         4.31 o
   0   3  32       1569.67       1599.43        22.78 o
   1   3  32        203.76        204.77         4.84 o
   2   3  32        462.36        461.14         8.55 o
   3   3  32       1407.02       1389.69        19.49 o
  -3   4  32        403.62        410.05         6.31 o
  -2   4  32        679.55        646.45         8.48 o
  -1   4  32        270.82        279.07         5.72 o
   0   4  32        398.65        384.27         5.94 o
   1   4  32        274.22        277.76         6.01 o
   2   4  32        675.04        674.10         7.95 o
   3   4  32        402.27        412.12         6.98 o
   4   4  32         13.76          9.24         2.13 o
  -4   5  32        163.74        140.41         3.88 o
  -3   5  32        392.32        404.68         7.87 o
  -2   5  32        490.40        474.14         7.51 o
  -1   5  32        187.52        187.46         4.97 o
   0   5  32        798.88        844.48        14.86 o
   1   5  32        190.41        197.13         4.49 o
   2   5  32        487.33        444.59        14.47 o
   3   5  32        395.55        410.50         8.96 o
   4   5  32        164.26        138.11         4.70 o
   5   5  32         12.94          6.17         3.05 o
  -5   6  32        210.84        153.87         5.09 o
  -4   6  32        155.25        161.57        13.86 o
  -3   6  32         62.19         61.34         3.00 o
  -2   6  32        135.48        127.84         3.95 o
  -1   6  32          0.04          6.43         2.63 o
   0   6  32          0.03          3.58         2.19 o
   1   6  32          0.04          2.81         2.47 o
   2   6  32        135.15        118.88         4.51 o
   3   6  32         63.26         58.57         3.11 o
   4   6  32        152.47        147.17        16.38 o
   5   6  32        206.49        168.90         5.49 o
  -4   7  32          9.34         10.36         1.98 o
  -3   7  32         62.33         48.45         4.03 o
  -2   7  32         97.03        101.51         2.69 o
  -1   7  32        100.38        105.33         3.81 o
   0   7  32         11.45         23.95         3.17 o
   1   7  32        100.03         98.47        13.57 o
   2   7  32         96.54        103.68         6.10 o
   3   7  32         63.08         50.20         3.07 o
   4   7  32          9.86         10.46         2.49 o
  -2   8  32         33.27         30.62        12.88 o
  -1   8  32         59.07         54.18         4.43 o
   0   8  32        136.01        124.71         3.95 o
   1   8  32         58.47         60.49         2.43 o
   2   8  32         33.93         34.09         2.14 o
   0   1  33        138.97        138.88         3.73 o
   1   1  33       1935.34       2007.01        17.70 o
  -1   2  33        727.44        704.68        11.97 o
   0   2  33        595.05        580.17        10.01 o
   1   2  33        725.54        720.92        11.45 o
   2   2  33          1.29          5.10         2.13 o
  -2   3  33        146.83        140.71         5.36 o
  -1   3  33        138.62        147.53         4.13 o
   0   3  33         72.59         73.54         3.40 o
   1   3  33        137.35        149.44         4.44 o
   2   3  33        148.18        145.71         6.64 o
   3   3  33       1204.61       1194.36        14.48 o
  -3   4  33         52.64         49.39         2.51 o
  -2   4  33        129.36        134.08         3.00 o
  -1   4  33        951.35        911.84        12.45 o
   0   4  33          3.71          5.69         2.19 o
   1   4  33        940.77        918.03        11.85 o
   2   4  33        127.73        137.53         3.43 o
   3   4  33         53.00         51.43         2.28 o
   4   4  33         44.17         48.52         2.72 o
  -4   5  33         45.46         43.68         2.78 o
  -3   5  33        481.10        396.95         5.75 o
  -2   5  33        377.44        366.93         4.60 o
  -1   5  33          7.23         10.24         1.95 o
   0   5  33         10.23         20.06         2.68 o
   1   5  33          7.08          6.60         2.24 o
   2   5  33        377.30        364.99         7.87 o
   3   5  33        484.94        409.66         7.82 o
   4   5  33         46.37         43.13         3.44 o
   5   5  33          0.35          3.50         2.90 o
  -5   6  33         29.68         30.32         2.65 o
  -4   6  33        106.96        106.71         3.76 o
  -3   6  33         49.36         60.68         2.98 o
  -2   6  33        100.99        102.64         3.87 o
  -1   6  33         10.87         13.35         2.24 o
   0   6  33         13.34         12.04         2.22 o
   1   6  33         11.24          9.26         2.30 o
   2   6  33        100.61        102.57         4.54 o
   3   6  33         48.82         51.15         3.47 o
   4   6  33        107.15         90.62         7.46 o
   5   6  33         29.88         29.83         3.53 o
  -4   7  33         18.44         12.83         1.90 o
  -3   7  33          9.74          8.02         2.32 o
  -2   7  33         28.71         29.77         2.10 o
  -1   7  33         45.06         87.55        17.14 o
   0   7  33         61.39         64.61         6.64 o
   1   7  33         45.46         44.41         4.19 o
   2   7  33         28.44         27.83         3.38 o
   3   7  33          9.01          6.28         1.78 o
   4   7  33         18.77         12.82         1.66 o
  -2   8  33         25.50         27.53         2.33 o
  -1   8  33         80.44         70.09         5.63 o
   0   8  33        114.46        131.19         3.95 o
   1   8  33         80.36         70.15         2.87 o
   2   8  33         26.27         19.22         2.04 o
   0   1  34        331.56        309.26         5.33 o
   1   1  34        281.13        277.62         6.22 o
  -1   2  34        138.81        136.48         5.21 o
   0   2  34         31.71         37.21         3.25 o
   1   2  34        137.71        138.51         5.29 o
   2   2  34        556.80        555.87         8.06 o
  -2   3  34        855.03        840.59        10.32 o
  -1   3  34        294.22        302.15         5.53 o
   0   3  34       1009.81        962.40        22.74 o
   1   3  34        293.13        304.35         6.36 o
   2   3  34        864.15        864.38        12.60 o
   3   3  34        456.75        407.27         5.40 o
  -3   4  34        560.35        505.69        10.87 o
  -2   4  34        148.34        134.32         3.01 o
  -1   4  34        365.47        372.37         6.16 o
   0   4  34       1856.58       1787.06        24.92 o
   1   4  34        366.38        374.10         5.86 o
   2   4  34        147.98        130.78         3.12 o
   3   4  34        556.52        491.09         6.42 o
   4   4  34        483.64        452.59        11.02 o
  -4   5  34          8.15          8.72         2.18 o
  -3   5  34          1.10          5.40         2.01 o
  -2   5  34        609.78        574.39         5.70 o
  -1   5  34         18.22         25.18         2.30 o
   0   5  34       1500.50       1439.52        22.36 o
   1   5  34         17.73         19.04         2.51 o
   2   5  34        611.12        582.69         8.08 o
   3   5  34          0.86          4.33         3.17 o
   4   5  34          8.33          8.55         2.89 o
   5   5  34          0.65          1.19         2.81 o
  -5   6  34         20.55         17.76         2.06 o
  -4   6  34         25.19         25.43         3.30 o
  -3   6  34        128.61        110.65         3.25 o
  -2   6  34         81.02         77.86         3.54 o
  -1   6  34        118.35        120.45         3.43 o
   0   6  34         17.03         20.93         2.32 o
   1   6  34        118.74        113.70         4.86 o
   2   6  34         79.51         79.56         3.50 o
   3   6  34        129.58        101.89         5.79 o
   4   6  34         24.96         24.32         3.94 o
   5   6  34         21.14         27.12         3.13 o
  -4   7  34         22.28         18.21         1.61 o
  -3   7  34         26.05         27.70         2.58 o
  -2   7  34         26.51         33.18         1.96 o
  -1   7  34         22.92         27.74         3.18 o
   0   7  34         67.50         66.68         3.25 o
   1   7  34         23.66         26.67         2.84 o
   2   7  34         27.06         31.72         3.31 o
   3   7  34         26.59         22.64         8.25 o
   4   7  34         22.28         14.08         3.88 o
  -1   8  34          9.83         14.14         1.73 o
   0   8  34          4.08          7.34         1.74 o
   1   8  34          9.61         14.00         2.08 o
   0   1  35         76.33         95.25         3.36 o
   1   1  35         49.78         58.26         3.37 o
  -1   2  35        147.74        163.33         5.69 o
   0   2  35        155.83        173.47         5.61 o
   1   2  35        147.47        168.31         5.84 o
   2   2  35          8.31          7.76         2.33 o
  -2   3  35        349.13        331.96         6.22 o
  -1   3  35       1335.78       1272.05        13.22 o
   0   3  35       1234.30       1230.47        18.33 o
   1   3  35       1330.56       1305.21        31.41 o
   2   3  35        349.88        342.89         8.26 o
   3   3  35        395.40        428.93         6.55 o
  -3   4  35        121.68        102.94         3.29 o
  -2   4  35        582.01        540.98         5.81 o
  -1   4  35        168.47        171.92         3.67 o
   0   4  35          6.13          9.87         2.13 o
   1   4  35        171.14        176.04         3.89 o
   2   4  35        579.83        550.34         6.96 o
   3   4  35        122.74        109.16         3.18 o
   4   4  35         38.87         31.52         2.73 o
  -4   5  35         55.25         50.31         2.59 o
  -3   5  35         77.00         83.43         3.04 o
  -2   5  35        720.52        645.81         6.58 o
  -1   5  35        454.56        455.89         5.57 o
   0   5  35         62.10         76.45         4.95 o
   1   5  35        454.93        457.90         6.64 o
   2   5  35        720.42        639.72         9.58 o
   3   5  35         79.38         85.50         4.26 o
   4   5  35         55.28         51.08         3.11 o
   5   5  35          0.59          5.32         2.91 o
  -5   6  35         61.63         44.70         2.30 o
  -4   6  35          0.03          2.70         2.68 o
  -3   6  35        106.97        113.63         3.68 o
  -2   6  35         20.62         21.67         2.92 o
  -1   6  35         38.84         36.18         2.47 o
   0   6  35         42.58         59.14         3.16 o
   1   6  35         38.39         33.09         3.25 o
   2   6  35         20.86         23.25         2.89 o
   3   6  35        108.50        103.36         4.62 o
   4   6  35          0.03          6.37         3.54 o
   5   6  35         61.26         45.35         2.78 o
  -4   7  35          4.70          6.59         1.50 o
  -3   7  35        118.67         89.82         3.78 o
  -2   7  35        124.04        128.19         7.18 o
  -1   7  35         38.48         34.94         4.16 o
   0   7  35          0.61          2.70         2.37 o
   1   7  35         37.86         37.04         4.04 o
   2   7  35        124.96        126.91         6.05 o
   3   7  35        117.46         85.30        23.55 o
   4   7  35          4.70          6.17         1.53 o
  -1   8  35         81.74         70.92         3.04 o
   0   8  35          0.45          2.02         1.49 o
   1   8  35         81.17         63.65         3.09 o
   0   0  36        222.94        225.21         8.54 o
   0   1  36         74.48         55.20         2.88 o
   1   1  36       3493.15       3536.80        30.93 o
  -1   2  36        526.12        518.53        11.31 o
   0   2  36        238.47        228.11         5.99 o
   1   2  36        523.90        527.29        10.08 o
   2   2  36        777.27        762.38        13.49 o
  -2   3  36        104.30         99.23         4.03 o
  -1   3  36        236.50        237.60         5.07 o
   0   3  36        139.83        135.69         3.35 o
   1   3  36        239.08        244.66         5.31 o
   2   3  36        103.00         99.83         4.40 o
   3   3  36        933.75        866.92        11.71 o
  -3   4  36        205.47        175.27         4.45 o
  -2   4  36        594.24        611.15         5.46 o
  -1   4  36        102.58        107.54         3.01 o
   0   4  36       1257.53       1178.59        16.79 o
   1   4  36        101.15         99.85         2.97 o
   2   4  36        590.28        611.40         6.23 o
   3   4  36        205.89        177.47         4.62 o
   4   4  36          2.03          5.91         2.16 o
  -4   5  36         44.03         39.37         2.33 o
  -3   5  36         87.61        110.64         3.08 o
  -2   5  36         22.27         30.14         2.02 o
  -1   5  36        123.99        123.66         3.43 o
   0   5  36       1676.56       1615.38        23.37 o
   1   5  36        122.63        111.45         3.42 o
   2   5  36         21.05         20.08         3.75 o
   3   5  36         87.60        116.82         4.63 o
   4   5  36         43.24         42.18         2.98 o
   5   5  36        180.88        129.11         5.52 o
  -5   6  36         68.22         43.41         2.22 o
  -4   6  36         65.08         59.11         3.52 o
  -3   6  36         56.88         73.09         3.20 o
  -2   6  36        150.93        151.00         4.32 o
  -1   6  36         92.44        115.66         7.61 o
   0   6  36          3.43         10.38         2.65 o
   1   6  36         94.34        105.11         3.85 o
   2   6  36        149.36        136.08         4.29 o
   3   6  36         57.17         66.46         3.53 o
   4   6  36         64.77         55.16         4.32 o
   5   6  36         68.30         45.15         3.22 o
  -4   7  36         71.73         62.04         3.03 o
  -3   7  36        119.01         88.16         3.68 o
  -2   7  36         42.72         41.56         2.43 o
  -1   7  36        101.55        103.50         4.88 o
   0   7  36          0.54          4.02         2.06 o
   1   7  36        102.52        115.58         9.04 o
   2   7  36         42.58         41.29         2.94 o
   3   7  36        119.61        132.84         6.61 o
   4   7  36         72.00         41.55         7.81 o
  -1   8  36         14.79         19.66         1.82 o
   0   8  36          5.31         14.07         1.47 o
   1   8  36         13.80         16.19         1.84 o
   0   1  37        835.21        846.36        10.88 o
   1   1  37        969.28       1019.51        14.52 o
  -1   2  37        282.16        288.87         8.60 o
   0   2  37        122.31        118.29         4.72 o
   1   2  37        281.10        281.12         6.88 o
   2   2  37          6.22          4.04         2.34 o
  -2   3  37        244.47        226.73         5.60 o
  -1   3  37       1303.37       1294.43        17.06 o
   0   3  37         31.61         33.32         2.34 o
   1   3  37       1309.00       1331.88        19.56 o
   2   3  37        245.20        227.39         6.11 o
   3   3  37        152.88        150.83         4.10 o
  -3   4  37        234.06        200.11         3.88 o
  -2   4  37        217.45        218.69         3.89 o
  -1   4  37       1106.70       1083.48        13.39 o
   0   4  37        533.74        528.86         5.30 o
   1   4  37       1113.19       1090.22        14.41 o
   2   4  37        217.74        212.38         3.81 o
   3   4  37        235.22        205.15         4.68 o
   4   4  37        210.76        207.44         5.02 o
  -4   5  37          6.59         11.32         2.01 o
  -3   5  37         10.90         15.14         2.03 o
  -2   5  37        502.95        478.22         8.98 o
  -1   5  37         56.13         49.04         2.80 o
   0   5  37        541.52        504.58        10.47 o
   1   5  37         54.72         45.59         2.86 o
   2   5  37        502.71        472.26         8.08 o
   3   5  37         11.40         17.68         3.28 o
   4   5  37          6.92         14.59         2.57 o
   5   5  37         45.21         42.85         5.73 o
  -5   6  37          5.07          6.12         1.73 o
  -4   6  37         23.68         25.25         3.29 o
  -3   6  37         16.47         19.03         2.52 o
  -2   6  37        279.04        283.90         5.54 o
  -1   6  37          5.18         55.02        16.81 o
   0   6  37          1.00          5.80         2.58 o
   1   6  37          5.95          8.39         2.92 o
   2   6  37        281.18        266.60         6.07 o
   3   6  37         16.45         20.83         2.63 o
   4   6  37         23.71         22.54         2.87 o
   5   6  37          5.25          8.20         5.78 o
  -3   7  37         14.83         14.27         3.93 o
  -2   7  37         38.11         40.78         2.20 o
  -1   7  37         40.74         48.01         2.89 o
   0   7  37         15.68         18.77         2.52 o
   1   7  37         40.98         50.35         3.29 o
   2   7  37         37.75         39.44         2.78 o
   3   7  37         15.71         15.52         4.18 o
   0   8  37        506.65        503.50        10.46 o
   0   1  38        372.28        366.81         6.43 o
   1   1  38         71.89         63.76         3.97 o
  -1   2  38        344.45        341.00         6.96 o
   0   2  38         23.48         31.63         3.42 o
   1   2  38        343.10        341.74         6.73 o
   2   2  38          2.94          3.89         2.33 o
  -2   3  38        410.57        383.14         6.43 o
  -1   3  38        240.30        249.40         5.08 o
   0   3  38        342.36        313.24         5.75 o
   1   3  38        236.66        252.95         6.64 o
   2   3  38        413.19        401.22         8.91 o
   3   3  38        420.11        417.81         5.10 o
  -3   4  38        820.58        818.92        11.13 o
  -2   4  38        148.62        155.87         4.39 o
  -1   4  38        185.51        193.56         5.74 o
   0   4  38        483.34        468.91         4.85 o
   1   4  38        186.69        191.28         3.31 o
   2   4  38        148.61        146.33         3.13 o
   3   4  38        817.25        805.45        10.41 o
   4   4  38        152.66        159.01         4.60 o
  -4   5  38         45.76         45.09         2.52 o
  -3   5  38        125.45        117.73         3.15 o
  -2   5  38        184.04        183.95         8.61 o
  -1   5  38        173.22        191.34         5.08 o
   0   5  38         39.75         42.97         3.25 o
   1   5  38        172.85        186.78         4.24 o
   2   5  38        185.29        192.11         6.07 o
   3   5  38        125.94        122.86         4.65 o
   4   5  38         46.03         43.30         2.71 o
   5   5  38         73.65         68.64         4.85 o
  -5   6  38         29.81         30.73         4.33 o
  -4   6  38         30.58         27.28         2.82 o
  -3   6  38         42.43         34.28         2.66 o
  -2   6  38         23.60         30.92         3.24 o
  -1   6  38         38.56         40.22         2.42 o
   0   6  38         90.91         84.46         3.57 o
   1   6  38         38.52         36.92         3.77 o
   2   6  38         23.93         26.10         2.43 o
   3   6  38         43.07         34.86         2.63 o
   4   6  38         30.20         28.10         2.92 o
   5   6  38         29.68         29.64         5.81 o
  -3   7  38         42.92         27.82         2.54 o
  -2   7  38        101.99        114.11         3.51 o
  -1   7  38         53.50         52.36         2.91 o
   0   7  38         63.96         52.78         2.88 o
   1   7  38         52.71         57.62         3.32 o
   2   7  38        101.62        103.90         4.12 o
   3   7  38         43.78         44.13         4.53 o
   0   1  39       1075.15       1048.58        12.48 o
   1   1  39          5.21         10.91         2.78 o
  -1   2  39        575.11        593.74         9.89 o
   0   2  39        318.52        350.67         8.93 o
   1   2  39        576.25        621.44        12.22 o
   2   2  39          1.04          8.72         2.39 o
  -2   3  39         38.24         35.61         2.23 o
  -1   3  39        654.65        625.33        10.93 o
   0   3  39        344.77        364.27         8.36 o
   1   3  39        652.05        630.85        15.92 o
   2   3  39         39.02         33.18         2.41 o
   3   3  39        288.87        246.90         7.02 o
  -3   4  39        142.15        132.73         3.34 o
  -2   4  39        659.16        648.26         7.55 o
  -1   4  39        173.31        173.77         3.95 o
   0   4  39        761.86        708.42         8.71 o
   1   4  39        173.62        168.28         4.08 o
   2   4  39        658.84        619.58        12.04 o
   3   4  39        143.30        129.48         3.98 o
   4   4  39         92.73         78.46         3.55 o
  -4   5  39         72.26         69.99         2.94 o
  -3   5  39          1.09          1.65         2.02 o
  -2   5  39        509.50        469.47         7.23 o
  -1   5  39        235.57        242.45         4.86 o
   0   5  39         57.44         71.46         3.57 o
   1   5  39        234.75        246.09         4.45 o
   2   5  39        506.21        444.50         7.83 o
   3   5  39          0.99          5.48         3.47 o
   4   5  39         72.21         64.92         3.62 o
   5   5  39          7.32         18.79         2.86 o
  -5   6  39         60.60         49.68         2.04 o
  -4   6  39         82.92         81.19         3.98 o
  -3   6  39         12.49         16.00         2.67 o
  -2   6  39        121.41        115.78         5.22 o
  -1   6  39         38.05         50.59         2.52 o
   0   6  39         40.81         42.20         2.81 o
   1   6  39         38.25         48.67         5.65 o
   2   6  39        123.89        112.83         4.30 o
   3   6  39         12.54         19.02         2.46 o
   4   6  39         82.19         77.97         3.55 o
   5   6  39         60.15         45.23        11.93 o
  -3   7  39         69.24         54.26        14.08 o
  -2   7  39         39.16         33.33         2.48 o
  -1   7  39        198.00        209.57         4.33 o
   0   7  39        183.58        201.50         5.67 o
   1   7  39        196.76        213.96         4.41 o
   2   7  39         39.74         33.16         2.68 o
   3   7  39         68.89         64.76         5.27 o
   0   0  40       1717.16       1742.85        57.05 o
   0   1  40        581.71        585.10         9.10 o
   1   1  40        729.89        782.18        11.34 o
  -1   2  40        353.48        338.67         7.09 o
   0   2  40          1.35          2.34         2.40 o
   1   2  40        349.18        335.81         8.12 o
   2   2  40        336.02        336.32         6.34 o
  -2   3  40        412.96        404.36         6.12 o
  -1   3  40         47.80         55.72         3.52 o
   0   3  40       1476.40       1482.64        22.76 o
   1   3  40         48.65         57.69         3.31 o
   2   3  40        416.12        409.58         6.81 o
   3   3  40          1.42          4.07         1.78 o
  -3   4  40        223.97        229.70         4.17 o
  -2   4  40        324.97        326.10         4.98 o
  -1   4  40         79.72         87.66         3.59 o
   0   4  40        203.91        202.68         4.30 o
   1   4  40         77.14         81.76         2.58 o
   2   4  40        325.74        317.43         4.49 o
   3   4  40        223.85        219.56         6.22 o
   4   4  40        187.64        199.45         8.46 o
  -4   5  40         55.23         50.78         2.70 o
  -3   5  40         56.04         64.93         3.01 o
  -2   5  40        261.30        269.84         3.91 o
  -1   5  40         88.56         93.32         4.89 o
   0   5  40       1305.82       1272.74        16.67 o
   1   5  40         86.16         90.27         3.66 o
   2   5  40        258.49        265.02         6.02 o
   3   5  40         55.29         61.22         4.34 o
   4   5  40         57.08         49.74         2.88 o
   5   5  40        365.25        330.96         7.91 o
  -5   6  40         94.60         56.63         3.45 o
  -4   6  40          2.34          4.48         3.02 o
  -3   6  40         75.77         77.90         3.98 o
  -2   6  40         59.21         66.51         3.82 o
  -1   6  40         19.00         32.91         2.81 o
   0   6  40          0.55          0.73         2.32 o
   1   6  40         19.09         25.39         3.45 o
   2   6  40         60.19         67.13         3.08 o
   3   6  40         77.14         83.73         3.09 o
   4   6  40          2.49          5.69         2.43 o
   5   6  40         94.53         49.85         4.06 o
  -3   7  40        155.64        142.11        22.48 o
  -2   7  40        176.63        177.09         6.25 o
  -1   7  40         19.74         28.18         2.51 o
   0   7  40          4.59          8.85         2.48 o
   1   7  40         19.30         26.21         2.34 o
   2   7  40        176.07        155.38         4.61 o
   3   7  40        155.98        138.04         6.42 o
   0   1  41         30.31         35.29         3.24 o
   1   1  41        963.18        992.01        17.54 o
  -1   2  41        279.29        297.82         7.93 o
   0   2  41         76.39         72.63         3.79 o
   1   2  41        279.69        300.13         6.81 o
   2   2  41          5.66          9.74         2.53 o
  -2   3  41        378.91        382.92         7.31 o
  -1   3  41       1095.77       1095.12        10.21 o
   0   3  41       2264.63       2131.13        40.65 o
   1   3  41       1098.84       1126.71        28.40 o
   2   3  41        372.90        372.08         5.19 o
   3   3  41          0.16          5.63         1.84 o
  -3   4  41         42.57         55.96         2.68 o
  -2   4  41        316.69        319.73         4.59 o
  -1   4  41       1423.50       1392.01        17.07 o
   0   4  41         82.36         72.57         3.39 o
   1   4  41       1420.25       1425.46        21.36 o
   2   4  41        317.87        313.81         4.68 o
   3   4  41         43.41         57.05         3.70 o
   4   4  41        565.95        478.25         7.22 o
  -4   5  41         57.28         50.09         2.67 o
  -3   5  41         77.35         66.16         4.01 o
  -2   5  41        174.76        175.93         3.45 o
  -1   5  41        248.30        290.88         9.06 o
   0   5  41        133.40        170.98         5.81 o
   1   5  41        248.86        260.85         4.55 o
   2   5  41        172.49        175.23         7.11 o
   3   5  41         77.22         63.21         4.37 o
   4   5  41         58.49         53.40         2.64 o
   5   5  41         10.97         18.08         2.57 o
  -4   6  41         71.07         63.34         3.87 o
  -3   6  41         59.40         60.09         4.91 o
  -2   6  41        174.02        159.42         4.13 o
  -1   6  41        162.06        168.52         3.68 o
   0   6  41         27.21         31.81         2.65 o
   1   6  41        162.44        168.30         5.51 o
   2   6  41        173.99        157.58         7.88 o
   3   6  41         60.72         59.47         3.86 o
   4   6  41         70.44         59.68         7.04 o
  -3   7  41         36.24         35.65        12.23 o
  -2   7  41        108.85         93.86         5.20 o
  -1   7  41        140.24        138.08         4.11 o
   0   7  41         61.64         72.48         3.27 o
   1   7  41        140.33        131.52         3.34 o
   2   7  41        110.74        102.04         6.42 o
   3   7  41         36.38         27.46         4.06 o
   0   1  42          3.11          7.20         2.68 o
   1   1  42        167.15        143.70         5.22 o
  -1   2  42        643.51        670.64         9.99 o
   0   2  42        606.94        574.01         9.66 o
   1   2  42        645.51        668.55        15.92 o
   2   2  42        360.23        381.60         8.15 o
  -2   3  42        171.06        167.71         4.43 o
  -1   3  42        717.28        690.83         8.27 o
   0   3  42        573.26        544.56        13.59 o
   1   3  42        721.97        682.62        11.94 o
   2   3  42        168.27        168.53         3.45 o
   3   3  42        666.21        628.11         7.64 o
  -3   4  42        410.38        396.29         5.64 o
  -2   4  42         66.71         68.91         2.44 o
  -1   4  42       1907.74       1808.64        20.20 o
   0   4  42        230.10        233.83         3.59 o
   1   4  42       1908.62       1830.12        20.17 o
   2   4  42         66.57         73.53         2.68 o
   3   4  42        407.27        405.58         7.56 o
   4   4  42         51.29         59.20         3.40 o
  -4   5  42        114.82        112.65         3.56 o
  -3   5  42         39.08         51.17         2.55 o
  -2   5  42          2.47          7.73         2.34 o
  -1   5  42        146.70        146.29         5.59 o
   0   5  42         24.12         22.75         3.11 o
   1   5  42        147.83        144.58         3.61 o
   2   5  42          2.38          8.45         2.51 o
   3   5  42         39.29         56.40         4.77 o
   4   5  42        114.53        104.79         3.39 o
   5   5  42          1.17          3.38         2.29 o
  -4   6  42         47.58         29.88         4.33 o
  -3   6  42         20.32         20.90         2.97 o
  -2   6  42          5.02          7.56         2.26 o
  -1   6  42        184.17        203.12         3.96 o
   0   6  42          1.03          1.94         2.48 o
   1   6  42        183.90        196.03         8.22 o
   2   6  42          5.59          8.06         2.84 o
   3   6  42         19.70         18.41         2.58 o
   4   6  42         47.98         33.69         3.29 o
  -3   7  42        156.79        129.04         4.74 o
  -2   7  42         17.55         13.42         2.34 o
  -1   7  42         18.76         14.65         2.19 o
   0   7  42         24.52         47.98         2.62 o
   1   7  42         18.50         17.56         1.84 o
   2   7  42         16.94         17.34         2.54 o
   3   7  42        156.13        124.60         5.65 o
   0   1  43        453.82        462.44         9.06 o
   1   1  43          0.69          1.91         3.03 o
  -1   2  43        616.68        617.23        12.16 o
   0   2  43        170.67        183.03         5.24 o
   1   2  43        611.73        611.76        10.08 o
   2   2  43         31.81         34.62         2.03 o
  -2   3  43        185.42        195.55         4.24 o
  -1   3  43       1140.27       1098.19         8.35 o
   0   3  43        833.23        821.06        10.76 o
   1   3  43       1136.01       1103.99        13.93 o
   2   3  43        185.15        191.40         3.22 o
   3   3  43         34.95         43.05         2.44 o
  -3   4  43          1.47          3.68         2.25 o
  -2   4  43         30.13         27.68         2.10 o
  -1   4  43        101.44        111.09         4.57 o
   0   4  43        756.70        728.76         7.38 o
   1   4  43        102.83        115.08         3.81 o
   2   4  43         31.39         28.96         2.31 o
   3   4  43          1.55          6.38         2.66 o
   4   4  43        103.36        113.12         3.93 o
  -4   5  43         16.19         14.99         2.38 o
  -3   5  43        164.76        161.02         3.36 o
  -2   5  43        215.34        203.93         4.11 o
  -1   5  43         27.55         39.68         4.06 o
   0   5  43          0.01          4.65         2.94 o
   1   5  43         27.40         39.83         2.64 o
   2   5  43        214.13        204.69         4.41 o
   3   5  43        164.79        154.04         5.27 o
   4   5  43         15.82         19.68         2.56 o
   5   5  43          0.89          5.28         2.01 o
  -4   6  43         37.17         37.05         3.35 o
  -3   6  43         27.82         37.82         3.20 o
  -2   6  43         44.94         47.23         2.67 o
  -1   6  43         33.82         33.73         2.47 o
   0   6  43          0.29          1.88         2.45 o
   1   6  43         34.04         33.41         3.54 o
   2   6  43         44.11         41.28         4.77 o
   3   6  43         28.07         34.36         2.73 o
   4   6  43         37.30         37.76         4.18 o
  -3   7  43          3.65          4.78         2.10 o
  -2   7  43         11.07         15.79         1.89 o
  -1   7  43        105.43        100.40         3.13 o
   0   7  43        200.42        209.94         8.19 o
   1   7  43        104.85        100.68         4.27 o
   2   7  43         11.53         16.42         2.83 o
   3   7  43          3.55          4.50         3.13 o
   0   0  44       3631.03       3786.99        81.06 o
   0   1  44       1045.63       1089.16        15.31 o
   1   1  44         14.24         14.58         3.39 o
  -1   2  44       1079.21       1050.11        13.22 o
   0   2  44        109.16        112.31         4.40 o
   1   2  44       1075.33       1059.77        24.81 o
   2   2  44        143.15        126.63         2.86 o
  -2   3  44         71.91         73.93         2.64 o
  -1   3  44        270.47        260.79         3.46 o
   0   3  44        796.63        777.29         8.91 o
   1   3  44        272.03        270.75         5.30 o
   2   3  44         71.54         74.55         2.38 o
   3   3  44       1592.45       1447.49        20.46 o
  -3   4  44         74.91         63.50         2.65 o
  -2   4  44        119.79         95.03         2.70 o
  -1   4  44        355.18        337.52         5.00 o
   0   4  44       1040.73       1008.83        11.84 o
   1   4  44        355.27        338.39         4.63 o
   2   4  44        122.27         98.22         3.05 o
   3   4  44         76.73         69.78         3.13 o
   4   4  44        142.00        154.77         3.97 o
  -4   5  44        162.94        167.06         5.17 o
  -3   5  44         85.04         79.20         2.83 o
  -2   5  44        122.50        120.73         3.65 o
  -1   5  44        469.84        474.29        12.06 o
   0   5  44        328.90        346.99         6.31 o
   1   5  44        467.86        481.22         6.14 o
   2   5  44        125.31        126.84         3.47 o
   3   5  44         84.53         79.20         6.98 o
   4   5  44        164.66        170.70         4.54 o
   5   5  44         63.25         49.77         2.91 o
  -4   6  44          5.91          6.71         1.90 o
  -3   6  44        138.56        128.67         4.53 o
  -2   6  44        164.09        186.51         8.32 o
  -1   6  44          1.32          4.11         2.12 o
   0   6  44        139.74        131.46         3.87 o
   1   6  44          1.13          4.45         2.42 o
   2   6  44        164.00        172.51         5.01 o
   3   6  44        136.87        131.19         4.45 o
   4   6  44          5.77          5.08         2.57 o
  -2   7  44         75.62         70.73         2.64 o
  -1   7  44         29.17         34.44         2.31 o
   0   7  44          1.88          8.78         2.24 o
   1   7  44         30.00         34.38         1.75 o
   2   7  44         75.10         63.45         4.90 o
   0   1  45          1.55          3.38         2.87 o
   1   1  45        135.60        148.57         6.03 o
  -1   2  45        303.95        308.25         7.35 o
   0   2  45          0.86          3.44         3.08 o
   1   2  45        305.05        314.53         7.24 o
   2   2  45        240.45        208.48         3.29 o
  -2   3  45          7.28          5.63         2.03 o
  -1   3  45        567.63        558.25         5.51 o
   0   3  45        234.39        224.29         3.10 o
   1   3  45        574.82        573.03         9.67 o
   2   3  45          7.55          5.07         1.79 o
   3   3  45        280.32        313.54         7.90 o
  -3   4  45         66.05         59.83         2.64 o
  -2   4  45         57.59         43.89         2.28 o
  -1   4  45        145.16        139.38         3.64 o
   0   4  45        340.79        297.41         4.65 o
   1   4  45        143.56        137.35         3.33 o
   2   4  45         57.99         42.53         2.52 o
   3   4  45         64.51         59.77         3.00 o
   4   4  45         44.93         46.76         2.97 o
  -4   5  45         69.18         69.86         2.96 o
  -3   5  45        127.03        112.51         3.11 o
  -2   5  45         38.44         35.05         2.77 o
  -1   5  45        160.93        175.15         5.14 o
   0   5  45          0.08          6.08         2.86 o
   1   5  45        159.39        177.75         3.85 o
   2   5  45         39.30         37.43         2.58 o
   3   5  45        125.89        114.20        15.58 o
   4   5  45         70.52         72.07         3.36 o
   5   5  45          6.56          7.20         1.86 o
  -4   6  45         24.76         17.66         1.62 o
  -3   6  45         62.31         58.65         4.16 o
  -2   6  45         79.86         80.88         3.14 o
  -1   6  45          0.65          4.82         2.11 o
   0   6  45         14.19         22.98         2.65 o
   1   6  45          0.51          2.96         2.12 o
   2   6  45         79.58         72.71         3.74 o
   3   6  45         62.21         52.62         2.53 o
   4   6  45         24.83         18.38         2.26 o
  -2   7  45         54.27         46.22         2.19 o
  -1   7  45         23.33         32.01         2.71 o
   0   7  45        340.35        360.79         9.56 o
   1   7  45         23.49         33.11         2.00 o
   2   7  45         54.58         44.06         2.84 o
   0   1  46         13.72         15.33         3.52 o
   1   1  46         34.72         33.33         4.36 o
  -1   2  46        425.50        402.41         5.30 o
   0   2  46        374.38        387.20         8.51 o
   1   2  46        431.67        407.24         7.21 o
   2   2  46       1178.73       1187.72        17.64 o
  -2   3  46        216.98        222.31         3.80 o
  -1   3  46         44.57         51.57         2.70 o
   0   3  46       3090.91       2993.31        26.41 o
   1   3  46         45.22         51.49         2.13 o
   2   3  46        216.63        222.03         3.44 o
   3   3  46         16.61         17.25         2.14 o
  -3   4  46        143.97        134.40         3.26 o
  -2   4  46        150.46        135.04         3.00 o
  -1   4  46        376.11        338.38         5.24 o
   0   4  46        707.33        700.74         7.72 o
   1   4  46        377.76        331.15         5.15 o
   2   4  46        150.82        138.83         3.37 o
   3   4  46        143.44        122.79         3.42 o
   4   4  46         32.67         27.45         2.68 o
  -4   5  46          2.24          4.19         2.39 o
  -3   5  46         91.41        109.49         2.86 o
  -2   5  46         28.02         39.09         2.81 o
  -1   5  46         22.13         30.34         3.38 o
   0   5  46         11.36         11.85         2.89 o
   1   5  46         21.34         33.57         2.52 o
   2   5  46         28.05         39.73         2.60 o
   3   5  46         91.39        109.34         4.12 o
   4   5  46          2.17          3.84         2.80 o
   5   5  46        164.23        128.65         3.79 o
  -4   6  46          5.31          6.01         1.39 o
  -3   6  46         12.61         19.36         2.83 o
  -2   6  46         32.32         38.16         2.59 o
  -1   6  46         91.87         92.11         3.06 o
   0   6  46          0.25          0.85         2.35 o
   1   6  46         93.26         93.37         3.03 o
   2   6  46         32.45         33.65         2.47 o
   3   6  46         12.26         18.10         2.32 o
   4   6  46          5.52          5.05         1.94 o
  -2   7  46         79.90         75.27         3.56 o
  -1   7  46         62.81         63.83         2.51 o
   0   7  46         64.78         97.05         3.70 o
   1   7  46         62.56         60.07         3.04 o
   2   7  46         79.36         65.40         6.71 o
   0   1  47         59.50         62.49         4.80 o
   1   1  47        656.40        688.77        13.98 o
  -1   2  47       1122.50       1057.19        12.13 o
   0   2  47        407.13        384.02         4.60 o
   1   2  47       1114.33       1055.20        16.37 o
   2   2  47          3.21          6.86         1.74 o
  -2   3  47        568.00        547.02         7.76 o
  -1   3  47        743.94        726.42         7.40 o
   0   3  47        238.22        281.57         3.48 o
   1   3  47        741.87        746.34        12.12 o
   2   3  47        567.85        551.94         5.86 o
   3   3  47        279.72        264.36         4.14 o
  -3   4  47         74.62         62.02         2.48 o
  -2   4  47         77.77         78.91         2.57 o
  -1   4  47         45.04         38.74         2.54 o
   0   4  47        441.20        438.92         5.91 o
   1   4  47         43.54         35.17         2.44 o
   2   4  47         79.54         81.61         2.89 o
   3   4  47         74.85         57.09         3.00 o
   4   4  47         89.82         79.58         3.34 o
  -4   5  47         22.22         21.05         2.55 o
  -3   5  47        141.59        141.56         3.08 o
  -2   5  47        189.47        207.42         4.01 o
  -1   5  47        182.84        192.01         5.30 o
   0   5  47         73.96         84.19         3.73 o
   1   5  47        183.57        193.39         3.91 o
   2   5  47        190.58        209.02         4.39 o
   3   5  47        142.57        139.05         6.07 o
   4   5  47         22.22         17.94         3.02 o
   5   5  47         32.94         35.61         3.52 o
  -4   6  47         30.61         28.58         2.56 o
  -3   6  47        175.31        167.89         4.31 o
  -2   6  47        120.99        123.09         3.12 o
  -1   6  47        140.95        140.75         3.73 o
   0   6  47         48.02         30.19         2.43 o
   1   6  47        139.55        136.72         3.34 o
   2   6  47        118.91        106.86         3.34 o
   3   6  47        176.08        154.93         4.62 o
   4   6  47         30.15         20.11         3.27 o
  -2   7  47         82.63         70.92         3.18 o
  -1   7  47         41.51         42.71         2.50 o
   0   7  47         24.23         36.26         1.70 o
   1   7  47         41.94         44.53         3.23 o
   2   7  47         83.35         68.16         2.81 o
   0   0  48        782.70        799.26        25.55 o
   0   1  48        168.80        186.95         7.00 o
   1   1  48        175.59        178.27         4.60 o
  -1   2  48        176.84        175.66         3.27 o
   0   2  48         11.71         12.75         1.76 o
   1   2  48        179.51        175.20         3.19 o
   2   2  48        174.87        171.95         3.52 o
  -2   3  48        412.18        393.56         6.42 o
  -1   3  48         94.56         99.98         3.02 o
   0   3  48          4.00         21.89         1.82 o
   1   3  48         93.89         94.44         2.44 o
   2   3  48        416.87        396.33         5.37 o
   3   3  48        276.37        269.72         4.16 o
  -3   4  48         23.03         18.50         2.07 o
  -2   4  48         97.20         95.88         2.67 o
  -1   4  48        181.32        183.52         3.79 o
   0   4  48        916.17        872.09         8.85 o
   1   4  48        182.04        182.80         3.47 o
   2   4  48         99.96         99.16         2.89 o
   3   4  48         23.28         20.36         2.95 o
   4   4  48        223.50        209.25         4.50 o
  -4   5  48         14.06         16.21         2.39 o
  -3   5  48        366.92        353.82         6.75 o
  -2   5  48         65.87         64.88         3.05 o
  -1   5  48        662.90        689.84         8.89 o
   0   5  48         86.07         91.17         3.77 o
   1   5  48        664.23        683.73         7.37 o
   2   5  48         67.42         68.38         2.94 o
   3   5  48        364.78        346.08         5.81 o
   4   5  48         14.00         14.34         2.90 o
   5   5  48         42.63         35.27         3.31 o
  -4   6  48         89.41         52.28        28.08 o
  -3   6  48         13.92         11.98         3.20 o
  -2   6  48         21.82         27.44         2.13 o
  -1   6  48         42.79         47.11         2.71 o
   0   6  48         74.61         85.81         3.26 o
   1   6  48         43.17         45.58         2.32 o
   2   6  48         20.89         20.70         2.00 o
   3   6  48         13.38         10.47         2.32 o
   4   6  48         86.95         58.86        11.64 o
  -1   7  48        209.17        220.63         4.38 o
   0   7  48          6.22          8.69         1.40 o
   1   7  48        212.13        212.80        13.56 o
   0   1  49          8.13          8.48         1.89 o
   1   1  49        223.86        210.69         3.62 o
  -1   2  49        136.66        131.58         2.83 o
   0   2  49         30.09         30.93         1.98 o
   1   2  49        136.74        128.52         2.73 o
   2   2  49        717.08        663.64         9.48 o
  -2   3  49        163.70        162.83         6.32 o
  -1   3  49        216.20        188.55         3.54 o
   0   3  49       2635.64       2551.16        21.25 o
   1   3  49        218.50        191.13         2.99 o
   2   3  49        163.78        172.32         4.10 o
   3   3  49        418.13        449.17         8.60 o
  -3   4  49          9.11          8.90         2.09 o
  -2   4  49          4.78         10.16         1.92 o
  -1   4  49        172.76        175.82         3.71 o
   0   4  49         34.07         49.26         2.75 o
   1   4  49        172.71        177.28         3.69 o
   2   4  49          4.90         10.26         2.20 o
   3   4  49          8.54          9.42         2.78 o
   4   4  49        175.21        145.71         3.85 o
  -4   5  49         67.78         59.34         2.56 o
  -3   5  49          8.82         10.46         1.99 o
  -2   5  49        431.58        455.00         6.75 o
  -1   5  49         77.78         75.25         3.44 o
   0   5  49        114.28        129.07         4.09 o
   1   5  49         79.53         75.16         2.63 o
   2   5  49        432.89        454.00         5.78 o
   3   5  49          8.48          7.17         2.48 o
   4   5  49         68.44         59.11         3.47 o
   5   5  49          7.26         11.07         2.54 o
  -3   6  49         40.25         39.89         3.37 o
  -2   6  49        162.98        161.08         4.08 o
  -1   6  49         12.62         22.12         2.36 o
   0   6  49        548.79        606.39         6.92 o
   1   6  49         12.83         21.27         2.04 o
   2   6  49        163.96        139.69         9.16 o
   3   6  49         39.97         32.48         2.46 o
  -1   7  49        134.86        142.60         3.71 o
   0   7  49        262.46        258.78        11.85 o
   1   7  49        134.78        136.59         4.23 o
   0   1  50        387.32        363.30         5.11 o
   1   1  50        224.25        214.71         3.71 o
  -1   2  50         15.49         15.81         1.89 o
   0   2  50        469.99        455.51         5.12 o
   1   2  50         14.28         15.51         1.76 o
   2   2  50        445.75        462.87         5.70 o
  -2   3  50        487.49        506.04         7.07 o
  -1   3  50        510.62        490.53         5.19 o
   0   3  50         20.28         24.23         1.92 o
   1   3  50        508.15        484.15         4.89 o
   2   3  50        489.66        519.73         6.79 o
   3   3  50         78.03         77.86         2.89 o
  -3   4  50         86.17         81.90         2.78 o
  -2   4  50         24.42         25.84         2.06 o
  -1   4  50        124.34        126.83         3.31 o
   0   4  50        285.08        263.23         4.53 o
   1   4  50        125.98        127.91         3.14 o
   2   4  50         24.68         23.81         2.33 o
   3   4  50         86.37         82.21         3.66 o
   4   4  50          7.59          3.90         2.51 o
  -4   5  50         28.08         26.27         2.15 o
  -3   5  50          4.42          3.92         2.14 o
  -2   5  50         58.31         65.83         3.36 o
  -1   5  50         94.90         98.01         3.61 o
   0   5  50          2.12          7.61         2.72 o
   1   5  50         96.85         99.81         2.67 o
   2   5  50         58.44         58.95         2.66 o
   3   5  50          4.36          3.78         2.34 o
   4   5  50         28.48         23.47         3.39 o
   5   5  50        124.68         81.78         4.92 o
  -3   6  50         37.35         34.51         3.13 o
  -2   6  50         60.27         68.54         3.03 o
  -1   6  50          1.47          4.36         2.15 o
   0   6  50          0.00          6.26         2.11 o
   1   6  50          1.44          3.20         1.90 o
   2   6  50         60.04         55.68         4.67 o
   3   6  50         38.15         31.62         2.30 o
  -1   7  50         19.56         28.12         1.94 o
   0   7  50         12.79         10.92         1.19 o
   1   7  50         19.80         27.25         2.50 o
   0   1  51        313.76        311.94         4.44 o
   1   1  51        307.63        288.53         4.30 o
  -1   2  51        741.75        742.08         7.73 o
   0   2  51          2.02          6.93         1.78 o
   1   2  51        749.12        747.65         7.60 o
   2   2  51        420.71        403.01         4.94 o
  -2   3  51         38.67         39.10         2.74 o
  -1   3  51         35.57         41.83         3.23 o
   0   3  51          0.87          4.47         1.79 o
   1   3  51         34.60         38.83         2.17 o
   2   3  51         39.34         45.25         3.06 o
   3   3  51          3.89          3.19         2.31 o
  -3   4  51         53.87         59.16         2.67 o
  -2   4  51        139.17        129.57         2.89 o
  -1   4  51        491.81        514.07         5.68 o
   0   4  51         69.00         70.14         2.91 o
   1   4  51        494.76        521.87         6.78 o
   2   4  51        141.81        129.81         3.28 o
   3   4  51         54.13         57.76         3.35 o
   4   4  51         21.51         21.43         2.55 o
  -4   5  51         58.60         52.39         2.60 o
  -3   5  51         42.17         41.21         2.52 o
  -2   5  51         77.29         75.82         3.41 o
  -1   5  51        159.90        170.76         4.28 o
   0   5  51          1.32         -0.33         2.61 o
   1   5  51        158.20        162.32         3.08 o
   2   5  51         76.94         72.15         2.74 o
   3   5  51         42.00         39.34         2.70 o
   4   5  51         58.61         52.06         2.72 o
  -3   6  51         28.97         26.63         2.33 o
  -2   6  51        134.26        143.33         3.71 o
  -1   6  51         75.13         85.97         3.28 o
   0   6  51        216.02        277.51         4.04 o
   1   6  51         74.41         80.00         3.18 o
   2   6  51        134.15        137.12         4.18 o
   3   6  51         29.53         25.43         4.77 o
   0   0  52          0.74          2.53         3.22 o
   0   1  52        111.37        110.36         2.75 o
   1   1  52        126.65        133.34         3.16 o
  -1   2  52        763.13        780.35         8.75 o
   0   2  52         11.78         12.48         1.86 o
   1   2  52        757.40        768.22         9.04 o
   2   2  52         83.04         80.37         3.08 o
  -2   3  52        400.38        424.83         6.06 o
  -1   3  52         61.86         68.49         2.50 o
   0   3  52         84.79         92.33         2.60 o
   1   3  52         59.75         66.14         2.54 o
   2   3  52        397.06        422.61         6.28 o
   3   3  52         45.23         53.90         2.83 o
  -3   4  52         50.32         47.02         2.49 o
  -2   4  52         84.63         84.13         2.51 o
  -1   4  52        653.98        656.00         6.89 o
   0   4  52        137.02        134.64         3.46 o
   1   4  52        654.70        651.96         8.71 o
   2   4  52         84.94         85.48         2.86 o
   3   4  52         50.69         45.64         3.15 o
   4   4  52          2.39          1.34         2.16 o
  -4   5  52        126.03        116.50         4.24 o
  -3   5  52          6.49          8.29         2.06 o
  -2   5  52         75.96         81.35         3.04 o
  -1   5  52          8.66         15.88         2.58 o
   0   5  52         14.82         15.35         2.41 o
   1   5  52          8.49         14.84         1.90 o
   2   5  52         76.52         77.18         2.93 o
   3   5  52          6.44          8.05         2.31 o
   4   5  52        126.99        120.52         3.33 o
  -3   6  52        109.59         91.56         3.02 o
  -2   6  52         19.35         27.31         2.66 o
  -1   6  52        230.34        249.68         5.66 o
   0   6  52          0.14          6.33         2.02 o
   1   6  52        231.61        240.21         5.08 o
   2   6  52         19.96         22.97         2.10 o
   3   6  52        110.50         74.31        19.34 o
   0   1  53         14.51         15.32         1.91 o
   1   1  53          2.28          1.58         1.87 o
  -1   2  53          8.58          9.97         1.99 o
   0   2  53        153.20        143.20         3.02 o
   1   2  53          8.76          8.20         1.79 o
   2   2  53         54.54         60.58         2.80 o
  -2   3  53        338.80        329.92         6.25 o
  -1   3  53        158.56        157.97         3.40 o
   0   3  53        632.83        598.43         5.79 o
   1   3  53        158.05        164.71         3.29 o
   2   3  53        335.39        344.39         5.74 o
   3   3  53         42.04         33.77         2.59 o
  -3   4  53         17.80         18.61         2.70 o
  -2   4  53         10.12         16.02         1.92 o
  -1   4  53         87.96         95.40         2.95 o
   0   4  53         73.96         66.76         2.65 o
   1   4  53         86.20         93.92         2.79 o
   2   4  53          9.83         15.11         2.17 o
   3   4  53         17.42         13.82         2.72 o
   4   4  53          0.52          0.08         2.06 o
  -4   5  53         62.08         52.43         2.23 o
  -3   5  53        154.37        141.81         3.40 o
  -2   5  53         47.08         47.59         2.70 o
  -1   5  53        145.92        156.10         3.47 o
   0   5  53          6.16         10.61         2.16 o
   1   5  53        147.90        151.57         3.10 o
   2   5  53         46.59         46.41         2.54 o
   3   5  53        154.00        135.07         3.52 o
   4   5  53         62.34         57.94         3.30 o
  -3   6  53         45.99         37.62         1.91 o
  -2   6  53         21.71         20.83         2.45 o
  -1   6  53         63.04         74.94         2.93 o
   0   6  53        332.92        357.74         5.32 o
   1   6  53         62.87         68.86         2.75 o
   2   6  53         21.34         20.31         1.98 o
   3   6  53         45.94         33.05         2.30 o
   0   1  54        387.64        371.99         4.99 o
   1   1  54         29.23         25.94         2.19 o
  -1   2  54        264.92        270.76         4.38 o
   0   2  54         13.79         13.79         1.95 o
   1   2  54        265.81        271.99         6.22 o
   2   2  54       1212.19       1198.25        11.89 o
  -2   3  54         19.24         26.61         2.81 o
  -1   3  54        522.46        502.28         5.75 o
   0   3  54         49.38         51.73         2.44 o
   1   3  54        525.03        510.46         6.17 o
   2   3  54         18.54         24.96         2.63 o
   3   3  54          9.92         11.14         2.28 o
  -3   4  54         25.82         34.81         2.84 o
  -2   4  54         60.13         59.70         2.40 o
  -1   4  54         74.41         82.44         2.79 o
   0   4  54        287.70        270.87         4.27 o
   1   4  54         73.66         80.72         2.62 o
   2   4  54         60.08         57.52         2.52 o
   3   4  54         24.81         31.11         2.86 o
   4   4  54          1.83          2.83         2.04 o
  -4   5  54         55.32         43.99         2.21 o
  -3   5  54         83.38         82.36         3.64 o
  -2   5  54          8.27         10.11         2.14 o
  -1   5  54        507.64        523.88         6.05 o
   0   5  54        117.16        112.53         3.06 o
   1   5  54        512.25        509.55         7.91 o
   2   5  54          8.41          9.31         2.08 o
   3   5  54         84.24         87.04         2.96 o
   4   5  54         55.61         48.29         2.37 o
  -2   6  54          5.81          6.71         2.18 o
  -1   6  54         67.43         70.87         2.84 o
   0   6  54         77.73         91.07         2.64 o
   1   6  54         66.93         73.07         3.29 o
   2   6  54          5.79          9.23         1.68 o
   0   1  55         88.53         97.30         2.92 o
   1   1  55          0.30          6.26         2.00 o
  -1   2  55        357.68        357.94         4.92 o
   0   2  55        290.41        270.51         4.49 o
   1   2  55        360.86        355.93         4.87 o
   2   2  55         38.86         33.54         2.37 o
  -2   3  55          3.05          4.97         2.67 o
  -1   3  55         96.17         99.43         3.40 o
   0   3  55       1435.88       1393.52        12.23 o
   1   3  55         95.07         98.48         2.77 o
   2   3  55          3.09          6.21         2.41 o
   3   3  55         88.61         83.53         3.01 o
  -3   4  55          7.33         10.81         2.47 o
  -2   4  55        184.88        191.30         3.82 o
  -1   4  55         53.94         59.27         2.54 o
   0   4  55          9.32         13.61         2.08 o
   1   4  55         55.34         61.63         2.43 o
   2   4  55        187.03        196.85         3.58 o
   3   4  55          7.46         10.76         2.54 o
   4   4  55         46.64         46.32         2.70 o
  -4   5  55          3.85          4.21         1.58 o
  -3   5  55         21.37         21.94         2.79 o
  -2   5  55         12.05         18.14         2.17 o
  -1   5  55         62.00         78.42         2.50 o
   0   5  55         18.84         18.93         2.02 o
   1   5  55         59.90         73.44         2.55 o
   2   5  55         12.47         15.46         2.29 o
   3   5  55         21.51         24.32         2.24 o
   4   5  55          3.94          4.63         1.78 o
  -2   6  55         28.07         30.18         2.38 o
  -1   6  55         29.60         33.87         2.31 o
   0   6  55        217.65        244.39         4.62 o
   1   6  55         30.06         30.96         2.61 o
   2   6  55         27.28         25.93         2.68 o
   0   0  56        113.72        119.04         5.96 o
   0   1  56        262.36        255.59         4.53 o
   1   1  56       1029.20       1079.02        10.32 o
  -1   2  56        193.19        172.60         3.81 o
   0   2  56        463.79        465.88         5.91 o
   1   2  56        194.39        178.21         4.04 o
   2   2  56        155.41        169.50         3.49 o
  -2   3  56        826.57        826.90         9.34 o
  -1   3  56        343.82        342.21         4.44 o
   0   3  56        290.56        295.20         4.15 o
   1   3  56        346.93        345.23         4.56 o
   2   3  56        829.95        853.40        11.41 o
   3   3  56         17.60         16.77         2.33 o
  -3   4  56         64.17         61.90         3.35 o
  -2   4  56          5.12          5.74         2.01 o
  -1   4  56         10.98         17.10         2.10 o
   0   4  56         66.21         73.17         2.83 o
   1   4  56         10.58         15.94         1.99 o
   2   4  56          4.90          8.09         1.98 o
   3   4  56         64.33         63.50         3.09 o
   4   4  56         17.76         19.93         2.51 o
  -4   5  56         47.68         30.24         2.68 o
  -3   5  56         88.47         84.66         3.55 o
  -2   5  56        158.54        167.00         3.49 o
  -1   5  56         47.52         46.77         2.17 o
   0   5  56        171.80        185.65         3.27 o
   1   5  56         47.87         47.04         2.22 o
   2   5  56        159.49        156.56         3.65 o
   3   5  56         87.04         77.37         2.92 o
   4   5  56         47.15         32.70         1.94 o
  -2   6  56         11.64         12.90         2.03 o
  -1   6  56        132.91        154.11         3.70 o
   0   6  56         10.13         19.18         1.79 o
   1   6  56        131.34        135.82         3.76 o
   2   6  56         11.84         10.12         1.44 o
   0   1  57        201.40        203.29         4.22 o
   1   1  57       1410.15       1401.54        13.86 o
  -1   2  57         37.15         42.51         2.58 o
   0   2  57        176.32        178.71         3.78 o
   1   2  57         36.37         42.11         2.58 o
   2   2  57         96.17        103.81         3.28 o
  -2   3  57        113.22        113.84         3.27 o
  -1   3  57        131.47        118.54         2.88 o
   0   3  57          0.46          2.10         1.93 o
   1   3  57        132.52        120.89         3.01 o
   2   3  57        112.89        113.07         3.66 o
   3   3  57          4.13          6.41         2.12 o
  -3   4  57         66.12         66.92         3.26 o
  -2   4  57          7.71          9.19         2.02 o
  -1   4  57        242.10        245.84         4.52 o
   0   4  57          8.39          8.72         2.16 o
   1   4  57        242.29        245.77         3.92 o
   2   4  57          7.75         10.12         1.94 o
   3   4  57         64.99         68.07         3.04 o
   4   4  57          1.32          3.15         1.75 o
  -3   5  57         75.71         63.12         3.06 o
  -2   5  57          9.42         16.42         2.27 o
  -1   5  57          9.38         14.82         2.00 o
   0   5  57         65.05         65.43         2.29 o
   1   5  57          9.64         10.60         1.82 o
   2   5  57          9.39         13.08         2.12 o
   3   5  57         75.36         60.20         4.00 o
  -2   6  57         95.41         80.82         4.63 o
  -1   6  57        132.70        149.63         3.27 o
   0   6  57          8.11         21.62         1.88 o
   1   6  57        134.07        138.54         4.16 o
   2   6  57         95.42         81.76         3.44 o
   0   1  58        146.91        139.60         3.71 o
   1   1  58        131.06        139.00         4.09 o
  -1   2  58         88.73         80.28         2.96 o
   0   2  58          6.66         10.96         2.23 o
   1   2  58         88.46         85.36         3.03 o
   2   2  58       1105.26       1071.06        14.34 o
  -2   3  58        108.02         99.79         3.08 o
  -1   3  58         23.64         21.67         2.21 o
   0   3  58          9.02         14.78         2.29 o
   1   3  58         23.23         23.53         2.17 o
   2   3  58        106.70        106.30         3.53 o
   3   3  58        113.35        124.00         3.32 o
  -3   4  58          6.39         12.35         2.58 o
  -2   4  58          0.49          2.81         1.99 o
  -1   4  58         40.03         40.90         2.64 o
   0   4  58          5.56          8.82         2.10 o
   1   4  58         40.29         38.52         2.22 o
   2   4  58          0.45          2.17         2.12 o
   3   4  58          6.40          9.78         2.27 o
   4   4  58         68.31         62.53         2.50 o
  -3   5  58         22.05         24.77         2.49 o
  -2   5  58         21.20         25.60         2.28 o
  -1   5  58        140.95        140.16         3.56 o
   0   5  58         20.45         20.56         2.02 o
   1   5  58        140.47        128.79         2.77 o
   2   5  58         20.85         23.15         2.13 o
   3   5  58         22.48         22.35         1.60 o
  -1   6  58         26.88         29.58         2.29 o
   0   6  58        113.79        133.69         2.74 o
   1   6  58         26.19         29.17         1.88 o
   0   1  59        115.77        110.64         3.43 o
   1   1  59        115.24        133.56         4.02 o
  -1   2  59        431.65        428.64         5.35 o
   0   2  59         77.73         83.21         3.16 o
   1   2  59        432.06        439.36         6.75 o
   2   2  59         40.45         47.79         2.44 o
  -2   3  59          0.42          4.94         2.53 o
  -1   3  59         70.91         76.21         2.96 o
   0   3  59        893.54        877.32         8.49 o
   1   3  59         69.99         76.20         2.59 o
   2   3  59          0.38          3.16         2.40 o
   3   3  59        325.65        303.51         5.09 o
  -3   4  59         30.16         32.53         2.44 o
  -2   4  59         82.30         91.43         2.89 o
  -1   4  59         35.81         40.67         2.87 o
   0   4  59          0.03          2.52         1.88 o
   1   4  59         35.95         37.13         2.18 o
   2   4  59         83.55         88.87         2.93 o
   3   4  59         30.39         28.80         2.43 o
   4   4  59         12.30         12.21         1.87 o
  -3   5  59        208.86        188.28         6.42 o
  -2   5  59         24.96         26.57         2.20 o
  -1   5  59          4.28          9.10         2.49 o
   0   5  59          5.44         14.24         2.05 o
   1   5  59          3.99          7.12         1.66 o
   2   5  59         24.66         22.88         1.83 o
   3   5  59        210.92        187.58         6.01 o
  -1   6  59         42.16         46.67         6.05 o
   0   6  59         18.54         18.87         1.91 o
   1   6  59         42.48         45.69         2.14 o
   0   0  60         82.18         91.28         5.90 o
   0   1  60        240.05        223.46         4.46 o
   1   1  60        442.94        468.44         8.85 o
  -1   2  60        231.54        244.94         4.06 o
   0   2  60        119.40        151.24        14.77 o
   1   2  60        230.57        244.67         4.30 o
   2   2  60        216.88        199.20         3.90 o
  -2   3  60          3.78          4.31         2.44 o
  -1   3  60        154.52        154.83         3.45 o
   0   3  60        295.36        298.17         4.57 o
   1   3  60        155.92        160.20         3.34 o
   2   3  60          3.71          5.12         2.31 o
   3   3  60        127.92        125.22         3.19 o
  -3   4  60          5.08          8.39         2.24 o
  -2   4  60         22.04         23.80         2.34 o
  -1   4  60         68.45         67.47         2.99 o
   0   4  60        252.53        277.68         5.23 o
   1   4  60         68.89         65.44         2.35 o
   2   4  60         21.93         24.06         2.47 o
   3   4  60          5.30          7.82         2.12 o
   4   4  60         14.01         16.91         1.83 o
  -3   5  60         43.14         45.19         3.95 o
  -2   5  60          7.49          8.25         1.86 o
  -1   5  60        172.05        181.50         4.18 o
   0   5  60        136.89        127.10         3.26 o
   1   5  60        171.43        165.34         3.10 o
   2   5  60          7.26          8.50         1.58 o
   3   5  60         43.25         40.79         2.68 o
   0   6  60         30.63         45.25         3.70 o
   0   1  61        115.21        118.34         3.51 o
   1   1  61         72.27         84.78         5.67 o
  -1   2  61        258.57        263.94         4.45 o
   0   2  61         98.89        127.08        12.32 o
   1   2  61        260.00        264.27         4.48 o
   2   2  61        817.02        817.89        15.25 o
  -2   3  61         12.69         11.03         2.33 o
  -1   3  61        213.95        220.55         5.53 o
   0   3  61         32.39         37.47         2.77 o
   1   3  61        213.05        217.74         5.23 o
   2   3  61         12.33         10.33         2.34 o
   3   3  61         17.29         23.76         2.07 o
  -3   4  61         22.29         19.96         2.27 o
  -2   4  61         93.62         94.55         3.44 o
  -1   4  61         71.45         81.51         3.24 o
   0   4  61         55.14         57.34         2.43 o
   1   4  61         73.94         83.61         2.43 o
   2   4  61         94.05         91.39         3.12 o
   3   4  61         21.47         15.89         2.13 o
   4   4  61         48.06         38.27         1.90 o
  -3   5  61        149.55        151.01         6.32 o
  -2   5  61          5.93          8.74         1.76 o
  -1   5  61         57.84         66.80         3.71 o
   0   5  61        139.31        161.91         4.73 o
   1   5  61         58.23         60.96         2.73 o
   2   5  61          5.94          6.25         1.47 o
   3   5  61        148.59        132.92         7.28 o
   0   1  62       1343.25       1398.81        12.64 o
   1   1  62        312.40        327.26         5.76 o
  -1   2  62         79.26         79.75         2.93 o
   0   2  62        136.95        161.65         8.99 o
   1   2  62         79.54         82.74         2.92 o
   2   2  62         23.09         23.64         2.46 o
  -2   3  62         47.93         43.46         2.63 o
  -1   3  62         12.18         11.43         2.76 o
   0   3  62        288.42        323.92         5.85 o
   1   3  62         11.46         10.82         2.34 o
   2   3  62         48.00         42.38         2.63 o
   3   3  62         46.37         51.36         2.57 o
  -3   4  62         76.81         78.36         3.43 o
  -2   4  62        111.19        115.64         4.38 o
  -1   4  62        109.67        123.80         3.58 o
   0   4  62         17.52         17.14         2.15 o
   1   4  62        109.50        121.38         2.64 o
   2   4  62        112.78        118.09         3.25 o
   3   4  62         76.99         84.10         2.70 o
   4   4  62         41.72         46.49         2.45 o
  -2   5  62         40.39         40.87         4.69 o
  -1   5  62         55.87         64.11         6.91 o
   0   5  62         21.22         29.31         2.07 o
   1   5  62         55.69         56.65         2.57 o
   2   5  62         40.76         38.15         2.05 o
   0   1  63          9.08         19.00         2.47 o
   1   1  63         64.22         74.33         3.38 o
  -1   2  63         12.51         16.74         2.63 o
   0   2  63         75.20         95.79         8.98 o
   1   2  63         12.40         15.97         2.23 o
   2   2  63         56.31         55.75         2.72 o
  -2   3  63         23.86         26.12         2.66 o
  -1   3  63         10.85          8.13         2.75 o
   0   3  63         15.03         29.63         2.60 o
   1   3  63         10.41          8.21         2.23 o
   2   3  63         22.97         23.78         2.54 o
   3   3  63         46.55         42.20         2.38 o
  -3   4  63         10.69         16.94         2.13 o
  -2   4  63         72.36         81.23         3.23 o
  -1   4  63        135.35        148.13         3.72 o
   0   4  63         16.13         15.13         2.27 o
   1   4  63        136.37        148.51         2.76 o
   2   4  63         70.18         78.18         2.78 o
   3   4  63         10.94         18.69         1.92 o
  -2   5  63        170.91        186.74         7.31 o
  -1   5  63         25.96         26.57         3.62 o
   0   5  63          3.39          5.57         2.00 o
   1   5  63         26.44         23.01         2.06 o
   2   5  63        170.57        155.72         3.39 o
   0   0  64       1114.10       1215.05        21.12 o
   0   1  64        354.38        348.00         5.34 o
   1   1  64        125.47        132.72         3.99 o
  -1   2  64        235.89        238.67         5.26 o
   0   2  64         42.06         62.67         6.92 o
   1   2  64        238.59        242.35         4.38 o
   2   2  64         50.27         51.95         2.85 o
  -2   3  64         36.28         38.15         3.17 o
  -1   3  64         31.16         32.56         2.42 o
   0   3  64          3.86          9.97         2.56 o
   1   3  64         31.77         34.37         2.39 o
   2   3  64         36.31         32.70         2.55 o
   3   3  64         60.82         60.22         2.44 o
  -3   4  64         11.60         13.52         2.00 o
  -2   4  64        104.54         91.64         4.26 o
  -1   4  64          8.44         10.51         2.50 o
   0   4  64         37.42         39.98         2.46 o
   1   4  64          8.26         12.15         1.63 o
   2   4  64        104.12         93.34         2.79 o
   3   4  64         11.72         12.91         1.74 o
  -2   5  64         74.71         82.61         4.98 o
  -1   5  64        108.69        113.79         4.57 o
   0   5  64          2.43          5.48         2.17 o
   1   5  64        109.38        100.07         6.85 o
   2   5  64         76.43         69.01         3.31 o
   0   1  65        117.62        121.25         3.43 o
   1   1  65         11.19         15.23         2.62 o
  -1   2  65         40.15         45.38         2.94 o
   0   2  65        262.33        286.92         4.55 o
   1   2  65         39.60         45.80         2.62 o
   2   2  65          6.78          5.94         2.43 o
  -2   3  65         47.47         45.91         3.16 o
  -1   3  65          1.62          5.20         2.17 o
   0   3  65        123.77        140.34         3.85 o
   1   3  65          1.70          5.55         2.52 o
   2   3  65         47.54         45.03         2.95 o
   3   3  65          0.10          2.05         1.80 o
  -3   4  65        108.19        126.45         4.39 o
  -2   4  65         11.08          9.68         4.57 o
  -1   4  65          4.28          9.97         2.71 o
   0   4  65         13.16         17.57         2.43 o
   1   4  65          4.44          9.70         1.77 o
   2   4  65         11.10         11.48         1.85 o
   3   4  65        108.86        120.86         3.01 o
  -1   5  65         61.79         74.17         3.75 o
   0   5  65         99.53        105.50         3.28 o
   1   5  65         61.63         59.25         4.98 o
   0   1  66         10.31         11.05         2.32 o
   1   1  66        174.45        182.46         4.32 o
  -1   2  66        294.51        316.84         5.85 o
   0   2  66         66.89         70.76         2.76 o
   1   2  66        293.88        310.46         5.00 o
   2   2  66         25.24         21.05         2.36 o
  -2   3  66         16.66         19.43         2.72 o
  -1   3  66          7.13          6.42         1.96 o
   0   3  66         48.16         46.78         3.09 o
   1   3  66          6.93          6.69         2.47 o
   2   3  66         16.43         15.33         2.52 o
   3   3  66          7.17         11.84         2.05 o
  -3   4  66        130.86        130.96         3.44 o
  -2   4  66         13.27         23.63         4.50 o
  -1   4  66         90.89        101.48         3.81 o
   0   4  66          1.83          2.15         2.15 o
   1   4  66         91.00         92.46         3.18 o
   2   4  66         12.72         16.36         1.77 o
   3   4  66        132.05        128.90         4.11 o
  -1   5  66          5.28          5.14         1.84 o
   0   5  66         21.07         24.60         2.64 o
   1   5  66          5.19          3.38         2.65 o
   0   1  67        319.52        329.15         5.03 o
   1   1  67        164.40        171.11         4.14 o
  -1   2  67          7.44          8.08         2.70 o
   0   2  67         38.29         40.47         2.45 o
   1   2  67          7.27         10.49         2.17 o
   2   2  67          0.08          1.93         2.21 o
  -2   3  67        151.18        155.05         5.01 o
  -1   3  67          6.02          7.49         2.07 o
   0   3  67         16.77         20.01         3.21 o
   1   3  67          6.29         11.21         2.42 o
   2   3  67        150.20        149.36         5.53 o
   3   3  67         23.11         23.53         2.08 o
  -2   4  67         54.76         58.18         4.79 o
  -1   4  67         92.99        102.34        12.57 o
   0   4  67        146.06        157.23         4.61 o
   1   4  67         92.70         95.05         2.97 o
   2   4  67         53.83         51.17         2.25 o
   0   0  68         54.48         46.27         4.79 o
   0   1  68         78.29         84.70         2.97 o
   1   1  68        493.13        523.80         6.48 o
  -1   2  68        109.32        109.61         3.40 o
   0   2  68        206.37        224.65         3.89 o
   1   2  68        109.94        112.15         3.73 o
   2   2  68         24.88         28.20         2.33 o
  -2   3  68         49.50         55.80         2.87 o
  -1   3  68        145.95        146.02         7.63 o
   0   3  68         15.26         17.83         2.65 o
   1   3  68        145.92        145.75         4.27 o
   2   3  68         48.84         51.29         2.65 o
   3   3  68        148.44        152.73         4.84 o
  -2   4  68         27.86         28.74         3.80 o
  -1   4  68         38.80         41.39         3.61 o
   0   4  68         69.10         84.74         5.18 o
   1   4  68         38.30         38.99         2.52 o
   2   4  68         28.90         29.47         1.82 o
   0   1  69         91.31        118.99        16.73 o
   1   1  69        198.81        234.21         4.27 o
  -1   2  69         66.96         68.81         3.11 o
   0   2  69         11.46         11.98         2.06 o
   1   2  69         66.96         64.83         3.03 o
   2   2  69         26.06         24.65         2.16 o
  -2   3  69         74.52         70.22         2.59 o
  -1   3  69         76.39         81.83         4.17 o
   0   3  69          0.56          3.98         2.38 o
   1   3  69         77.47         85.35         3.06 o
   2   3  69         75.01         68.48         3.65 o
   3   3  69        266.36        279.49         8.89 o
  -2   4  69        103.28        107.64         9.71 o
  -1   4  69         42.25         52.27         4.50 o
   0   4  69          1.44          3.75         1.80 o
   1   4  69         42.30         46.16         2.38 o
   2   4  69        104.24         98.02         3.31 o
   0   1  70          7.59         60.33        16.53 o
   1   1  70          4.69         14.28         2.28 o
  -1   2  70          6.90          6.55         2.21 o
   0   2  70         83.17         87.60         2.82 o
   1   2  70          6.95          6.33         2.13 o
   2   2  70         34.14         35.71         2.43 o
  -2   3  70          9.51         11.94         2.03 o
  -1   3  70         27.95         32.77         4.57 o
   0   3  70         15.08         16.35         2.45 o
   1   3  70         27.38         30.69         2.12 o
   2   3  70          9.05         10.33         2.36 o
   3   3  70         17.07         16.85         1.60 o
  -1   4  70         18.82         20.85         2.59 o
   0   4  70         19.43         23.20         2.31 o
   1   4  70         18.33         19.45         2.39 o
   0   1  71         36.43         55.90        11.28 o
   1   1  71        321.25        338.08         4.85 o
  -1   2  71         21.62         21.16         2.49 o
   0   2  71          9.38         12.77         2.06 o
   1   2  71         22.10         23.34         3.01 o
   2   2  71         72.83         74.34         3.56 o
  -2   3  71         11.75         15.02         2.79 o
  -1   3  71         46.61         49.63         4.45 o
   0   3  71         90.53        111.67         4.53 o
   1   3  71         46.38         41.05         2.44 o
   2   3  71         12.38         14.28         2.22 o
  -1   4  71         18.53         25.74         4.34 o
   0   4  71         75.84         72.80         2.73 o
   1   4  71         18.01         15.44         4.73 o
   0   0  72         68.60         84.57         4.86 o
   0   1  72          0.75         16.67         5.72 o
   1   1  72        207.62        202.29         3.74 o
  -1   2  72         15.99         18.32         2.25 o
   0   2  72         10.10          9.90         1.98 o
   1   2  72         15.66         21.29         2.47 o
   2   2  72          4.91          7.42         1.87 o
  -2   3  72         99.31        101.28         2.91 o
  -1   3  72         48.70         55.23         3.87 o
   0   3  72          7.60         13.32         2.09 o
   1   3  72         48.08         49.86         2.99 o
   2   3  72         99.79        101.89         3.15 o
   0   1  73        120.39        139.22         2.97 o
   1   1  73          3.53          3.29         1.95 o
  -1   2  73          3.41          3.85         2.01 o
   0   2  73         37.84         49.06         2.89 o
   1   2  73          3.42          3.08         2.11 o
   2   2  73          0.80          0.30         1.99 o
  -2   3  73         12.16         10.19         1.81 o
  -1   3  73         57.52         65.65         3.75 o
   0   3  73         38.74         45.92         2.71 o
   1   3  73         57.88         60.10         3.38 o
   2   3  73         11.71          9.95         1.81 o
   0   1  74         72.07         80.51         2.43 o
   1   1  74          2.75          0.97         1.96 o
  -1   2  74         31.61         37.28         2.26 o
   0   2  74        104.00        113.42         4.36 o
   1   2  74         31.91         36.50         2.13 o
   2   2  74          0.72          1.92         1.90 o
  -1   3  74         80.77         83.41         3.72 o
   0   3  74         36.62         42.89         3.08 o
   1   3  74         79.11         65.53         3.32 o
   0   1  75         62.14         70.98         2.23 o
   1   1  75         11.43         11.23         2.13 o
  -1   2  75         24.06         23.47         2.90 o
   0   2  75          5.32          6.50         2.36 o
   1   2  75         24.32         25.30         1.86 o
   2   2  75         28.28         24.82         1.97 o
  -1   3  75         13.56         14.00         2.46 o
   0   3  75        129.97        133.02         3.82 o
   1   3  75         13.83         10.36         2.34 o
   0   0  76       1430.33       1537.20       103.37 o
   0   1  76         15.30         53.62        14.10 o
   1   1  76         99.91         95.69         3.69 o
  -1   2  76         65.51         61.18         3.69 o
   0   2  76          4.27          4.68         1.87 o
   1   2  76         65.47         62.39         2.97 o
   2   2  76         36.65         33.15         2.08 o
   0   1  77         45.74         58.65         6.75 o
   1   1  77        102.49        108.32         3.15 o
  -1   2  77         28.25         23.61         2.23 o
   0   2  77          6.68          4.33         1.63 o
   1   2  77         28.32         29.77         2.33 o
   0   1  78        166.10        176.46         6.16 o
   1   1  78         37.71         37.26         4.40 o
   0   2  78          2.49          1.98         2.12 o
   0   1  79         24.41         21.96         2.30 o
   1   1  79         14.38         15.81         1.75 o
   0   0  80        194.45        165.80        37.92 o
                                                
